# Supplementary material for: Gut microbiomes of wild great apes fluctuate seasonally in response to diet
Source: Nat Commun. 2018 May 3;9:1786. doi: 10.1038/s41467-018-04204-w (PMC5934369; doi:10.1038/s41467-018-04204-w)
Supplement: Supplementary file 4 — Supplementary Data 1 [file 41467_2018_4204_MOESM4_ESM.xlsx]

## Sheet: Sheet1
Supplementary Data 1. Microsatellite analysis of WLG and chimpanzee fecal samples used in this study
ID	Species	D18S536	D4SS243	D10S676	D9S922	D2S1326	D2S1333	D4S1627	D9S905
WDG-022	Central chimpanzee	136/138	183/188	192/196	289/290	254/255	299/300	240/245	284/285
WDG-023	Central chimpanzee	147/151	189/194	191/192	268/278	273/274	296/297	240/241	276/277
WDG-025	Central chimpanzee	135/136	192/195	181/182	280/280	276/285	299/300	242/254	281/299
WDG-026	Central chimpanzee	136/151	191/193	192/197	267/277	285/286	331/332	231/238	291/292
WDG-041	Central chimpanzee	136/155	193/195	203/204	254/268	254/276	299/327	232/233	291/292
WDG-042	Central chimpanzee	136/139	194/197	184/186	266/270	275/276	292/299	229/230	277/278
WDG-051	Central chimpanzee	136/147	177/180	196/200	268/278	274/275	312/331	232/233	276/277
WDG-061	Central chimpanzee	136/147	181/189	203/204	264/274	267/270	331/332	228/229	291/292
WDG-065	Central chimpanzee	136/155	181/185	196/204	274/276	275/285	299/331	232/233	276/280
WDG-071	Central chimpanzee	136/137	185/193	196/200	254/276	254/255	320/331	236/237	277/278
WDG-092	Central chimpanzee	136/147	195/199	199/200	251/258	275/278	296/304	249/250	270/277
WDG-093	Central chimpanzee	136/151	178/180	191/192	256/260	275/280	312/326	231/268	283/284
WDG-096	Central chimpanzee	136/150	182/197	191/192	268/269	255/256	296/298	234/238	276/277
WDG-097	Central chimpanzee	136/137	180/180	185/189	271/275	254/266	298/299	247/248	276/295
WDG-105	Central chimpanzee	142/147	196/202	191/192	256/257	280/281	296/297	241/242	279/291
WDG-125	Central chimpanzee	136/136	177/196	184/194	256/257	285/285	296/297	233/238	277/278
WDG-144	Central chimpanzee	136/147	193/194	200/202	255/280	275/276	296/299	244/245	276/277
WDG-165	Central chimpanzee	136/147	175/181	191/192	279/280	265/283	316/320	229/241	291/292
WDG-002	Western lowland gorilla	136/151	190/191	195/196	264/265	250/251	293/317	228/229	276/277
WDG-004	Western lowland gorilla	147/159	189/189	191/192	264/268	258/259	316/328	229/237	276/279
WDG-008	Western lowland gorilla	136/142	187/191	191/192	265/266	275/276	327/328	228/229	273/286
WDG-009	Western lowland gorilla	136/151	189/193	191/192	264/265	274/277	331/333	236/245	273/275
WDG-010	Western lowland gorilla	147/159	185/189	191/192	264/265	277/278	283/327	238/241	276/277
WDG-011	Western lowland gorilla	142/147	190/192	191/192	264/279	254/255	296/312	244/245	276/277
WDG-012	Western lowland gorilla	147/155	186/190	191/192	275/279	274/275	294/321	229/230	276/277
WDG-016	Western lowland gorilla	151/160	179/185	183/184	273/274	262/263	282/299	233/236	284/285
WDG-018	Western lowland gorilla	147/151	179/179	199/200	268/275	254/266	300/321	232/244	276/277
WDG-019	Western lowland gorilla	136/147	175/193	199/200	268/278	275/277	292/320	228/229	276/277
WDG-020	Western lowland gorilla	136/147	187/193	191/192	278/283	270/275	300/316	237/241	276/277
WDG-021	Western lowland gorilla	147/151	189/193	191/192	272/274	269/270	320/321	248/249	276/277
WDG-024	Western lowland gorilla	136/151	177/189	191/192	259/283	254/256	320/327	228/229	280/281
WDG-027	Western lowland gorilla	136/147	189/191	188/193	276/277	262/263	296/304	228/229	283/298
WDG-028	Western lowland gorilla	136/147	187/189	191/192	268/269	254/255	300/312	228/244	276/277
WDG-029	Western lowland gorilla	147/151	189/193	204/205	260/275	265/266	283/312	244/245	276/277
WDG-033	Western lowland gorilla	142/147	181/188	193/202	275/278	246/247	303/311	229/230	280/281
WDG-037	Western lowland gorilla	136/136	179/185	197/198	271/276	275/277	262/263	228/229	276/289
WDG-038	Western lowland gorilla	136/147	181/189	195/196	275/280	275/276	312/314	241/250	270/284
WDG-039	Western lowland gorilla	139/159	186/194	182/192	282/283	275/280	294/311	248/249	276/277
WDG-040	Western lowland gorilla	136/147	187/189	195/196	281/285	248/249	301/315	257/258	276/277
WDG-043	Western lowland gorilla	136/147	185/190	184/185	256/264	254/259	294/312	240/248	276/277
WDG-044	Western lowland gorilla	136/147	175/185	195/196	274/275	266/267	312/313	233/234	284/290
WDG-045	Western lowland gorilla	136/147	175/185	195/196	274/278	266/267	312/320	233/234	272/276
WDG-048	Western lowland gorilla	147/151	179/179	188/189	274/275	254/273	312/312	233/234	276/277
WDG-049	Western lowland gorilla	136/147	179/185	199/200	274/275	250/254	312/316	244/245	276/277
WDG-050	Western lowland gorilla	136/147	175/177	191/192	260/274	265/266	296/331	228/229	276/277
WDG-053	Western lowland gorilla	145/152	194/196	184/194	250/270	280/284	299/300	230/232	282/284
WDG-054	Western lowland gorilla	140/146	182/194	195/196	264/268	255/256	292/332	228/229	273/274
WDG-055	Western lowland gorilla	136/137	180/184	191/192	273/286	273/286	294/306	241/248	292/293
WDG-057	Western lowland gorilla	137/141	178/184	180/188	292/297	250/251	299/316	258/259	276/277
WDG-058	Western lowland gorilla	147/147	177/193	195/196	274/278	265/266	296/335	232/233	276/277
WDG-059	Western lowland gorilla	136/136	187/189	184/197	273/277	248/254	294/310	236/238	291/292
WDG-060	Western lowland gorilla	136/141	187/191	190/191	277/281	255/275	312/315	228/229	281/284
WDG-062	Western lowland gorilla	136/137	175/184	186/199	289/290	254/264	303/305	229/234	289/290
WDG-063	Western lowland gorilla	151/153	190/202	180/184	255/256	249/250	308/312	230/231	289/290
WDG-064	Western lowland gorilla	142/151	185/193	191/192	264/265	254/255	292/312	233/234	276/292
WDG-066	Western lowland gorilla	136/151	174/174	184/189	275/289	285/286	299/300	228/234	276/294
WDG-067	Western lowland gorilla	147/160	181/187	192/200	289/290	242/243	308/320	241/242	289/292
WDG-069	Western lowland gorilla	142/147	179/185	195/196	270/274	274/275	320/321	228/229	276/277
WDG-070	Western lowland gorilla	151/153	192/200	183/184	272/274	250/251	303/320	239/240	289/290
WDG-073	Western lowland gorilla	136/161	186/190	191/192	264/276	256/285	320/321	236/240	277/278
WDG-082	Western lowland gorilla	136/151	193/194	199/200	268/269	275/276	296/299	228/229	289/290
WDG-083	Western lowland gorilla	136/147	185/189	195/196	268/269	258/259	296/297	233/234	276/277
WDG-084	Western lowland gorilla	147/147	179/189	182/183	274/275	258/269	308/312	232/236	276/277
WDG-087	Western lowland gorilla	147/161	193/196	180/196	256/257	248/250	296/297	230/231	292/293
WDG-089	Western lowland gorilla	136/142	177/196	184/196	255/256	246/247	295/295	231/238	277/289
WDG-091	Western lowland gorilla	136/138	192/195	183/196	259/276	246/258	304/305	233/240	270/271
WDG-099	Western lowland gorilla	136/154	178/183	180/200	271/274	285/286	296/299	230/231	283/284
WDG-101	Western lowland gorilla	136/148	175/194	180/184	256/257	275/276	293/294	228/233	273/284
WDG-103	Western lowland gorilla	136/147	189/189	187/188	256/257	275/276	295/316	238/239	271/314
WDG-106	Western lowland gorilla	136/137	185/196	191/192	257/257	275/276	301/301	242/243	276/285
WDG-108	Western lowland gorilla	136/142	190/199	184/189	256/271	285/285	295/299	239/279	277/278
WDG-109	Western lowland gorilla	156/157	186/187	181/190	259/260	257/258	295/299	232/233	306/307
WDG-110	Western lowland gorilla	130/136	180/182	195/200	274/277	277/278	294/320	233/234	269/279
WDG-111	Western lowland gorilla	153/154	185/186	180/191	270/271	280/281	300/310	241/242	306/310
WDG-112	Western lowland gorilla	147/151	180/184	183/184	277/278	249/250	299/300	233/234	306/307
WDG-113	Western lowland gorilla	136/151	183/190	189/194	254/286	266/267	255/293	234/261	291/292
WDG-114	Western lowland gorilla	136/147	178/190	191/192	256/278	254/283	312/331	229/230	280/292
WDG-116	Western lowland gorilla	136/147	181/186	199/200	286/287	246/258	295/299	237/248	277/285
WDG-118	Western lowland gorilla	136/137	186/190	192/200	268/269	275/276	297/313	233/234	278/293
WDG-121	Western lowland gorilla	136/137	177/188	194/198	270/277	275/285	295/312	250/251	282/285
WDG-123	Western lowland gorilla	136/147	174/175	194/200	265/268	275/276	294/296	239/250	274/303
WDG-127	Western lowland gorilla	136/155	185/190	195/196	256/273	265/283	290/312	232/258	276/277
WDG-128	Western lowland gorilla	136/151	197/198	179/180	285/286	271/280	299/300	242/260	303/306
WDG-129	Western lowland gorilla	134/151	190/191	179/180	272/293	254/280	303/310	235/244	280/281
WDG-130	Western lowland gorilla	140/151	186/189	197/202	296/297	259/280	298/299	244/255	308/309
WDG-132	Western lowland gorilla	136/147	189/193	191/192	255/270	283/284	296/324	233/234	280/281
WDG-133	Western lowland gorilla	136/143	177/186	180/193	268/272	254/255	294/311	232/233	291/310
WDG-135	Western lowland gorilla	136/158	189/199	197/200	259/261	275/276	283/312	244/245	289/295
WDG-136	Western lowland gorilla	136/146	177/180	190/191	259/264	285/286	294/295	230/231	275/287
WDG-137	Western lowland gorilla	136/146	175/184	183/184	274/275	285/289	294/299	230/236	281/309
WDG-138	Western lowland gorilla	136/146	185/190	192/200	278/286	254/255	331/331	229/230	291/292
WDG-140	Western lowland gorilla	147/151	189/197	192/196	274/278	250/266	296/312	232/233	276/277
WDG-142	Western lowland gorilla	136/146	180/193	203/204	255/283	275/276	292/299	229/242	277/291
WDG-145	Western lowland gorilla	136/147	175/187	199/200	274/279	254/255	290/300	231/234	271/281
WDG-146	Western lowland gorilla	136/151	181/187	191/192	290/292	248/255	328/331	234/238	275/276
WDG-147	Western lowland gorilla	136/142	177/181	191/192	278/283	254/255	312/312	272/273	276/277
WDG-148	Western lowland gorilla	136/148	189/197	195/196	274/278	254/258	331/331	236/240	276/277
WDG-149	Western lowland gorilla	139/142	190/192	191/192	290/291	254/255	315/331	272/273	277/295
WDG-153	Western lowland gorilla	136/147	182/196	181/185	253/254	271/287	305/307	255/256	291/292
WDG-154	Western lowland gorilla	136/147	177/181	199/200	278/279	271/273	304/305	248/260	276/277
WDG-158	Western lowland gorilla	134/136	190/190	187/188	297/298	280/283	320/321	239/240	280/289
WDG-159	Western lowland gorilla	136/137	185/191	192/196	282/287	260/262	296/316	258/259	280/281
WDG-160	Western lowland gorilla	147/147	177/181	192/200	279/280	262/263	304/312	237/238	279/299
WDG-161	Western lowland gorilla	136/139	181/190	191/192	259/259	249/250	310/312	245/263	291/292
WDG-163	Western lowland gorilla	136/161	185/194	185/191	261/279	275/277	284/324	232/250	291/292
