# Supplementary material for: Gut microbiomes of wild great apes fluctuate seasonally in response to diet
Source: Nat Commun. 2018 May 3;9:1786. doi: 10.1038/s41467-018-04204-w (PMC5934369; doi:10.1038/s41467-018-04204-w)
Supplement: Supplementary file 6 — Supplementary Data 3 [file 41467_2018_4204_MOESM6_ESM.xlsx]

## Sheet: Sheet1
Supplementary Data 3. 97% OTU table for the 18 central chimpanzee samples.
#OTU ID	WDG112	WDG016	WDG025	WDG063	WDG067	WDG159	WDG057	WDG070	WDG053	WDG128	WDG062	WDG130	WDG022	WDG158	WDG109	WDG066	WDG129	WDG111	taxonomy
145754	1	1	1	3	0	0	0	0	0	0	0	0	0	0	0	0	0	0	k__Bacteria; p__Bacteroidetes; c__Bacteroidia; o__Bacteroidales; f__; g__; s__
295100	0	0	1	0	1	2	0	0	0	0	0	0	0	0	0	0	0	0	k__Bacteria; p__Firmicutes; c__Clostridia; o__Clostridiales; f__Christensenellaceae; g__; s__
4454432	0	109	0	0	0	1	74	17	23	0	0	0	0	0	0	0	0	0	k__Bacteria; p__Firmicutes; c__Clostridia; o__Clostridiales; f__Clostridiaceae; g__02d06; s__
565577	0	0	0	0	1	0	0	0	0	1	0	0	0	0	0	0	0	0	k__Bacteria; p__WPS-2; c__; o__; f__; g__; s__
43373	33	0	0	31	4	18	0	2	1	2	23	5	3	1	3	1	1	0	k__Bacteria; p__Spirochaetes; c__[Brachyspirae]; o__[Brachyspirales]; f__Brachyspiraceae; g__Brachyspira; s__
4380358	17	3	4	0	14	8	0	0	0	1	2	3	1	0	0	0	0	0	k__Bacteria; p__Firmicutes; c__Clostridia; o__Clostridiales; f__Ruminococcaceae; g__; s__
531539	5	1	3	1	0	0	0	0	0	0	0	3	0	2	7	0	0	0	k__Bacteria; p__Firmicutes; c__Clostridia; o__Clostridiales; f__Lachnospiraceae; g__Roseburia; s__
327704	0	0	9	0	0	0	0	0	0	0	0	0	0	0	0	0	0	0	k__Bacteria; p__Firmicutes; c__Clostridia; o__Clostridiales; f__Christensenellaceae; g__; s__
4464124	3	2	0	6	0	49	0	0	1	0	1	6	0	11	0	1	0	0	k__Bacteria; p__Firmicutes; c__Clostridia; o__Clostridiales; f__Ruminococcaceae; g__Faecalibacterium; s__prausnitzii
4359258	0	0	1	0	0	0	0	0	0	0	0	0	0	0	0	0	1	0	k__Bacteria; p__Cyanobacteria; c__4C0d-2; o__YS2; f__; g__; s__
1523837	75	16	11	9	10	10	2	1	5	65	1	0	2	0	4	2	0	0	k__Bacteria; p__Firmicutes; c__Clostridia; o__Clostridiales; f__Christensenellaceae; g__; s__
4446547	0	10	0	0	1	0	0	0	0	1	9	0	0	0	0	1	0	0	k__Bacteria; p__Verrucomicrobia; c__Opitutae; o__HA64; f__; g__; s__
4450214	89	308	40	26	67	196	11	6	40	202	117	169	53	9	59	11	78	13	k__Bacteria; p__Firmicutes; c__Clostridia; o__Clostridiales; f__Ruminococcaceae; g__Oscillospira; s__
327672	7	0	3	1	2	0	0	0	0	1	0	1	2	0	1	2	1	0	k__Bacteria; p__Firmicutes; c__Clostridia; o__Clostridiales; f__Christensenellaceae; g__; s__
311278	1	0	0	0	0	0	0	0	0	0	0	4	0	4	4	0	3	16	k__Bacteria; p__Firmicutes; c__Clostridia; o__Clostridiales; f__Lachnospiraceae; g__Coprococcus; s__
4357714	0	0	1	0	1	0	0	0	0	4	0	0	0	0	2	0	1	0	k__Bacteria; p__Firmicutes; c__Clostridia; o__Clostridiales; f__Ruminococcaceae; g__; s__
102424	1	24	8	1	6	1	1	1	0	0	1	0	3	0	3	0	8	0	k__Bacteria; p__Firmicutes; c__Clostridia; o__Clostridiales; f__Ruminococcaceae; g__Ruminococcus; s__
355817	4	0	3	0	0	2	0	0	0	10	1	18	1	1	25	0	4	4	k__Bacteria; p__Firmicutes; c__Clostridia; o__Clostridiales; f__Lachnospiraceae; g__; s__
300490	0	0	0	0	19	0	0	0	0	0	0	0	0	0	0	0	0	0	k__Bacteria; p__Verrucomicrobia; c__Verruco-5; o__WCHB1-41; f__RFP12; g__; s__
4377150	0	5	3	0	0	0	0	0	9	0	0	0	0	0	0	5	0	0	k__Bacteria; p__Firmicutes; c__Clostridia; o__Clostridiales
4448492	0	0	0	0	0	0	0	0	0	0	0	1	0	1	0	0	1	1	k__Bacteria; p__Firmicutes; c__Clostridia; o__Clostridiales; f__Lachnospiraceae
4362724	11	5	3	3	3	6	3	1	10	20	4	13	6	3	10	1	2	4	k__Bacteria; p__Firmicutes; c__Clostridia; o__Clostridiales; f__Ruminococcaceae; g__Oscillospira; s__
258980	0	2	0	0	0	6	1	1	0	0	0	0	0	0	0	0	0	0	k__Bacteria; p__Firmicutes; c__Clostridia; o__Clostridiales; f__; g__; s__
730906	0	2	2	0	1	8	1	0	29	12	0	7	3	9	6	0	8	3	k__Bacteria; p__Firmicutes; c__Clostridia; o__Clostridiales; f__Ruminococcaceae; g__Butyricicoccus; s__pullicaecorum
293067	0	0	0	0	2	0	0	0	0	0	0	0	0	0	0	1	0	0	k__Bacteria; p__Firmicutes; c__Clostridia; o__Clostridiales; f__Eubacteriaceae; g__Pseudoramibacter_Eubacterium; s__
4437368	1	18	2	0	0	57	2	3	27	62	7	13	2	12	2	3	9	19	k__Bacteria; p__Firmicutes; c__Clostridia; o__Clostridiales; f__Lachnospiraceae; g__Roseburia; s__faecis
303204	2	0	0	0	1	1	0	0	0	1	0	0	0	1	0	0	0	0	k__Bacteria; p__Firmicutes; c__Bacilli; o__Lactobacillales; f__Streptococcaceae; g__Lactococcus; s__garvieae
617739	2	0	1	0	0	2	0	0	0	0	0	1	6	0	0	0	0	0	k__Bacteria; p__Actinobacteria; c__Coriobacteriia; o__Coriobacteriales; f__Coriobacteriaceae; g__; s__
4388068	0	0	0	0	0	0	0	0	0	0	0	0	0	0	0	0	25	8	k__Bacteria; p__Tenericutes; c__Mollicutes; o__RF39; f__; g__; s__
312588	4	0	0	0	1	2	0	0	2	5	0	4	0	0	1	1	1	1	k__Bacteria; p__Firmicutes; c__Clostridia; o__Clostridiales; f__Lachnospiraceae; g__; s__
4122608	1	2	0	0	0	6	0	0	0	0	0	2	0	0	0	1	3	1	k__Bacteria; p__Firmicutes; c__Clostridia; o__Clostridiales; f__Ruminococcaceae; g__; s__
2996838	381	11	1	1	2	6	0	0	3	31	2	5	5	0	2	3	3	1	k__Bacteria; p__Firmicutes; c__Clostridia; o__Clostridiales; f__Ruminococcaceae; g__Oscillospira; s__
941087	0	0	2	0	0	0	0	1	0	0	0	0	0	0	0	9	0	0	k__Bacteria; p__Tenericutes; c__Mollicutes; o__RF39; f__; g__; s__
4396292	0	0	0	0	0	1	0	1	0	0	1	1	0	2	0	0	6	8	k__Bacteria; p__Firmicutes; c__Clostridia; o__Clostridiales; f__Lachnospiraceae; g__; s__
4396297	31	2	6	10	10	20	0	0	0	7	0	4	0	0	0	0	5	0	k__Bacteria; p__Firmicutes; c__Clostridia; o__Clostridiales; f__Lachnospiraceae; g__; s__
312347	0	3	5	0	10	5	0	0	9	1	2	0	0	0	0	0	2	0	k__Bacteria; p__Firmicutes; c__Clostridia; o__Clostridiales; f__Ruminococcaceae; g__Ruminococcus; s__
174066	8	10	6	0	17	16	4	23	74	94	15	23	14	11	12	11	2	6	k__Bacteria; p__Firmicutes; c__Erysipelotrichi; o__Erysipelotrichales; f__Erysipelotrichaceae; g__[Eubacterium]; s__biforme
289559	0	0	2	1	1	0	0	1	0	0	0	0	0	0	0	0	0	0	k__Bacteria; p__Firmicutes; c__Clostridia; o__Clostridiales; f__Ruminococcaceae; g__; s__
4377328	0	0	0	0	0	1	0	0	0	1	0	1	0	0	0	0	5	1	k__Bacteria; p__Firmicutes; c__Clostridia; o__Clostridiales; f__Lachnospiraceae
591439	2	4	0	1	0	3	0	0	0	7	0	3	0	0	0	0	0	0	k__Bacteria; p__Firmicutes; c__Clostridia; o__Clostridiales; f__[Mogibacteriaceae]; g__; s__
2938041	2	0	0	0	0	11	0	0	0	4	0	20	0	9	3	0	3	4	k__Bacteria; p__Firmicutes; c__Clostridia; o__Clostridiales; f__Lachnospiraceae; g__Dorea
1579254	3	2	0	0	2	14	0	0	71	102	1	1	4	0	1	0	1	0	k__Bacteria; p__Firmicutes; c__Clostridia; o__Clostridiales; f__Ruminococcaceae; g__Oscillospira; s__
293765	1	0	0	0	1	7	0	0	0	14	0	3	0	0	0	0	0	0	k__Bacteria; p__Firmicutes; c__Clostridia; o__Clostridiales; f__Christensenellaceae; g__; s__
2220496	1	0	0	1	0	1	0	0	0	0	0	2	0	6	0	0	2	1	k__Bacteria; p__Firmicutes; c__Clostridia; o__Clostridiales; f__Lachnospiraceae
298394	113	4	9	20	4	9	0	71	2	71	10	36	13	9	21	22	8	17	k__Bacteria; p__Bacteroidetes; c__Bacteroidia; o__Bacteroidales; f__[Paraprevotellaceae]; g__; s__
258180	0	0	0	0	35	0	0	0	0	0	0	0	0	0	0	2	0	0	k__Bacteria; p__Verrucomicrobia; c__Verruco-5; o__WCHB1-41; f__RFP12; g__; s__
1109395	0	0	1	0	1	1	0	0	1	8	0	0	0	0	0	0	3	5	k__Bacteria; p__Firmicutes; c__Bacilli; o__Lactobacillales; f__Streptococcaceae; g__Streptococcus; s__luteciae
4472130	0	61	2	1	1	11	5	2	4	2	5	7	1	83	1	4	44	41	k__Bacteria; p__Firmicutes; c__Clostridia; o__Clostridiales; f__Lachnospiraceae
4416570	9	35	7	1	4	16	1	5	87	24	13	53	4	5	13	2	7	7	k__Bacteria; p__Firmicutes; c__Clostridia; o__Clostridiales; f__Lachnospiraceae; g__; s__
254600	5	318	0	0	0	0	1	0	0	0	1	0	0	1	0	45	0	0	k__Bacteria; p__Firmicutes; c__Clostridia; o__Clostridiales; f__; g__; s__
3779973	0	0	0	0	0	0	0	0	0	0	0	0	0	0	0	0	6	0	k__Bacteria; p__Firmicutes; c__Clostridia; o__Clostridiales; f__Lachnospiraceae; g__Dorea
341138	2	2	0	0	0	1	0	0	25	208	0	1	0	0	0	0	0	0	k__Bacteria; p__Firmicutes; c__Clostridia; o__Clostridiales; f__Ruminococcaceae; g__Oscillospira; s__
290864	0	0	0	0	13	0	0	0	0	0	0	0	0	0	0	1	0	0	k__Bacteria; p__Firmicutes; c__Erysipelotrichi; o__Erysipelotrichales; f__Erysipelotrichaceae; g__p-75-a5; s__
180707	0	1	0	0	0	11	1	0	0	0	2	1	4	1	0	2	0	0	k__Bacteria; p__Firmicutes; c__Clostridia; o__Clostridiales; f__Lachnospiraceae; g__[Ruminococcus]; s__
1855954	1	0	1	0	0	2	1	0	1	0	0	0	0	0	0	0	0	0	k__Bacteria; p__Firmicutes; c__Clostridia; o__Clostridiales; f__Clostridiaceae; g__Clostridium; s__
249776	130	1	45	1	1	0	3	12	1	213	23	0	1	0	40	26	9	4	k__Bacteria; p__Firmicutes; c__Clostridia; o__Clostridiales; f__; g__; s__
288148	0	0	0	0	11	0	0	0	0	0	0	0	0	0	0	1	0	0	k__Bacteria; p__Lentisphaerae; c__[Lentisphaeria]; o__Z20; f__R4-45B; g__; s__
997777	54	22	7	117	26	66	0	37	41	18	3	36	3	60	7	2	18	10	k__Bacteria; p__Proteobacteria; c__Epsilonproteobacteria; o__Campylobacterales; f__Campylobacteraceae; g__Campylobacter; s__
4383092	0	0	0	0	0	0	0	0	0	0	0	1	0	1	0	0	1	0	k__Bacteria; p__Firmicutes; c__Clostridia; o__Clostridiales; f__Lachnospiraceae; g__; s__
188573	0	6	0	0	0	0	0	0	0	0	0	0	0	1	1	0	6	3	k__Bacteria; p__Firmicutes; c__Clostridia; o__Clostridiales; f__Lachnospiraceae; g__Lachnospira; s__
4346168	0	19	19	0	0	2	0	3	0	0	8	0	0	0	0	4	0	0	k__Bacteria; p__Tenericutes; c__Mollicutes; o__RF39; f__; g__; s__
183169	0	3	0	0	0	0	0	0	7	0	0	0	0	6	0	0	0	0	k__Bacteria; p__Firmicutes; c__Clostridia; o__Clostridiales; f__Ruminococcaceae; g__; s__
340688	32	21	3	12	2	36	2	4	50	162	4	42	3	92	38	4	118	190	k__Bacteria; p__Firmicutes; c__Clostridia; o__Clostridiales; f__Lachnospiraceae; g__Dorea; s__formicigenerans
332901	0	0	9	0	2	0	0	0	0	0	0	0	0	0	0	0	0	0	k__Bacteria; p__Firmicutes; c__Clostridia; o__Clostridiales; f__Christensenellaceae; g__; s__
322711	5	1	0	0	0	0	0	0	0	1	0	2	0	0	1	0	0	0	k__Bacteria; p__Firmicutes; c__Clostridia; o__Clostridiales; f__Ruminococcaceae; g__; s__
299882	2649	14	33	21	7	36	6	402	49	353	83	3201	84	105	1818	199	59	133	k__Bacteria; p__Bacteroidetes; c__Bacteroidia; o__Bacteroidales; f__Prevotellaceae; g__Prevotella; s__
42839	28	0	0	0	0	0	0	0	0	598	0	90	0	0	410	0	6	3	k__Bacteria; p__Firmicutes; c__Clostridia; o__Clostridiales; f__Ruminococcaceae; g__Ruminococcus; s__bromii
671672	106	2	190	6	29	265	50	31	50	304	25	3	52	22	96	5	36	38	k__Bacteria; p__Firmicutes; c__Clostridia; o__Clostridiales; f__Ruminococcaceae; g__; s__
299877	0	0	0	0	4	0	0	0	0	0	0	0	0	0	0	0	0	0	k__Bacteria; p__Bacteroidetes; c__Bacteroidia; o__Bacteroidales; f__; g__; s__
4366173	1	2	1	0	0	8	0	0	0	9	9	10	0	2	1	0	1	3	k__Bacteria; p__Firmicutes; c__Clostridia; o__Clostridiales; f__Lachnospiraceae
4387706	0	0	0	0	0	0	1	0	0	0	0	0	0	2	0	0	0	0	k__Bacteria; p__Firmicutes; c__Clostridia; o__Clostridiales; f__Lachnospiraceae; g__; s__
299407	2	0	1	0	1	0	0	2	0	1	0	2	11	0	2	0	0	1	k__Bacteria; p__Firmicutes; c__Clostridia; o__Clostridiales; f__Ruminococcaceae; g__; s__
176666	0	0	0	0	0	0	0	0	2	0	0	1	0	0	0	0	2	3	k__Bacteria; p__Firmicutes; c__Clostridia; o__Clostridiales; f__Lachnospiraceae
314703	0	0	0	0	0	32	0	0	0	0	0	0	0	0	0	0	0	0	k__Bacteria; p__Firmicutes; c__Clostridia; o__Clostridiales; f__; g__; s__
3746307	25	122	2	1	0	4	5	4	3	12	3	2	3	0	2	1	8	0	k__Bacteria; p__Firmicutes; c__Clostridia; o__Clostridiales; f__Ruminococcaceae; g__; s__
4482516	0	0	0	0	0	0	0	0	56	0	0	0	0	0	0	0	0	0	k__Bacteria; p__Firmicutes; c__Clostridia; o__Clostridiales; f__Clostridiaceae; g__02d06; s__
342802	55	588	37	8	8	175	52	14	318	108	6	9	83	743	149	11	46	10	k__Bacteria; p__Firmicutes; c__Clostridia; o__Clostridiales; f__; g__; s__
321440	7	1	1	0	11	7	0	2	1	3	0	0	1	0	0	1	0	0	k__Bacteria; p__Firmicutes; c__Clostridia; o__Clostridiales; f__Christensenellaceae; g__; s__
531038	0	90	0	0	3	7	1	3	0	0	1	0	0	30	0	0	0	0	k__Bacteria; p__Firmicutes; c__Clostridia; o__Clostridiales; f__; g__; s__
3028273	47	2	3	29	2	13	1	2	0	21	2	0	12	0	5	1	18	22	k__Bacteria; p__Firmicutes; c__Clostridia; o__Clostridiales; f__Lachnospiraceae; g__; s__
4341680	0	19	0	0	1	26	0	0	7	41	1	1	0	2	6	2	16	3	k__Bacteria; p__Firmicutes; c__Clostridia; o__Clostridiales; f__Lachnospiraceae; g__Dorea; s__
26978	47	12	10	7	24	94	5	1	127	179	2	0	4	107	12	1	9	8	k__Bacteria; p__Firmicutes; c__Clostridia; o__Clostridiales; f__Ruminococcaceae
562244	0	60	3	3	3	16	5	0	23	30	5	7	4	11	2	5	9	2	k__Bacteria; p__Proteobacteria; c__Betaproteobacteria; o__Burkholderiales; f__Alcaligenaceae; g__Sutterella; s__
1032415	5	16	5	0	2	44	5	0	1	1	1	0	3	0	0	0	1	1	k__Bacteria; p__Tenericutes; c__Mollicutes; o__RF39; f__; g__; s__
288318	11	8	0	0	2	5	1	2	0	20	10	7	1	4	0	3	11	2	k__Bacteria; p__Firmicutes; c__Clostridia; o__Clostridiales; f__Ruminococcaceae; g__; s__
4481427	0	0	0	0	55	0	0	0	0	0	0	1	0	0	3	0	28	16	k__Bacteria; p__Firmicutes; c__Clostridia; o__Clostridiales; f__Lachnospiraceae; g__Roseburia; s__
347375	0	12	1	0	0	0	12	1	0	0	0	0	0	0	1	2	2	0	k__Bacteria; p__Firmicutes; c__Clostridia; o__Clostridiales; f__; g__; s__
1034960	0	0	23	1	19	15	0	2	13	7	114	6	76	8	5	3	9	9	k__Bacteria; p__Actinobacteria; c__Coriobacteriia; o__Coriobacteriales; f__Coriobacteriaceae; g__; s__
4419504	0	0	0	0	1	0	0	0	1	7	0	6	0	0	0	0	0	0	k__Bacteria; p__Firmicutes; c__Clostridia; o__Clostridiales; f__Clostridiaceae; g__Clostridium; s__
301812	4	1	9	1	0	2	0	0	0	0	0	2	0	0	1	2	0	0	k__Bacteria; p__Firmicutes; c__Clostridia; o__Clostridiales; f__Ruminococcaceae; g__; s__
228798	0	0	0	1	0	0	0	0	0	0	6	0	1	0	0	0	0	0	k__Bacteria; p__Firmicutes; c__Clostridia; o__Clostridiales
278667	3	0	0	0	0	0	0	0	0	1	0	0	0	0	0	0	0	0	k__Bacteria; p__Firmicutes; c__Clostridia; o__Clostridiales; f__Ruminococcaceae; g__Oscillospira; s__
4484111	0	1	0	0	0	0	0	0	0	1	0	0	0	0	0	0	1	1	k__Bacteria; p__Firmicutes; c__Clostridia; o__Clostridiales; f__Lachnospiraceae; g__Dorea; s__
4437748	0	3	1	0	2	0	10	11	0	0	0	0	0	6	0	17	0	0	k__Bacteria; p__Firmicutes; c__Clostridia; o__Clostridiales; f__; g__; s__
181059	2	0	1	0	29	0	4	0	0	2	0	2	2	0	1	0	0	0	k__Bacteria; p__Firmicutes; c__Clostridia; o__Clostridiales; f__; g__; s__
4428676	0	2	0	0	1	3	1	0	6	4	5	2	2	6	2	1	12	12	k__Bacteria; p__Firmicutes; c__Clostridia; o__Clostridiales; f__Lachnospiraceae; g__Lachnobacterium; s__
3584772	0	79	29	0	0	23	4	50	6	0	6	0	11	0	1	17	1	1	k__Bacteria; p__Tenericutes; c__Mollicutes; o__RF39; f__; g__; s__
324112	26	3	3	0	23	7	1	6	2	23	1	12	2	0	2	10	1	0	k__Bacteria; p__Firmicutes; c__Clostridia; o__Clostridiales
302426	1	0	3	1	7	0	0	0	0	0	0	0	1	0	0	0	0	0	k__Bacteria; p__Firmicutes; c__Clostridia; o__Clostridiales; f__Lachnospiraceae; g__; s__
305432	8	11	46	0	1	27	5	6	33	103	3	0	31	0	16	2	1	1	k__Bacteria; p__Firmicutes; c__Clostridia; o__Clostridiales; f__Ruminococcaceae; g__Ruminococcus; s__
4336939	1	1	3	0	0	4	0	0	0	4	0	0	1	0	0	0	5	0	k__Bacteria; p__Firmicutes; c__Clostridia; o__Clostridiales; f__Ruminococcaceae; g__; s__
298553	16	13	1	1	3	4	0	0	0	15	4	12	1	0	2	1	0	0	k__Bacteria; p__Firmicutes; c__Clostridia; o__Clostridiales; f__Ruminococcaceae; g__; s__
192720	0	0	2	0	0	4	0	0	3	4	0	1	2	2	11	1	9	0	k__Bacteria; p__Firmicutes; c__Clostridia; o__Clostridiales; f__Ruminococcaceae; g__Butyricicoccus; s__pullicaecorum
295350	0	2	41	0	0	0	0	0	0	0	0	0	0	0	0	0	0	0	k__Bacteria; p__Firmicutes; c__Clostridia; o__Clostridiales; f__; g__; s__
17822	0	0	0	0	0	0	0	3	0	0	0	0	0	0	0	0	0	0	k__Bacteria; p__Firmicutes; c__Clostridia; o__Clostridiales; f__; g__; s__
4383827	14	1	3	2	0	24	2	29	4	94	4	2	3	3	7	0	9	6	k__Bacteria; p__Firmicutes; c__Clostridia; o__Clostridiales; f__Lachnospiraceae; g__Coprococcus; s__
4483037	5	9	10	3	5	57	0	21	9	17	4	69	2	8	3	4	1	5	k__Bacteria; p__Firmicutes; c__Clostridia; o__Clostridiales; f__Ruminococcaceae; g__; s__
4480359	69	29	35	5	27	100	10	2	9	167	5	50	13	0	9	2	18	1	k__Bacteria; p__Firmicutes; c__Clostridia; o__Clostridiales; f__Ruminococcaceae; g__Oscillospira; s__
2434190	0	0	0	0	0	0	0	0	0	0	0	0	0	0	1	0	0	1	k__Bacteria; p__Firmicutes; c__Clostridia; o__Clostridiales; f__Lachnospiraceae
299755	1	1	0	0	0	0	0	0	0	6	0	0	0	0	1	0	0	0	k__Bacteria; p__Firmicutes; c__Clostridia; o__Clostridiales; f__Ruminococcaceae; g__; s__
4470114	0	0	1	0	2	17	0	1	1	1	3	0	0	5	1	1	0	0	k__Bacteria; p__Firmicutes; c__Clostridia; o__Clostridiales; f__Lachnospiraceae; g__[Ruminococcus]; s__
175642	2	1	0	0	0	0	0	0	0	0	0	0	1	0	0	0	0	0	k__Bacteria; p__Firmicutes; c__Clostridia; o__Clostridiales; f__Lachnospiraceae; g__; s__
306855	28	12	9	1	12	6	1	0	192	120	8	7	8	3	4	0	4	1	k__Bacteria; p__Firmicutes; c__Clostridia; o__Clostridiales; f__Lachnospiraceae; g__; s__
4480176	9	0	42	0	72	1393	18	26	0	0	413	0	0	0	1	22	92	136	k__Bacteria; p__Firmicutes; c__Clostridia; o__Clostridiales; f__; g__; s__
910118	0	2	0	0	0	0	0	0	0	0	0	0	0	0	0	0	0	0	k__Bacteria; p__Tenericutes; c__Mollicutes; o__RF39; f__; g__; s__
184890	0	4	0	0	0	2	0	0	0	2	1	1	0	0	1	0	3	5	k__Bacteria; p__Firmicutes; c__Clostridia; o__Clostridiales; f__Lachnospiraceae; g__Blautia; s__
527762	0	2	5	0	1	0	0	5	0	0	1	0	5	0	0	0	0	0	k__Bacteria; p__Cyanobacteria; c__4C0d-2; o__YS2; f__; g__; s__
176104	0	0	0	0	0	0	0	0	0	6	0	0	0	0	0	0	1	0	k__Bacteria; p__Firmicutes; c__Clostridia; o__Clostridiales; f__Ruminococcaceae; g__Oscillospira; s__
4459708	3	142	2	13	3	44	6	20	561	104	18	109	7	193	32	22	587	1056	k__Bacteria; p__Firmicutes; c__Clostridia; o__Clostridiales; f__Lachnospiraceae
148459	266	4	9	32	87	1	0	0	8	3	32	8	2	0	2	6	2	1	k__Bacteria; p__Lentisphaerae; c__[Lentisphaeria]; o__Z20; f__R4-45B; g__; s__
36378	11	0	0	0	0	0	0	1	0	6	0	1	0	0	0	0	0	0	k__Bacteria; p__Firmicutes; c__Clostridia; o__Clostridiales; f__Ruminococcaceae; g__; s__
290637	5	0	0	0	3	4	0	0	3	0	0	0	0	0	0	0	0	0	k__Bacteria; p__Firmicutes; c__Clostridia; o__Clostridiales; f__Ruminococcaceae; g__; s__
307352	0	6	0	0	0	0	2	0	0	0	0	0	0	0	0	0	0	0	k__Bacteria; p__Firmicutes; c__Clostridia; o__Clostridiales; f__Ruminococcaceae; g__; s__
341777	1	0	0	0	1	0	1	0	0	22	2	2	0	1	2	0	0	1	k__Bacteria; p__Firmicutes; c__Clostridia; o__Clostridiales; f__Ruminococcaceae; g__Oscillospira; s__
301325	0	0	2	2	1	0	1	6	0	0	0	0	0	0	2	0	0	0	k__Bacteria; p__Firmicutes; c__Clostridia; o__Clostridiales; f__Ruminococcaceae; g__; s__
4372382	0	27	0	0	0	0	0	2	1	0	0	0	0	2	1	0	0	4	k__Bacteria; p__Firmicutes; c__Clostridia; o__Clostridiales; f__Lachnospiraceae
287879	0	5	0	0	0	0	0	0	0	0	0	0	0	0	0	0	0	0	k__Bacteria; p__Firmicutes; c__Clostridia; o__Clostridiales; f__; g__; s__
340995	4	7	3	0	5	2	0	2	10	4	4	6	1	1	8	0	8	3	k__Bacteria; p__Firmicutes; c__Clostridia; o__Clostridiales; f__Ruminococcaceae; g__Oscillospira; s__
847711	2	1	1	0	0	1	0	0	0	3	0	3	0	0	1	0	0	0	k__Bacteria; p__Firmicutes; c__Clostridia; o__Clostridiales; f__Christensenellaceae; g__; s__
4296764	0	0	0	0	0	0	0	0	2	12	0	4	0	0	0	0	0	0	k__Bacteria; p__Firmicutes; c__Clostridia; o__Clostridiales; f__Christensenellaceae; g__; s__
292128	0	0	0	0	5	0	0	0	0	0	0	0	0	0	0	0	0	0	k__Bacteria; p__Firmicutes; c__Clostridia; o__Clostridiales; f__[Mogibacteriaceae]; g__Mogibacterium; s__
345301	0	0	1	0	1	0	0	0	0	0	6	0	0	0	0	0	0	0	k__Bacteria; p__Firmicutes; c__Clostridia; o__Clostridiales; f__Ruminococcaceae; g__Oscillospira; s__
2256427	0	0	1	0	0	0	0	0	0	4	0	1	0	0	0	0	0	0	k__Bacteria; p__Firmicutes; c__Clostridia; o__Clostridiales; f__Lachnospiraceae; g__Blautia; s__
17598	34	112	42	2	30	190	0	149	16	6	72	13	1	2	3	17	8	9	k__Bacteria; p__Firmicutes; c__Clostridia; o__Clostridiales; f__; g__; s__
183715	12	8	12	0	10	14	1	0	7	44	0	21	5	2	10	0	5	1	k__Bacteria; p__Firmicutes; c__Clostridia; o__Clostridiales; f__Ruminococcaceae; g__Oscillospira; s__
4464858	3	0	0	0	0	0	0	0	0	0	0	0	0	1	0	0	0	0	k__Bacteria; p__Proteobacteria; c__Betaproteobacteria; o__Burkholderiales; f__Comamonadaceae; g__Comamonas; s__
289632	5	19	0	0	0	6	0	3	8	9	0	1	0	1	0	1	1	1	k__Bacteria; p__Firmicutes; c__Clostridia; o__Clostridiales
305141	117	149	145	11	217	188	25	21	308	53	128	21	278	47	30	21	16	27	k__Bacteria; p__Actinobacteria; c__Coriobacteriia; o__Coriobacteriales; f__Coriobacteriaceae; g__; s__
4426193	2	0	0	0	1	0	0	0	0	1	1	0	0	0	0	0	0	0	k__Bacteria; p__Actinobacteria; c__Actinobacteria; o__Actinomycetales; f__Streptomycetaceae; g__Streptomyces; s__
299441	19	0	2	0	0	4	0	0	1	1	0	2	0	0	0	0	0	0	k__Bacteria; p__Firmicutes; c__Clostridia; o__Clostridiales; f__Ruminococcaceae; g__; s__
1038874	0	0	0	0	0	0	0	0	0	2	0	0	0	0	0	0	0	0	k__Bacteria; p__Firmicutes; c__Clostridia; o__Clostridiales; f__[Tissierellaceae]; g__Anaerococcus; s__
609589	22	101	5	0	38	45	2	20	6	37	24	61	0	3	1	15	4	5	k__Bacteria; p__Firmicutes; c__Clostridia; o__Clostridiales; f__; g__; s__
4423553	385	44	40	21	76	20	5	35	104	93	13	675	5	0	82	16	53	11	k__Bacteria; p__Firmicutes; c__Clostridia; o__Clostridiales; f__Ruminococcaceae; g__Ruminococcus; s__
4476751	0	2	0	1	0	5	2	0	0	3	1	0	0	0	3	0	0	1	k__Bacteria; p__Firmicutes; c__Clostridia; o__Clostridiales; f__Lachnospiraceae; g__Dorea; s__
291017	100	4	13	0	0	6	0	2	19	44	1	0	1	0	18	0	7	1	k__Bacteria; p__Firmicutes; c__Clostridia; o__Clostridiales; f__Ruminococcaceae; g__; s__
313721	0	0	0	0	12	0	0	0	0	0	0	0	0	0	0	0	0	0	k__Bacteria; p__Firmicutes; c__Clostridia; o__Clostridiales; f__Ruminococcaceae; g__Ruminococcus; s__
310781	0	3	9	0	3	0	0	2	0	0	0	0	0	0	0	0	3	1	k__Bacteria; p__Cyanobacteria; c__4C0d-2; o__YS2; f__; g__; s__
355187	0	0	0	0	1	18	0	0	0	0	5	0	0	0	0	1	18	10	k__Bacteria; p__Firmicutes; c__Clostridia; o__Clostridiales; f__; g__; s__
3102225	33	1	85	0	47	18	0	5	769	19	249	21	513	19	79	14	7	15	k__Bacteria; p__Actinobacteria; c__Coriobacteriia; o__Coriobacteriales; f__Coriobacteriaceae; g__; s__
325591	0	0	0	0	12	0	0	0	0	0	0	0	0	0	0	0	0	0	k__Bacteria; p__Lentisphaerae; c__[Lentisphaeria]; o__Victivallales; f__Victivallaceae; g__; s__
302809	0	0	2	0	2	0	0	1	0	0	0	0	0	0	0	1	0	0	k__Bacteria; p__Firmicutes; c__Clostridia; o__Clostridiales; f__Ruminococcaceae; g__; s__
301639	0	0	1	0	8	1	0	0	14	0	0	0	0	0	0	1	0	0	k__Bacteria; p__Cyanobacteria; c__4C0d-2; o__YS2; f__; g__; s__
28218	0	3	0	0	0	2	0	1	0	3	0	3	0	0	0	0	0	0	k__Bacteria; p__Firmicutes; c__Clostridia; o__Clostridiales; f__Lachnospiraceae; g__Blautia; s__
213784	0	0	1	0	0	29	0	3	0	1	34	0	0	0	0	0	0	0	k__Bacteria; p__Firmicutes; c__Clostridia; o__Clostridiales; f__; g__; s__
4478125	2	11	3	19	2	24	0	5	11	3	5	5	4	40	1	23	5	5	k__Bacteria; p__Firmicutes; c__Clostridia; o__Clostridiales; f__Ruminococcaceae; g__Faecalibacterium; s__prausnitzii
569244	31	115	13	0	0	11	0	1	18	0	23	33	8	1	0	0	2	1	k__Bacteria; p__Tenericutes; c__Mollicutes; o__RF39; f__; g__; s__
4401628	0	5	5	0	1	6	0	4	9	78	1	283	3	19	6	0	109	29	k__Bacteria; p__Firmicutes; c__Clostridia; o__Clostridiales; f__Lachnospiraceae; g__; s__
784040	0	0	3	0	0	1	3	0	46	0	0	0	0	0	0	0	0	0	k__Bacteria; p__Firmicutes; c__Clostridia; o__Clostridiales; f__; g__; s__
840376	1	27	1	0	0	5	2	0	14	6	1	3	0	1	1	0	1	0	k__Bacteria; p__Firmicutes; c__Clostridia; o__Clostridiales; f__Ruminococcaceae; g__; s__
174912	0	12	0	0	0	12	0	0	0	3	0	0	5	0	26	0	0	0	k__Bacteria; p__Firmicutes; c__Clostridia; o__Clostridiales; f__Lachnospiraceae; g__Coprococcus; s__
792436	14	66	1	13	9	24	3	4	0	25	3	1	5	0	7	0	2	0	k__Bacteria; p__Firmicutes; c__Clostridia; o__Clostridiales; f__Lachnospiraceae; g__Roseburia; s__faecis
19611	5	11	6	0	1	2	0	2	1	6	13	11	3	0	2	0	2	0	k__Bacteria; p__Firmicutes; c__Clostridia; o__Clostridiales; f__Ruminococcaceae; g__; s__
296374	9	0	0	1	1	0	0	2	0	3	3	153	0	1	8	4	0	0	k__Bacteria; p__Bacteroidetes; c__Bacteroidia; o__Bacteroidales; f__Prevotellaceae; g__Prevotella; s__
233103	3	3	1	0	1	0	2	1	15	28	2	4	2	0	2	0	1	0	k__Bacteria; p__Firmicutes; c__Clostridia; o__Clostridiales; f__Lachnospiraceae; g__; s__
3856404	8	58	20	0	4	31	0	1	0	3	10	9	6	0	14	0	0	0	k__Bacteria; p__Firmicutes; c__Clostridia; o__Clostridiales; f__Ruminococcaceae; g__Ruminococcus; s__flavefaciens
4412540	6	6	0	0	1	0	2	0	0	1	0	1	0	0	0	0	2	0	k__Bacteria; p__Firmicutes; c__Clostridia; o__Clostridiales; f__Ruminococcaceae; g__Oscillospira; s__
4232048	0	0	0	0	0	0	0	0	0	2	0	5	0	3	0	0	10	1	k__Bacteria; p__Firmicutes; c__Clostridia; o__Clostridiales; f__Lachnospiraceae; g__Dorea; s__formicigenerans
351927	2	8	2	1	11	14	3	0	20	21	5	5	3	1	4	3	3	0	k__Bacteria; p__Firmicutes; c__Clostridia; o__Clostridiales; f__Ruminococcaceae; g__Oscillospira; s__
4334844	25	9	3	0	18	50	0	6	14	60	23	76	24	14	6	6	3	0	k__Bacteria; p__Firmicutes; c__Clostridia; o__Clostridiales
4478840	13	11	22	0	2	20	1	0	7	25	0	134	2	0	6	0	1	0	k__Bacteria; p__Firmicutes; c__Clostridia; o__Clostridiales; f__[Mogibacteriaceae]; g__; s__
333387	0	4	0	0	0	4	0	0	2	0	0	0	0	0	0	0	0	0	k__Bacteria; p__Firmicutes; c__Clostridia; o__Clostridiales; f__; g__; s__
350502	2	0	12	0	0	0	0	1	0	1	0	1	4	0	0	0	1	0	k__Bacteria; p__Firmicutes; c__Clostridia; o__Clostridiales; f__Ruminococcaceae; g__; s__
290686	6	1	1	0	0	0	0	0	0	0	1	1	0	0	0	3	0	2	k__Bacteria; p__Verrucomicrobia; c__Opitutae; o__[Cerasicoccales]; f__[Cerasicoccaceae]; g__; s__
4472202	5	4	2	0	0	4	1	0	10	6	0	12	2	0	7	0	0	0	k__Bacteria; p__Firmicutes; c__Clostridia; o__Clostridiales; f__Lachnospiraceae; g__Dorea; s__
4459634	0	0	0	0	0	0	0	0	1	2	0	0	0	1	0	0	0	0	k__Bacteria; p__Firmicutes; c__Clostridia; o__Clostridiales; f__Clostridiaceae; g__Clostridium; s__butyricum
324157	2	1	4	0	5	0	1	0	1	4	0	4	4	0	1	2	0	1	k__Bacteria; p__Firmicutes; c__Clostridia; o__Clostridiales; f__Ruminococcaceae; g__; s__
150162	3	0	3	0	0	6	1	0	2	8	0	0	0	0	2	0	1	0	k__Bacteria; p__Firmicutes; c__Clostridia; o__Clostridiales; f__Lachnospiraceae; g__; s__
149856	0	0	0	1	1	0	0	0	0	0	0	0	0	0	0	0	0	0	k__Bacteria; p__Firmicutes; c__Erysipelotrichi; o__Erysipelotrichales; f__Erysipelotrichaceae; g__p-75-a5; s__
4469576	1	0	0	0	0	0	1	0	1	0	0	1	0	0	0	0	2	4	k__Bacteria; p__Firmicutes; c__Clostridia; o__Clostridiales; f__Lachnospiraceae
4314260	8	6	0	2	0	1	1	0	0	3	1	3	0	5	1	1	3	4	k__Bacteria; p__Firmicutes; c__Clostridia; o__Clostridiales; f__Lachnospiraceae; g__Roseburia
180215	0	1	0	0	0	2	0	0	0	6	0	0	0	1	0	0	4	0	k__Bacteria; p__Firmicutes; c__Clostridia; o__Clostridiales; f__; g__; s__
287493	0	0	0	0	7	0	0	0	0	0	0	0	0	0	0	0	0	0	k__Bacteria; p__Bacteroidetes; c__Bacteroidia; o__Bacteroidales; f__; g__; s__
4318552	0	1	4	0	0	0	0	0	1	1	0	0	0	0	0	0	0	0	k__Bacteria; p__Firmicutes; c__Clostridia; o__Clostridiales; f__; g__; s__
4379957	0	0	0	0	0	0	0	0	0	0	0	0	0	0	2	0	0	0	k__Bacteria; p__Firmicutes; c__Clostridia; o__Clostridiales; f__Lachnospiraceae; g__Roseburia
279534	0	1	0	0	8	1	2	0	2	0	0	0	0	0	0	0	1	0	k__Bacteria; p__Firmicutes; c__Clostridia; o__Clostridiales; f__Ruminococcaceae; g__; s__
528752	5	0	1	0	1	0	1	0	0	23	1	15	1	2	2	1	1	0	k__Bacteria; p__Firmicutes; c__Clostridia; o__Clostridiales; f__Ruminococcaceae; g__Oscillospira; s__
168383	0	114	59	0	0	37	0	21	0	0	33	0	6	0	0	5	1	2	k__Bacteria; p__Firmicutes; c__Clostridia; o__Clostridiales; f__; g__; s__
25534	1	0	0	0	0	1	0	1	0	0	0	0	1	0	1	0	1	3	k__Bacteria; p__Firmicutes; c__Clostridia; o__Clostridiales; f__Lachnospiraceae; g__; s__
4437359	4	4	6	0	1	2	0	2	17	7	8	15	8	4	3	4	3	1	k__Bacteria; p__Firmicutes; c__Clostridia; o__Clostridiales; f__Ruminococcaceae; g__Oscillospira; s__
172163	0	6	1	0	3	0	1	0	2	0	2	0	0	0	0	1	0	0	k__Bacteria; p__Firmicutes; c__Clostridia; o__Clostridiales
4439487	0	9	1	0	1	4	0	0	0	0	0	0	0	0	1	0	2	0	k__Bacteria; p__Firmicutes; c__Clostridia; o__Clostridiales; f__Ruminococcaceae; g__; s__
4439489	9	12	4	0	3	45	2	1	7	28	3	5	2	0	6	1	3	1	k__Bacteria; p__Firmicutes; c__Clostridia; o__Clostridiales; f__Ruminococcaceae; g__; s__
156505	10	1	1	0	0	1	0	0	0	1	0	3	1	0	0	0	0	0	k__Bacteria; p__Firmicutes; c__Clostridia; o__Clostridiales; f__Ruminococcaceae; g__; s__
149219	3	6	4	17	2	4	5	10	1	18	0	4	0	0	0	2	0	0	k__Bacteria; p__Firmicutes; c__Clostridia; o__Clostridiales; f__Lachnospiraceae
4381555	119	1	0	0	55	216	0	0	1	38	2	30	0	0	82	0	581	383	k__Bacteria; p__Firmicutes; c__Clostridia; o__Clostridiales; f__Lachnospiraceae; g__Coprococcus; s__eutactus
158273	0	35	4	0	0	1	0	1	5	0	0	0	0	0	2	0	0	0	k__Bacteria; p__Firmicutes; c__Clostridia; o__Clostridiales; f__; g__; s__
4453550	13	1	0	0	0	0	0	0	4	7	2	4	3	0	0	2	0	1	k__Bacteria; p__Firmicutes; c__Erysipelotrichi; o__Erysipelotrichales; f__Erysipelotrichaceae; g__RFN20; s__
4435655	0	0	1	0	0	0	0	0	0	0	0	0	132	0	0	0	0	0	k__Bacteria; p__Proteobacteria; c__Alphaproteobacteria; o__RF32; f__; g__; s__
1100992	0	3	0	0	0	4	0	0	1	0	0	0	0	0	0	0	0	0	k__Bacteria; p__Tenericutes; c__Mollicutes; o__RF39; f__; g__; s__
3708846	4	1	0	0	0	7	0	0	1	5	0	8	5	0	1	0	1	0	k__Bacteria; p__Firmicutes; c__Clostridia; o__Clostridiales; f__Ruminococcaceae; g__Oscillospira; s__
510233	0	0	2	7	16	1	2	0	4	1	1	0	1	1	0	0	0	0	k__Bacteria; p__Firmicutes; c__Clostridia; o__Clostridiales; f__Ruminococcaceae; g__Ruminococcus; s__
434336	28	135	0	0	11	0	1	3	82	1	112	0	0	10	2	3	9	3	k__Bacteria; p__Firmicutes; c__Clostridia; o__Clostridiales; f__; g__; s__
76547	1	2	1	0	0	6	0	0	0	4	0	0	0	0	1	0	1	0	k__Bacteria; p__Firmicutes; c__Clostridia; o__Clostridiales; f__[Mogibacteriaceae]; g__Mogibacterium; s__
330256	22	21	22	0	73	11	11	0	1	6	3	2	5	2	2	2	14	1	k__Bacteria; p__Firmicutes; c__Clostridia; o__Clostridiales; f__; g__; s__
1102370	10	2	1	0	7	3	2	1	2	13	2	2	1	0	2	1	0	0	k__Bacteria; p__Firmicutes; c__Clostridia; o__Clostridiales; f__Ruminococcaceae; g__; s__
289309	93	162	45	59	32	409	18	27	68	262	14	113	163	124	29	6	94	48	k__Bacteria; p__Bacteroidetes; c__Bacteroidia; o__Bacteroidales; f__; g__; s__
1624383	0	0	0	0	0	2	0	0	0	0	0	16	0	24	0	0	8	10	k__Bacteria; p__Firmicutes; c__Clostridia; o__Clostridiales; f__Lachnospiraceae
4318134	22	1	44	0	6	13	0	3	14	12	9	5	193	2	15	3	13	22	k__Bacteria; p__Actinobacteria; c__Coriobacteriia; o__Coriobacteriales; f__Coriobacteriaceae; g__; s__
1016398	0	1045	0	0	0	414	0	72	0	0	92	0	0	14	2	10	8	22	k__Bacteria; p__Tenericutes; c__Mollicutes; o__RF39; f__; g__; s__
2136916	0	0	1	19	0	0	0	1	0	0	0	0	4	0	0	0	0	0	k__Bacteria; p__Lentisphaerae; c__[Lentisphaeria]; o__Victivallales; f__Victivallaceae; g__Victivallis; s__vadensis
147702	0	0	0	1	0	0	0	0	0	0	0	1	0	0	0	3	0	2	k__Bacteria; p__Firmicutes; c__Clostridia; o__Clostridiales; f__Ruminococcaceae; g__Faecalibacterium; s__prausnitzii
50757	0	0	0	0	0	1	0	0	0	5	0	30	0	3	1	0	19	3	k__Bacteria; p__Firmicutes; c__Clostridia; o__Clostridiales; f__Lachnospiraceae; g__; s__
4465072	13	15	12	5	4	40	0	21	76	7	4	77	12	8	5	172	10	23	k__Bacteria; p__Firmicutes; c__Clostridia; o__Clostridiales; f__Ruminococcaceae; g__; s__
4392196	0	5	0	0	0	18	0	0	4	0	3	0	1	1	0	0	2	2	k__Bacteria; p__Firmicutes; c__Clostridia; o__Clostridiales; f__Lachnospiraceae; g__Blautia; s__
1112614	0	0	0	0	0	3	0	0	0	0	0	0	0	0	0	0	0	0	k__Bacteria; p__Firmicutes; c__Clostridia; o__Clostridiales; f__Ruminococcaceae; g__; s__
311592	1	11	4	1	9	4	0	15	7	0	0	1	2	1	0	3	0	0	k__Bacteria; p__Firmicutes; c__Clostridia; o__Clostridiales; f__Ruminococcaceae; g__; s__
146314	63	1	7	0	0	0	0	46	0	0	0	0	0	0	0	0	0	0	k__Bacteria; p__Tenericutes; c__Mollicutes; o__RF39; f__; g__; s__
579541	0	1	0	0	0	0	1	0	0	2	0	0	1	0	0	0	0	0	k__Bacteria; p__Firmicutes; c__Clostridia; o__Clostridiales; f__Ruminococcaceae; g__Ruminococcus; s__
235212	33	16	0	0	15	2	0	0	2	77	1	0	7	0	6	7	1	0	k__Bacteria; p__Firmicutes; c__Clostridia; o__Clostridiales; f__Ruminococcaceae; g__; s__
183620	0	4	1	0	0	0	0	0	0	20	0	1	0	0	0	0	0	0	k__Bacteria; p__Firmicutes; c__Clostridia; o__Clostridiales; f__Ruminococcaceae; g__Ruminococcus; s__
4484060	0	3	0	0	1	1	0	0	0	0	0	1	0	2	0	0	0	0	k__Bacteria; p__Proteobacteria; c__Alphaproteobacteria; o__Rickettsiales; f__mitochondria; g__Euptelea; s__polyandra
523099	1	1	0	0	1	0	0	0	0	1	0	1	0	0	0	0	3	4	k__Bacteria; p__Firmicutes; c__Clostridia; o__Clostridiales; f__; g__; s__
921020	24	39	6	0	5	46	0	2	27	1	3	0	4	150	0	0	1	1	k__Bacteria; p__Tenericutes; c__Mollicutes; o__RF39; f__; g__; s__
168071	0	1	1	0	0	1	1	0	0	3	1	0	0	0	0	0	1	0	k__Bacteria; p__Firmicutes; c__Clostridia; o__Clostridiales; f__Lachnospiraceae; g__Lachnobacterium; s__
313423	0	0	1	0	0	0	0	2	0	0	0	0	0	0	0	0	0	0	k__Bacteria; p__Firmicutes; c__Clostridia; o__Clostridiales; f__Lachnospiraceae; g__Butyrivibrio; s__
293291	2	0	1	0	0	3	0	0	0	6	0	3	0	0	0	0	0	0	k__Bacteria; p__Firmicutes; c__Clostridia; o__Clostridiales; f__Ruminococcaceae; g__; s__
268730	83	0	2	0	0	0	0	0	0	179	0	0	0	0	50	0	82	36	k__Bacteria; p__Firmicutes; c__Clostridia; o__Clostridiales; f__; g__; s__
653954	0	0	0	1	0	0	0	0	0	0	0	3	0	0	1	0	3	2	k__Bacteria; p__Firmicutes; c__Clostridia; o__Clostridiales; f__Lachnospiraceae
759751	1	1	0	0	0	1	0	0	2	1	0	1	0	0	0	0	4	4	k__Bacteria; p__Firmicutes; c__Clostridia; o__Clostridiales; f__Lachnospiraceae; g__[Ruminococcus]; s__gnavus
307168	0	0	0	0	10	0	0	0	0	0	0	0	0	0	0	0	0	0	k__Bacteria; p__Verrucomicrobia; c__Verruco-5; o__WCHB1-41; f__RFP12; g__; s__
3756485	1	0	1	0	5	21	0	0	0	0	0	2	0	0	0	0	0	0	k__Bacteria; p__Firmicutes; c__Clostridia; o__Clostridiales; f__Ruminococcaceae; g__Oscillospira; s__
177518	7	0	2	3	82	17	0	1	0	0	6	1	2	0	1	0	28	8	k__Bacteria; p__Firmicutes; c__Clostridia; o__Clostridiales; f__Lachnospiraceae; g__Coprococcus; s__eutactus
4299664	0	43	0	0	1	0	0	0	3	0	0	0	0	0	0	0	0	1	k__Bacteria; p__Tenericutes; c__Mollicutes; o__RF39; f__; g__; s__
619817	2	5	2	1	0	11	49	5	0	3	1	8	1	1	2	0	3	1	k__Bacteria; p__Firmicutes; c__Clostridia; o__Clostridiales; f__Lachnospiraceae; g__Anaerostipes; s__
743923	0	31	34	0	0	39	2	5	42	0	50	0	0	0	2	14	7	8	k__Bacteria; p__Firmicutes; c__Clostridia; o__Clostridiales; f__; g__; s__
4446238	0	1	0	0	0	0	0	0	0	1	0	0	0	0	4	0	0	0	k__Bacteria; p__Firmicutes; c__Clostridia; o__Clostridiales; f__Lachnospiraceae
358016	0	0	0	0	0	0	0	0	0	0	0	0	0	0	0	0	1	1	k__Bacteria; p__Firmicutes; c__Clostridia; o__Clostridiales; f__Lachnospiraceae; g__Roseburia; s__
16054	0	0	3	0	1	22	0	0	0	7	4	17	2	6	1	0	41	2	k__Bacteria; p__Firmicutes; c__Clostridia; o__Clostridiales; f__Ruminococcaceae; g__Ruminococcus; s__callidus
47100	0	21	0	0	0	0	0	5	3	0	0	0	0	0	0	3	0	0	k__Bacteria; p__Firmicutes; c__Clostridia; o__Clostridiales; f__; g__; s__
4483337	0	4	2	1	1	9	1	2	4	30	0	1	0	11	27	0	10	13	k__Bacteria; p__Firmicutes; c__Clostridia; o__Clostridiales; f__Lachnospiraceae
4349261	95	4	5	21	7	20	1	0	2	5	4	1	3	1	0	164	31	11	k__Bacteria; p__Firmicutes; c__Clostridia; o__Clostridiales; f__Lachnospiraceae; g__Coprococcus; s__
4364652	0	0	0	0	0	0	0	0	0	0	1	0	0	1	0	0	0	0	k__Bacteria; p__Firmicutes; c__Bacilli; o__Lactobacillales; f__Streptococcaceae; g__Lactococcus; s__
4408423	42	50	21	45	10	31	0	2	17	11	17	23	27	499	2	3	124	121	k__Bacteria; p__Firmicutes; c__Clostridia; o__Clostridiales; f__Lachnospiraceae; g__; s__
288309	1	0	4	1	7	0	0	0	0	20	0	0	0	0	0	1	0	0	k__Bacteria; p__Firmicutes; c__Clostridia; o__Clostridiales; f__Christensenellaceae; g__; s__
232030	1	0	0	0	5	2	1	0	0	0	0	0	2	0	0	0	0	0	k__Bacteria; p__Firmicutes; c__Clostridia; o__Clostridiales; f__Lachnospiraceae; g__Coprococcus; s__
4456091	1	1	0	0	0	0	0	0	0	0	0	0	0	0	0	0	1	6	k__Bacteria; p__Fusobacteria; c__Fusobacteriia; o__Fusobacteriales; f__Fusobacteriaceae; g__Fusobacterium; s__
178026	7	4	9	0	40	1	0	4	6	0	0	0	8	1	0	3	8	0	k__Bacteria; p__Firmicutes; c__Clostridia; o__Clostridiales; f__Lachnospiraceae; g__; s__
4474760	50	11	5	1	15	23	0	1	7	14	4	19	0	4	6	2	0	1	k__Bacteria; p__Firmicutes; c__Clostridia; o__Clostridiales; f__Ruminococcaceae; g__Oscillospira; s__
4443172	1	1	0	2	0	0	0	0	0	0	2	1	1	23	1	0	21	27	k__Bacteria; p__Firmicutes; c__Clostridia; o__Clostridiales; f__Lachnospiraceae; g__; s__
4352242	4	1	3	0	2	41	0	2	5	2	0	0	5	65	0	1	17	5	k__Bacteria; p__Cyanobacteria; c__4C0d-2; o__YS2; f__; g__; s__
308786	0	40	10	0	0	12	1	16	12	5	0	0	0	0	1	1	0	0	k__Bacteria; p__Firmicutes; c__Clostridia; o__Clostridiales; f__Ruminococcaceae; g__Ruminococcus; s__
4313085	0	0	0	0	8	0	0	0	0	0	0	0	0	0	0	0	0	0	k__Bacteria; p__Proteobacteria; c__Alphaproteobacteria; o__; f__; g__; s__
583134	1	9	0	1	2	4	0	1	0	14	0	7	0	0	0	0	0	0	k__Bacteria; p__Firmicutes; c__Clostridia; o__Clostridiales; f__Ruminococcaceae; g__; s__
44151	1	1	1	0	0	0	0	1	12	3	0	2	0	1	1	0	0	1	k__Bacteria; p__Firmicutes; c__Clostridia; o__Clostridiales; f__Ruminococcaceae; g__; s__
432444	35	0	0	0	0	0	0	0	0	2	0	0	0	0	0	0	0	0	k__Bacteria; p__Firmicutes; c__Clostridia; o__Clostridiales
331476	2	31	2	26	0	13	0	7	10	16	2	18	2	40	35	3	26	37	k__Bacteria; p__Firmicutes; c__Clostridia; o__Clostridiales; f__Lachnospiraceae; g__Roseburia; s__
30622	1	0	2	1	29	0	1	0	0	0	5	0	6	13	0	0	1	0	k__Bacteria; p__Firmicutes; c__Clostridia; o__Clostridiales; f__Lachnospiraceae
907096	0	13	12	0	1	404	0	16	3	0	25	0	0	0	1	0	3	13	k__Bacteria; p__Tenericutes; c__Mollicutes; o__RF39; f__; g__; s__
292851	0	0	0	0	3	0	0	0	0	0	0	0	0	0	0	0	0	0	k__Bacteria; p__Firmicutes; c__Clostridia; o__Clostridiales; f__Lachnospiraceae; g__Anaerostipes; s__
189356	1	0	0	0	0	2	1	0	1	1	0	1	0	3	0	40	0	0	k__Bacteria; p__Firmicutes; c__Clostridia; o__Clostridiales; f__Ruminococcaceae; g__; s__
313089	3	2	5	0	1	4	0	0	2	7	2	0	2	1	0	0	7	1	k__Bacteria; p__Firmicutes; c__Clostridia; o__Clostridiales; f__Christensenellaceae; g__; s__
2932557	2	1	1	0	0	4	0	2	3	7	1	3	1	0	0	2	0	0	k__Bacteria; p__Firmicutes; c__Clostridia; o__Clostridiales; f__Ruminococcaceae; g__Oscillospira; s__
4465284	0	0	23	0	8	0	1	0	0	10	0	0	0	0	2	0	0	0	k__Bacteria; p__Firmicutes; c__Clostridia; o__Clostridiales; f__Ruminococcaceae; g__Ruminococcus; s__
4318314	0	1	2	9	2	0	0	11	1	0	0	0	1	0	0	2	0	0	k__Bacteria; p__Cyanobacteria; c__4C0d-2; o__YS2; f__; g__; s__
150089	0	0	0	0	8	0	0	0	0	0	1	0	0	0	0	0	0	0	k__Bacteria; p__Firmicutes; c__Clostridia; o__Clostridiales; f__[Mogibacteriaceae]; g__Mogibacterium; s__
4005150	0	0	0	0	0	1	0	1	1	12	0	0	0	0	0	0	3	0	k__Bacteria; p__Firmicutes; c__Clostridia; o__Clostridiales; f__Lachnospiraceae; g__Coprococcus; s__
297133	1	0	0	1	2	0	1	0	0	2	0	2	0	0	0	1	0	0	k__Bacteria; p__Firmicutes; c__Clostridia; o__Clostridiales; f__Ruminococcaceae; g__; s__
515640	0	0	0	0	0	0	0	0	0	0	0	0	0	0	1	4	0	0	k__Bacteria; p__Firmicutes; c__Erysipelotrichi; o__Erysipelotrichales; f__Erysipelotrichaceae; g__; s__
188454	1	0	0	0	0	1	0	0	0	0	0	0	0	0	0	0	0	0	k__Bacteria; p__Firmicutes; c__Clostridia; o__Clostridiales; f__Lachnospiraceae; g__; s__
187123	3	0	0	0	0	3	0	0	1	1	0	2	0	0	0	0	2	0	k__Bacteria; p__Firmicutes; c__Clostridia; o__Clostridiales; f__Ruminococcaceae; g__Oscillospira; s__
348487	0	2	5	0	0	0	23	1	0	0	0	0	16	0	0	0	0	0	k__Bacteria; p__Firmicutes; c__Clostridia; o__Clostridiales
148368	5	2	8	1	2	7	1	0	0	8	0	0	0	0	0	0	1	0	k__Bacteria; p__Firmicutes; c__Clostridia; o__Clostridiales
4301141	0	0	0	0	0	0	0	0	0	10	0	1	0	0	0	0	0	0	k__Bacteria; p__Firmicutes; c__Clostridia; o__Clostridiales
4381054	0	0	3	0	0	0	0	0	0	0	0	0	0	0	0	0	0	0	k__Bacteria; p__Firmicutes; c__Clostridia; o__Clostridiales; f__Ruminococcaceae; g__Oscillospira; s__
4464969	0	0	0	0	1	0	0	0	0	1	0	0	0	0	0	0	0	0	k__Bacteria; p__Firmicutes; c__Clostridia; o__Clostridiales; f__Ruminococcaceae; g__Ruminococcus; s__
4432662	1	0	0	0	0	0	0	0	0	0	1	0	0	0	0	0	0	0	k__Bacteria; p__Actinobacteria; c__Actinobacteria; o__Actinomycetales; f__Microbacteriaceae; g__Curtobacterium; s__
189820	0	2	0	0	0	0	0	0	0	2	0	1	2	0	0	0	0	0	k__Bacteria; p__Firmicutes; c__Clostridia; o__Clostridiales; f__Ruminococcaceae; g__Ruminococcus; s__
4296777	0	0	47	0	0	6	0	1	1	0	0	0	10	0	0	1	0	0	k__Bacteria; p__Firmicutes; c__Clostridia; o__Clostridiales
4456027	3	1	1	2	0	9	1	0	0	0	0	0	0	6	0	2	0	0	k__Bacteria; p__Firmicutes; c__Clostridia; o__Clostridiales; f__Lachnospiraceae
913036	0	0	0	0	5	0	0	0	0	0	0	0	0	0	0	0	0	0	k__Bacteria; p__Tenericutes; c__Mollicutes; o__RF39; f__; g__; s__
3998912	0	69	0	0	41	653	5	515	9	0	5	0	0	0	0	0	102	115	k__Bacteria; p__Firmicutes; c__Clostridia; o__Clostridiales; f__; g__; s__
4322275	1	226	1	0	3	75	3	28	0	44	30	1	0	0	4	18	1	1	k__Bacteria; p__Firmicutes; c__Clostridia; o__Clostridiales; f__; g__; s__
183469	0	0	1	0	0	2	0	0	0	11	0	0	0	0	0	0	5	1	k__Bacteria; p__Firmicutes; c__Clostridia; o__Clostridiales; f__Lachnospiraceae; g__Coprococcus; s__
4464717	0	2	0	0	0	0	0	0	0	0	0	0	0	0	0	0	0	0	k__Bacteria; p__Firmicutes; c__Clostridia; o__Clostridiales; f__Clostridiaceae; g__02d06; s__
297268	0	0	0	0	0	0	0	0	0	0	0	0	0	0	0	3	0	0	k__Bacteria; p__Firmicutes; c__Clostridia; o__Clostridiales
326001	0	4	3	0	0	8	0	0	0	4	1	532	0	0	1	1	0	0	k__Bacteria; p__Firmicutes; c__Erysipelotrichi; o__Erysipelotrichales; f__Erysipelotrichaceae; g__RFN20; s__
1144764	0	5	0	0	28	82	3	4	23	0	0	0	0	0	0	0	2	2	k__Bacteria; p__Tenericutes; c__Mollicutes; o__RF39; f__; g__; s__
4330852	4	4	9	0	0	8	1	1	1	6	3	2	1	0	2	1	2	0	k__Bacteria; p__Firmicutes; c__Clostridia; o__Clostridiales; f__Ruminococcaceae; g__Oscillospira; s__
851322	1	10	2	0	0	0	1	0	16	22	1	2	4	0	2	1	2	0	k__Bacteria; p__Firmicutes; c__Clostridia; o__Clostridiales; f__Lachnospiraceae; g__Blautia; s__
697208	9	4	0	0	4	2	0	0	5	9	1	6	1	0	1	1	0	0	k__Bacteria; p__Firmicutes; c__Clostridia; o__Clostridiales; f__Ruminococcaceae; g__Oscillospira; s__
4353913	84	0	43	0	1	13	0	66	21	0	0	0	0	0	0	15	3	3	k__Bacteria; p__Firmicutes; c__Clostridia; o__Clostridiales; f__; g__; s__
4426051	3	51	15	10	22	31	6	202	91	66	47	268	26	121	89	25	59	101	k__Bacteria; p__Firmicutes; c__Clostridia; o__Clostridiales; f__Lachnospiraceae; g__; s__
4451906	15	56	3	8	4	91	16	11	146	78	27	206	33	610	20	7	206	212	k__Bacteria; p__Firmicutes; c__Clostridia; o__Clostridiales; f__Lachnospiraceae; g__; s__
977628	0	7	0	0	0	0	0	0	0	0	1	0	0	0	0	0	0	0	k__Bacteria; p__Tenericutes; c__Mollicutes; o__RF39; f__; g__; s__
173851	0	21	1	0	0	4	1	2	44	57	0	0	2	91	15	0	1	4	k__Bacteria; p__Firmicutes; c__Clostridia; o__Clostridiales; f__Lachnospiraceae; g__Clostridium; s__colinum
300152	0	0	1	0	0	0	0	0	0	1	0	0	0	0	0	0	0	0	k__Bacteria; p__Firmicutes; c__Clostridia; o__Clostridiales; f__Lachnospiraceae; g__; s__
4476604	0	3	1	1	0	0	0	0	2	2	0	1	0	8	0	1	26	8	k__Bacteria; p__Firmicutes; c__Clostridia; o__Clostridiales; f__Lachnospiraceae
288690	0	46	3	0	0	11	3	0	22	0	0	0	3	38	0	0	0	11	k__Bacteria; p__Firmicutes; c__Clostridia; o__Clostridiales; f__Clostridiaceae; g__Sarcina; s__
368117	0	1	1	0	1	1	0	0	0	0	0	1	0	0	0	0	0	1	k__Bacteria; p__Firmicutes; c__Clostridia; o__Clostridiales; f__Ruminococcaceae; g__; s__
275786	18	0	0	0	0	0	0	0	0	0	0	0	0	0	24	1	10	2	k__Bacteria; p__Firmicutes; c__Clostridia; o__Clostridiales; f__Lachnospiraceae; g__Anaerostipes; s__
301989	0	0	7	0	0	0	0	0	0	0	0	0	3	0	0	0	0	0	k__Bacteria; p__Firmicutes; c__Clostridia; o__Clostridiales; f__Ruminococcaceae; g__Ruminococcus
197539	11	3	0	0	0	5	1	0	1	5	2	2	6	3	4	1	3	1	k__Bacteria; p__Firmicutes; c__Clostridia; o__Clostridiales; f__; g__; s__
193370	2	0	13	0	3	0	0	0	1	13	1	0	3	0	1	0	0	0	k__Bacteria; p__Firmicutes; c__Clostridia; o__Clostridiales; f__Lachnospiraceae; g__; s__
4408503	19	2	7	0	2	10	0	0	0	6	0	0	1	1	0	0	2	0	k__Bacteria; p__Firmicutes; c__Clostridia; o__Clostridiales; f__Ruminococcaceae; g__; s__
300401	31	36	18	5	14	11	1	10	24	63	6	37	26	19	8	5	10	6	k__Bacteria; p__Firmicutes; c__Clostridia; o__Clostridiales; f__; g__; s__
4429981	0	0	6	0	0	0	0	0	0	0	0	0	0	0	39	0	0	0	k__Bacteria; p__Firmicutes; c__Clostridia; o__Clostridiales; f__; g__; s__
342947	0	0	0	0	0	0	0	0	0	1	0	1	0	0	0	0	1	0	k__Bacteria; p__Firmicutes; c__Clostridia; o__Clostridiales; f__Ruminococcaceae; g__; s__
176312	0	2	0	0	0	1	0	0	1	0	0	1	0	4	0	0	0	1	k__Bacteria; p__Firmicutes; c__Clostridia; o__Clostridiales; f__; g__; s__
176318	0	0	2	0	2	0	0	0	0	1	0	0	0	0	0	0	0	0	k__Bacteria; p__Firmicutes; c__Clostridia; o__Clostridiales; f__Christensenellaceae; g__; s__
187517	0	1	1	0	4	0	0	7	0	8	0	2	1	0	1	0	2	1	k__Bacteria; p__Firmicutes; c__Clostridia; o__Clostridiales; f__[Mogibacteriaceae]; g__; s__
230252	8	0	0	0	0	0	0	0	0	0	0	0	0	0	0	0	3	0	k__Bacteria; p__Firmicutes; c__Clostridia; o__Clostridiales; f__Lachnospiraceae; g__Coprococcus; s__
4403632	1	0	1	0	0	3	0	0	4	1	0	0	0	0	1	1	0	0	k__Bacteria; p__Firmicutes; c__Clostridia; o__Clostridiales; f__Lachnospiraceae; g__Coprococcus; s__catus
631218	3	0	0	0	0	2	0	0	1	3	0	1	0	0	0	0	0	0	k__Bacteria; p__Firmicutes; c__Clostridia; o__Clostridiales; f__Clostridiaceae; g__Clostridium; s__
342788	2	0	0	0	1	2	0	0	0	1	0	2	0	0	1	0	0	0	k__Bacteria; p__Firmicutes; c__Clostridia; o__Clostridiales; f__Ruminococcaceae; g__Oscillospira; s__
269386	0	48	2	1	26	38	10	1	9	0	2	0	4	0	0	1	31	5	k__Bacteria; p__Cyanobacteria; c__4C0d-2; o__YS2; f__; g__; s__
177342	0	2	1	0	0	2	0	0	5	5	1	1	0	45	2	1	21	8	k__Bacteria; p__Firmicutes; c__Clostridia; o__Clostridiales; f__Lachnospiraceae
292816	0	4	0	0	2	0	0	1	1	0	3	0	2	0	0	1	1	0	k__Bacteria; p__Firmicutes; c__Clostridia; o__Clostridiales; f__Ruminococcaceae; g__Oscillospira; s__
301655	4	3	4	0	0	0	0	1	2	1	1	5	0	1	0	0	0	0	k__Bacteria; p__Firmicutes; c__Clostridia; o__Clostridiales
1046979	15	0	0	0	0	0	0	0	0	40	0	0	0	0	5	2	0	0	k__Bacteria; p__Firmicutes; c__Clostridia; o__Clostridiales; f__Ruminococcaceae; g__; s__
701221	9	0	0	0	0	0	0	0	0	0	0	10	0	2	6	0	1	0	k__Bacteria; p__Firmicutes; c__Clostridia; o__Clostridiales; f__Lachnospiraceae; g__Roseburia; s__
251970	36	15	18	1	6	11	6	12	17	17	0	11	4	0	6	2	3	0	k__Bacteria; p__Firmicutes; c__Clostridia; o__Clostridiales; f__Ruminococcaceae; g__; s__
712142	0	1	0	0	0	0	1	0	0	0	1	0	2	1	1	0	1	0	k__Bacteria; p__Firmicutes; c__Clostridia; o__Clostridiales; f__Ruminococcaceae; g__; s__
94758	0	0	0	0	0	0	0	0	0	0	0	0	3	0	0	0	0	0	k__Bacteria; p__Firmicutes; c__Clostridia; o__Clostridiales; f__Ruminococcaceae; g__Ruminococcus; s__flavefaciens
4303423	24	4	4	7	4	3	2	4	118	1	97	0	6	0	0	3	35	35	k__Bacteria; p__Cyanobacteria; c__4C0d-2; o__YS2; f__; g__; s__
4372973	4	0	3	0	0	5	1	1	0	3	0	25	0	0	5	0	0	0	k__Bacteria; p__Firmicutes; c__Clostridia; o__Clostridiales; f__Ruminococcaceae; g__; s__
4435309	0	0	0	0	2	15	0	0	0	0	0	0	0	0	1	0	3	15	k__Bacteria; p__Tenericutes; c__Mollicutes; o__RF39; f__; g__; s__
146554	0	0	0	0	0	0	0	0	0	12	0	0	0	0	0	0	1	0	k__Bacteria; p__Firmicutes; c__Clostridia; o__Clostridiales; f__Ruminococcaceae; g__Ruminococcus; s__bromii
149627	0	0	1	0	0	1	0	0	0	0	0	0	0	0	0	0	0	0	k__Bacteria; p__Firmicutes; c__Bacilli; o__Lactobacillales; f__Lactobacillaceae; g__Lactobacillus; s__
2439770	0	0	0	0	0	11	0	0	0	0	0	0	0	0	0	0	1	0	k__Bacteria; p__Firmicutes; c__Clostridia; o__Clostridiales; f__Ruminococcaceae; g__; s__
4468891	0	0	0	0	0	0	0	0	0	0	0	0	0	0	0	12	0	0	k__Bacteria; p__Firmicutes; c__Erysipelotrichi; o__Erysipelotrichales; f__Erysipelotrichaceae; g__; s__
509788	418	56	165	1	35	35	15	9	42	273	28	224	48	19	23	7	43	15	k__Bacteria; p__Firmicutes; c__Clostridia; o__Clostridiales; f__Ruminococcaceae; g__Ruminococcus; s__
291303	0	0	0	0	2	0	0	0	0	0	0	0	0	0	0	0	0	0	k__Bacteria; p__Firmicutes; c__Clostridia; o__Clostridiales; f__Lachnospiraceae; g__Lachnospira; s__pectinoschiza
186831	12	0	1	0	0	1	0	1	0	18	0	2	1	0	2	1	3	0	k__Bacteria; p__Firmicutes; c__Clostridia; o__Clostridiales; f__Lachnospiraceae
322258	2	0	0	0	0	0	0	0	1	2	0	0	0	0	0	0	0	0	k__Bacteria; p__Firmicutes; c__Clostridia; o__Clostridiales; f__Ruminococcaceae; g__Oscillospira; s__
540055	12	18	0	0	1	36	5	4	9	9	7	12	7	0	3	0	30	4	k__Bacteria; p__Firmicutes; c__Clostridia; o__Clostridiales; f__Ruminococcaceae; g__; s__
338702	2	0	0	0	0	0	0	0	0	0	0	0	0	0	0	0	0	0	k__Bacteria; p__Firmicutes; c__Clostridia; o__Clostridiales; f__Clostridiaceae; g__Clostridium
191874	27	31	21	1	23	29	15	5	12	18	5	17	10	1	7	1	3	4	k__Bacteria; p__Firmicutes; c__Clostridia; o__Clostridiales; f__Ruminococcaceae; g__; s__
287826	0	4	0	0	1	0	1	0	0	0	0	0	0	0	0	0	0	0	k__Bacteria; p__Firmicutes; c__Clostridia; o__Clostridiales; f__Ruminococcaceae; g__; s__
183564	1	2	1	0	0	0	0	0	0	0	0	0	0	0	0	0	0	1	k__Bacteria; p__Firmicutes; c__Clostridia; o__Clostridiales; f__Lachnospiraceae; g__Blautia; s__
178627	4	10	0	0	0	11	0	0	2	7	3	1	1	0	1	0	5	4	k__Bacteria; p__Firmicutes; c__Clostridia; o__Clostridiales; f__Lachnospiraceae; g__Blautia; s__
4438847	6	5	1	1	6	0	0	0	0	0	0	0	1	0	0	0	13	1	k__Bacteria; p__Proteobacteria; c__Epsilonproteobacteria; o__Campylobacterales; f__Helicobacteraceae; g__Flexispira; s__
296843	0	0	0	0	76	0	0	0	0	0	0	0	0	0	0	1	0	0	k__Bacteria; p__Synergistetes; c__Synergistia; o__Synergistales; f__Synergistaceae; g__; s__
4338990	1073	424	237	72	73	429	119	147	559	334	551	132	227	26	62	19	172	84	k__Bacteria; p__Firmicutes; c__Clostridia; o__Clostridiales; f__Ruminococcaceae; g__; s__
4352760	4	2	0	1	4	8	0	1	5	10	0	5	0	0	2	0	1	0	k__Bacteria; p__Firmicutes; c__Clostridia; o__Clostridiales; f__Ruminococcaceae; g__; s__
178759	463	172	52	0	17	256	11	3	91	177	79	59	15	0	33	16	0	0	k__Bacteria; p__Tenericutes; c__RF3; o__ML615J-28; f__; g__; s__
3744858	0	0	2	0	0	0	0	0	0	0	0	0	0	0	0	0	0	0	k__Bacteria; p__Firmicutes; c__Clostridia; o__Clostridiales; f__Ruminococcaceae; g__Ruminococcus; s__
305187	14	30	58	3	18	29	8	2	2	31	5	5	3	0	2	2	0	0	k__Bacteria; p__Firmicutes; c__Clostridia; o__Clostridiales; f__Christensenellaceae; g__; s__
230132	3	17	28	1	0	0	0	9	91	0	0	0	7	0	0	10	0	0	k__Bacteria; p__Tenericutes; c__Mollicutes; o__RF39; f__; g__; s__
4315788	1	0	1	0	0	4	1	0	0	0	0	1	0	2	2	0	0	0	k__Bacteria; p__Firmicutes; c__Clostridia; o__Clostridiales; f__Ruminococcaceae; g__; s__
187882	0	0	0	0	0	0	0	0	0	0	0	0	0	0	0	0	8	2	k__Bacteria; p__Firmicutes; c__Clostridia; o__Clostridiales; f__Lachnospiraceae
305522	0	0	3	0	0	0	0	0	0	0	0	0	0	0	0	0	0	0	k__Bacteria; p__Firmicutes; c__Clostridia; o__Clostridiales; f__Ruminococcaceae; g__Ruminococcus; s__
4315783	1	2	0	0	0	1	0	0	2	0	0	0	0	0	0	0	0	0	k__Bacteria; p__Firmicutes; c__Clostridia; o__Clostridiales; f__Ruminococcaceae; g__; s__
4315782	2	9	0	0	0	46	0	0	1	0	0	0	2	0	0	0	0	0	k__Bacteria; p__Firmicutes; c__Clostridia; o__Clostridiales; f__Ruminococcaceae; g__; s__
289310	1	0	1	0	0	1	1	0	0	0	0	0	0	0	0	0	0	0	k__Bacteria; p__Firmicutes; c__Clostridia; o__Clostridiales; f__Ruminococcaceae; g__Oscillospira; s__
4315787	0	4	4	0	1	1	1	0	0	8	0	0	2	0	1	0	0	0	k__Bacteria; p__Firmicutes; c__Clostridia; o__Clostridiales; f__Ruminococcaceae; g__; s__
301360	0	0	0	0	7	0	0	0	0	0	0	0	0	0	0	0	0	0	k__Bacteria; p__Tenericutes; c__Mollicutes; o__Mycoplasmatales; f__Mycoplasmataceae; g__; s__
291786	0	2	3	2	8	0	0	0	0	0	0	0	0	0	0	0	0	0	k__Bacteria; p__Firmicutes; c__Clostridia; o__Clostridiales; f__Eubacteriaceae; g__Anaerofustis; s__
4414476	1	2	0	0	0	7	0	0	0	7	0	1	0	10	0	0	9	4	k__Bacteria; p__Firmicutes; c__Clostridia; o__Clostridiales; f__Lachnospiraceae; g__Lachnospira; s__
661266	0	0	0	0	0	5	0	0	0	2	0	0	0	0	0	0	0	0	k__Bacteria; p__Firmicutes; c__Clostridia; o__Clostridiales; f__Lachnospiraceae; g__Blautia; s__
178433	1	18	2	5	12	1	0	0	0	28	2	0	1	0	7	0	1	0	k__Bacteria; p__Firmicutes; c__Clostridia; o__Clostridiales; f__Lachnospiraceae; g__Coprococcus; s__
233052	0	1	0	0	0	6	0	2	0	0	3	1	1	0	0	0	0	0	k__Bacteria; p__Firmicutes; c__Clostridia; o__Clostridiales; f__Christensenellaceae; g__; s__
4452219	0	0	0	0	0	4	0	0	0	1	0	0	0	0	0	0	1	0	k__Bacteria; p__Firmicutes; c__Clostridia; o__Clostridiales; f__Clostridiaceae; g__Clostridium; s__
267298	0	24	0	0	0	0	1	1	0	0	0	0	0	3	0	0	0	0	k__Bacteria; p__Firmicutes; c__Clostridia; o__Clostridiales; f__Lachnospiraceae; g__Dorea; s__
290983	11	25	28	1	4	23	5	5	24	11	15	1	30	7	5	1	2	1	k__Bacteria; p__Firmicutes; c__Clostridia; o__Clostridiales; f__Ruminococcaceae; g__; s__
294333	0	0	0	0	13	0	0	0	0	0	0	0	0	0	0	3	0	0	k__Bacteria; p__Firmicutes; c__Erysipelotrichi; o__Erysipelotrichales; f__Erysipelotrichaceae; g__RFN20; s__
4356466	2	3	0	0	0	1	0	0	8	12	0	2	0	2	4	0	2	0	k__Bacteria; p__Firmicutes; c__Clostridia; o__Clostridiales; f__Ruminococcaceae; g__; s__
4458227	0	0	5	0	2	0	0	0	0	0	0	0	0	0	0	2	0	0	k__Bacteria; p__Firmicutes; c__Clostridia; o__Clostridiales; f__; g__; s__
4375860	0	3	1	0	3	0	0	2	0	0	6	0	0	0	1	0	0	0	k__Bacteria; p__Firmicutes; c__Clostridia; o__Clostridiales; f__Ruminococcaceae; g__Ruminococcus; s__
190092	1	0	0	1	0	0	0	0	5	1	0	1	0	0	0	0	1	4	k__Bacteria; p__Firmicutes; c__Clostridia; o__Clostridiales; f__Ruminococcaceae
146586	0	0	0	0	0	0	0	0	3	3	0	0	0	0	0	1	0	0	k__Bacteria; p__Firmicutes; c__Clostridia; o__Clostridiales; f__Ruminococcaceae; g__Oscillospira; s__
177930	0	0	0	0	0	0	0	0	0	0	0	0	0	0	0	2	0	0	k__Bacteria; p__Firmicutes; c__Clostridia; o__Clostridiales; f__Lachnospiraceae; g__Blautia; s__obeum
4388316	1	2	1	0	1	1	0	0	6	7	0	6	0	0	0	2	0	0	k__Bacteria; p__Firmicutes; c__Clostridia; o__Clostridiales; f__; g__; s__
196210	10	12	5	1	24	31	1	3	6	13	7	4	7	0	2	2	3	1	k__Bacteria; p__Firmicutes; c__Clostridia; o__Clostridiales; f__Ruminococcaceae; g__; s__
20799	54	15	14	23	26	202	10	1	3	36	137	9	11	2	52	8	3	1	k__Bacteria; p__Firmicutes; c__Clostridia; o__Clostridiales; f__Lachnospiraceae; g__; s__
4424111	4	0	0	0	2	1	0	0	1	2	0	2	0	7	1	0	43	26	k__Bacteria; p__Firmicutes; c__Clostridia; o__Clostridiales; f__Lachnospiraceae; g__Roseburia; s__
198145	1	1	4	0	0	10	0	0	2	1	3	0	0	0	2	0	0	0	k__Bacteria; p__Firmicutes; c__Clostridia; o__Clostridiales; f__Lachnospiraceae; g__Blautia; s__
195093	0	0	0	0	0	1	0	0	0	2	0	3	0	0	0	0	1	0	k__Bacteria; p__Firmicutes; c__Clostridia; o__Clostridiales; f__Lachnospiraceae; g__Blautia; s__
307154	0	0	0	0	0	0	0	0	2	0	1	0	0	0	0	2	0	0	k__Bacteria; p__Bacteroidetes; c__Bacteroidia; o__Bacteroidales; f__Prevotellaceae; g__Prevotella; s__copri
1667433	0	0	0	0	0	3	0	0	0	0	0	0	0	0	0	2	10	7	k__Bacteria; p__Firmicutes; c__Clostridia; o__Clostridiales; f__Lachnospiraceae; g__Dorea; s__
918313	1	0	0	0	6	0	0	0	0	0	0	0	0	0	0	0	0	0	k__Bacteria; p__Firmicutes; c__Clostridia; o__Clostridiales; f__; g__; s__
3563387	1	0	0	0	0	2	0	0	3	6	0	5	0	0	0	0	0	6	k__Bacteria; p__Firmicutes; c__Clostridia; o__Clostridiales; f__Lachnospiraceae; g__Lachnospira; s__
290937	0	0	2	0	1	0	0	0	0	1	0	0	0	0	0	0	0	0	k__Bacteria; p__Firmicutes; c__Clostridia; o__Clostridiales; f__Ruminococcaceae; g__; s__
168509	0	0	0	0	0	13	0	0	0	0	0	0	0	0	0	0	0	0	k__Bacteria; p__Firmicutes; c__Clostridia; o__Clostridiales; f__Ruminococcaceae; g__Oscillospira; s__
4446320	0	2	0	0	0	0	1	1	0	0	0	0	0	0	0	0	0	0	k__Bacteria; p__Firmicutes; c__Clostridia; o__Clostridiales; f__Clostridiaceae; g__02d06; s__
4406817	2	0	1	0	0	0	0	0	0	2	0	0	0	0	0	0	0	0	k__Bacteria; p__Firmicutes; c__Clostridia; o__Clostridiales; f__; g__; s__
40164	0	5	0	0	0	10	0	2	284	121	0	7	1	18	2	0	1	2	k__Bacteria; p__Firmicutes; c__Clostridia; o__Clostridiales; f__Ruminococcaceae; g__; s__
180352	0	1	19	4	4	13	0	2	0	740	6	324	6	0	79	4	6	0	k__Bacteria; p__Firmicutes; c__Clostridia; o__Clostridiales; f__Ruminococcaceae; g__; s__
296900	0	0	0	0	0	0	0	0	0	0	0	2	0	0	0	0	0	0	k__Bacteria; p__Firmicutes; c__Clostridia; o__Clostridiales; f__Ruminococcaceae
190679	1	0	0	0	0	1	0	0	0	0	0	0	0	0	0	0	0	1	k__Bacteria; p__Firmicutes; c__Clostridia; o__Clostridiales; f__Lachnospiraceae; g__Coprococcus; s__eutactus
4422656	4	0	1	0	0	10	0	1	0	14	1	2	0	0	3	5	1	1	k__Bacteria; p__Firmicutes; c__Clostridia; o__Clostridiales; f__Lachnospiraceae; g__Dorea; s__
235127	0	0	0	0	0	0	0	0	0	0	0	1	0	0	0	0	0	1	k__Bacteria; p__Actinobacteria; c__Coriobacteriia; o__Coriobacteriales; f__Coriobacteriaceae; g__; s__
4468466	6	0	2	1	7	2	0	0	2	10	0	1	0	0	2	3	0	0	k__Bacteria; p__Firmicutes; c__Clostridia; o__Clostridiales; f__Ruminococcaceae; g__Oscillospira; s__
581201	18	2	14	0	2	14	0	0	0	44	6	18	5	0	2	0	16	4	k__Bacteria; p__Firmicutes; c__Clostridia; o__Clostridiales; f__Ruminococcaceae; g__; s__
4481195	1	0	0	0	0	0	0	0	0	0	0	4	0	3	1	0	0	0	k__Bacteria; p__Firmicutes; c__Clostridia; o__Clostridiales; f__Lachnospiraceae; g__Roseburia; s__
308386	5	6	0	0	0	0	0	3	0	1	0	0	0	1	1	1	3	0	k__Bacteria; p__Firmicutes; c__Clostridia; o__Clostridiales; f__; g__; s__
34139	0	3	5	1	0	18	1	8	0	4	0	1	2	141	1	18	6	34	k__Bacteria; p__Firmicutes; c__Clostridia; o__Clostridiales; f__Lachnospiraceae
100198	0	0	0	0	0	5	0	0	0	0	0	0	0	1	0	0	3	2	k__Bacteria; p__Firmicutes; c__Clostridia; o__Clostridiales; f__Lachnospiraceae; g__Roseburia
321762	0	7	1	0	0	8	0	1	2	0	0	0	0	0	0	0	0	2	k__Bacteria; p__Tenericutes; c__Mollicutes; o__RF39; f__; g__; s__
178678	0	1	0	0	1	9	0	0	2	9	0	3	0	6	0	0	4	3	k__Bacteria; p__Firmicutes; c__Clostridia; o__Clostridiales; f__Lachnospiraceae; g__Blautia; s__
351027	0	1	6	0	0	0	0	0	0	0	0	0	0	0	0	0	0	0	k__Bacteria; p__Firmicutes; c__Clostridia; o__Clostridiales; f__Ruminococcaceae; g__Ruminococcus; s__
289867	0	0	1	0	0	0	0	0	0	0	0	0	0	0	0	2	0	0	k__Bacteria; p__Firmicutes; c__Clostridia; o__Clostridiales; f__; g__; s__
174613	17	5	4	2	17	24	2	2	0	135	0	30	3	3	0	14	26	4	k__Bacteria; p__Firmicutes; c__Clostridia; o__Clostridiales; f__Lachnospiraceae; g__Coprococcus; s__
323826	4	0	6	0	0	3	0	0	0	3	0	0	1	0	0	0	0	0	k__Bacteria; p__Firmicutes; c__Clostridia; o__Clostridiales
113909	244	28	104	3	31	96	10	3	23	256	3	48	62	74	72	4	183	47	k__Bacteria; p__Firmicutes; c__Clostridia; o__Clostridiales; f__Lachnospiraceae
303379	0	0	0	0	0	29	0	0	0	1	0	0	0	0	0	0	0	0	k__Bacteria; p__Firmicutes; c__Clostridia; o__Clostridiales; f__Clostridiaceae
4370941	0	0	0	0	0	10	0	0	0	0	0	1	0	0	0	0	0	0	k__Bacteria; p__Firmicutes; c__Clostridia; o__Clostridiales; f__Lachnospiraceae; g__Coprococcus; s__
525341	0	5	0	0	1	0	1	0	0	0	0	0	1	0	0	0	1	1	k__Bacteria; p__Cyanobacteria; c__4C0d-2; o__YS2; f__; g__; s__
4377149	7	8	29	1	6	3	4	0	0	1	1	0	8	1	0	0	7	0	k__Bacteria; p__Firmicutes; c__Clostridia; o__Clostridiales; f__; g__; s__
1727150	0	0	0	0	0	0	0	0	6	0	0	0	0	0	0	0	0	0	k__Bacteria; p__Firmicutes; c__Clostridia; o__Clostridiales; f__Eubacteriaceae; g__Anaerofustis; s__
4408801	12	18	1	0	0	16	0	1	0	11	19	38	0	17	2	24	8	33	k__Bacteria; p__Firmicutes; c__Clostridia; o__Clostridiales; f__Ruminococcaceae; g__Oscillospira; s__
1129069	0	8	1	0	9	58	0	38	0	0	129	0	7	24	0	2	2	6	k__Bacteria; p__Tenericutes; c__Mollicutes; o__RF39; f__; g__; s__
190980	0	0	0	0	0	0	0	0	0	0	0	1	0	0	0	0	0	2	k__Bacteria; p__Firmicutes; c__Clostridia; o__Clostridiales; f__Lachnospiraceae; g__Blautia; s__
296577	2	1	0	0	0	0	0	0	0	0	0	0	0	0	0	1	1	0	k__Bacteria; p__Firmicutes; c__Clostridia; o__Clostridiales; f__Ruminococcaceae; g__Oscillospira; s__
3308041	1	3	3	0	1	5	0	0	0	3	3	0	0	0	0	0	1	0	k__Bacteria; p__Firmicutes; c__Clostridia; o__Clostridiales; f__; g__; s__
181003	1	13	20	0	4	47	0	2	13	264	55	71	4	11	14	3	11	23	k__Bacteria; p__Firmicutes; c__Clostridia; o__Clostridiales; f__Lachnospiraceae; g__Blautia; s__
4473509	95	9	10	13	1	46	1	7	7	119	3	51	1	85	31	18	44	54	k__Bacteria; p__Firmicutes; c__Clostridia; o__Clostridiales; f__Lachnospiraceae; g__Dorea; s__formicigenerans
289088	0	0	0	0	6	0	0	0	0	0	0	0	0	0	0	0	0	0	k__Bacteria; p__Firmicutes; c__Clostridia; o__Clostridiales; f__Lachnospiraceae; g__; s__
4435400	64	61	115	0	24	442	7	37	58	362	55	191	57	43	86	4	371	325	k__Bacteria; p__Firmicutes; c__Clostridia; o__Clostridiales; f__Lachnospiraceae; g__Blautia; s__
515953	0	20	17	2	75	102	3	3	0	0	2	0	8	0	0	37	2	2	k__Bacteria; p__Firmicutes; c__Clostridia; o__Clostridiales; f__Ruminococcaceae; g__; s__
4288419	0	1	0	0	0	0	0	0	0	0	0	2	0	1	0	0	4	0	k__Bacteria; p__Firmicutes; c__Clostridia; o__Clostridiales; f__Lachnospiraceae
4453307	18	1	3	1	0	22	0	0	4	40	1	51	0	8	11	5	38	63	k__Bacteria; p__Firmicutes; c__Clostridia; o__Clostridiales; f__Lachnospiraceae; g__Dorea
4320013	3	0	0	0	0	3	1	1	0	0	1	0	0	0	0	0	10	19	k__Bacteria; p__Firmicutes; c__Clostridia; o__Clostridiales; f__Lachnospiraceae; g__Dorea; s__formicigenerans
657491	48	14	2	0	4	766	50	14	297	1	40	0	0	0	0	10	282	135	k__Bacteria; p__Tenericutes; c__Mollicutes; o__RF39; f__; g__; s__
298588	0	0	0	0	15	0	0	0	0	0	0	0	0	0	0	0	0	0	k__Bacteria; p__Bacteroidetes; c__Bacteroidia; o__Bacteroidales; f__BS11; g__; s__
229533	0	35	4	0	74	12	0	117	54	14	2	0	8	0	0	34	0	0	k__Bacteria; p__Tenericutes; c__Mollicutes; o__RF39; f__; g__; s__
308426	94	0	0	1423	56	0	15	76	0	199	0	450	0	581	290	26	0	5	k__Bacteria; p__Firmicutes; c__Clostridia; o__Clostridiales; f__Lachnospiraceae
120281	0	4	2	0	0	0	0	0	1	3	0	1	0	1	1	0	20	11	k__Bacteria; p__Firmicutes; c__Clostridia; o__Clostridiales; f__Lachnospiraceae; g__Blautia; s__producta
205613	4	5	7	1	19	24	5	3	13	36	4	14	13	17	6	1	130	125	k__Bacteria; p__Firmicutes; c__Clostridia; o__Clostridiales; f__Lachnospiraceae
1803030	4	5	8	0	0	10	1	7	8	18	1	9	2	0	2	13	3	0	k__Bacteria; p__Firmicutes; c__Clostridia; o__Clostridiales; f__Lachnospiraceae; g__Coprococcus; s__catus
854151	0	59	123	1	0	0	0	1	1	0	0	0	4	0	3	2	3	0	k__Bacteria; p__Firmicutes; c__Clostridia; o__Clostridiales; f__; g__; s__
111712	0	7	1	0	5	1	1	0	0	0	0	0	0	31	0	2	1	0	k__Bacteria; p__Cyanobacteria; c__4C0d-2; o__YS2; f__; g__; s__
901834	0	0	2	0	0	1	0	3	0	0	0	0	6	0	0	0	0	0	k__Bacteria; p__Tenericutes; c__Mollicutes; o__RF39; f__; g__; s__
4476330	20	56	21	1	10	49	29	7	25	39	6	61	30	118	7	7	137	118	k__Bacteria; p__Firmicutes; c__Clostridia; o__Clostridiales; f__Lachnospiraceae; g__Dorea; s__
158625	0	0	0	0	0	0	0	0	5	0	0	0	0	2	0	0	0	0	k__Bacteria; p__Firmicutes; c__Clostridia; o__Clostridiales; f__Lachnospiraceae; g__Dorea; s__
191050	0	8	1	4	1	22	2	2	6	2	0	0	0	35	0	3	4	2	k__Bacteria; p__Firmicutes; c__Clostridia; o__Clostridiales; f__Lachnospiraceae; g__; s__
4309760	2	0	16	2	1	2	1	1	0	0	1	0	4	0	1	1	0	0	k__Bacteria; p__Firmicutes; c__Clostridia; o__Clostridiales; f__Ruminococcaceae; g__; s__
4418787	36	21	5	12	14	4	2	19	1	117	3	76	2	296	45	12	53	30	k__Bacteria; p__Firmicutes; c__Clostridia; o__Clostridiales; f__Lachnospiraceae; g__Roseburia; s__
516553	0	0	0	1	0	0	0	0	0	0	0	40	0	0	0	0	0	1	k__Bacteria; p__Firmicutes; c__Clostridia; o__Clostridiales; f__Lachnospiraceae; g__Roseburia; s__
287445	0	0	0	0	0	2	0	0	1	1	0	4	0	0	0	0	2	1	k__Bacteria; p__Firmicutes; c__Clostridia; o__Clostridiales; f__Lachnospiraceae; g__; s__
2229500	0	0	0	1	5	0	0	0	0	0	0	0	0	0	0	0	1	1	k__Bacteria; p__Firmicutes; c__Clostridia; o__Clostridiales; f__Ruminococcaceae; g__; s__
4471854	308	18	32	2	14	213	2	6	504	356	50	239	56	56	163	82	144	597	k__Bacteria; p__Firmicutes; c__Clostridia; o__Clostridiales; f__Lachnospiraceae
231752	0	0	38	0	0	0	0	0	0	0	0	0	0	0	0	0	0	0	k__Bacteria; p__Firmicutes; c__Clostridia; o__Clostridiales; f__; g__; s__
300613	3	4	1	0	1	6	1	0	0	3	0	3	0	0	0	2	1	0	k__Bacteria; p__Firmicutes; c__Clostridia; o__Clostridiales; f__Ruminococcaceae; g__; s__
725212	3	0	0	0	1	0	0	0	0	0	0	0	0	0	0	0	0	0	k__Bacteria; p__Firmicutes; c__Clostridia; o__Clostridiales; f__Christensenellaceae; g__; s__
176077	0	2	0	0	0	0	0	0	0	0	0	0	0	0	0	0	0	0	k__Bacteria; p__Firmicutes; c__Clostridia; o__Clostridiales; f__; g__; s__
50779	0	0	8	0	0	0	0	34	25	1	5	0	0	0	0	16	1	0	k__Bacteria; p__Tenericutes; c__Mollicutes; o__RF39; f__; g__; s__
189754	0	0	0	0	0	0	0	0	0	1	0	3	0	0	0	0	13	1	k__Bacteria; p__Firmicutes; c__Clostridia; o__Clostridiales; f__Lachnospiraceae; g__Roseburia; s__faecis
4443094	0	75	0	0	3	1	1	12	0	3	18	0	0	0	1	0	0	0	k__Bacteria; p__Firmicutes; c__Clostridia; o__Clostridiales; f__; g__; s__
35260	2	0	1	0	0	3	0	0	0	1	1	1	0	0	0	0	0	0	k__Bacteria; p__Firmicutes; c__Clostridia; o__Clostridiales; f__Christensenellaceae; g__; s__
149909	5	9	89	0	1	88	0	0	39	551	86	282	7	12	47	2	67	122	k__Bacteria; p__Firmicutes; c__Clostridia; o__Clostridiales; f__Lachnospiraceae; g__Blautia; s__
175575	0	0	0	0	0	0	0	0	0	1	0	0	0	2	0	0	1	5	k__Bacteria; p__Firmicutes; c__Clostridia; o__Clostridiales; f__Lachnospiraceae
4370025	0	0	0	0	0	0	0	0	0	2	0	0	0	0	0	0	0	0	k__Bacteria; p__Firmicutes; c__Clostridia; o__Clostridiales; f__[Mogibacteriaceae]; g__; s__
182075	0	0	0	0	2	4	0	1	0	12	0	2	0	3	0	10	2	0	k__Bacteria; p__Firmicutes; c__Clostridia; o__Clostridiales; f__Lachnospiraceae; g__Coprococcus; s__
1077751	0	17	29	0	0	0	0	19	0	0	0	0	2	0	0	7	1	0	k__Bacteria; p__Firmicutes; c__Clostridia; o__Clostridiales; f__; g__; s__
298494	0	4	0	2	7	6	0	2	3	2	0	0	1	0	0	1	0	0	k__Bacteria; p__Firmicutes; c__Clostridia; o__Clostridiales; f__Ruminococcaceae; g__; s__
188906	2	3	0	0	3	13	1	0	1	5	1	4	3	0	3	0	0	0	k__Bacteria; p__Firmicutes; c__Clostridia; o__Clostridiales; f__Christensenellaceae; g__; s__
819353	0	1	1	0	3	1	1	0	0	1	0	0	1	0	2	0	2	0	k__Bacteria; p__Firmicutes; c__Clostridia; o__Clostridiales; f__Ruminococcaceae; g__Oscillospira; s__
672431	0	1	0	1	0	0	0	0	3	0	0	0	1	0	0	0	0	0	k__Bacteria; p__Firmicutes; c__Clostridia; o__Clostridiales; f__Lachnospiraceae; g__Blautia; s__
569807	0	74	0	2	5	19	1	1	57	1	13	0	0	0	3	0	23	21	k__Bacteria; p__Cyanobacteria; c__4C0d-2; o__YS2; f__; g__; s__
4373641	0	1	1	1	0	0	0	0	2	0	5	0	0	0	2	0	0	0	k__Bacteria; p__Firmicutes; c__Bacilli; o__Lactobacillales; f__Leuconostocaceae; g__Weissella; s__confusa
210262	0	1	0	0	1	3	0	2	0	0	4	15	0	0	6	0	1	3	k__Bacteria; p__Firmicutes; c__Clostridia; o__Clostridiales; f__; g__; s__
181903	1	0	3	3	0	6	0	1	1	34	3	12	0	7	8	0	1	1	k__Bacteria; p__Firmicutes; c__Clostridia; o__Clostridiales; f__Lachnospiraceae
149744	61	177	67	21	320	224	98	84	116	193	42	14	104	30	53	46	13	33	k__Bacteria; p__Firmicutes; c__Erysipelotrichi; o__Erysipelotrichales; f__Erysipelotrichaceae; g__p-75-a5; s__
321059	0	0	0	0	4	0	0	0	0	0	0	0	0	0	0	0	0	0	k__Bacteria; p__Firmicutes; c__Clostridia; o__Clostridiales; f__Ruminococcaceae; g__; s__
4436321	0	0	1	0	0	0	0	0	0	0	0	0	0	0	1	0	0	0	k__Bacteria; p__Firmicutes; c__Clostridia; o__Clostridiales; f__Ruminococcaceae; g__Ruminococcus; s__
292802	0	0	0	0	1	0	0	0	0	0	0	0	0	0	0	1	0	0	k__Bacteria; p__Firmicutes; c__Clostridia; o__Clostridiales; f__Ruminococcaceae; g__; s__
2688035	7	7	5	97	22	11	1	1	0	5	0	3	2	5	0	1	3	8	k__Bacteria; p__Firmicutes; c__Clostridia; o__Clostridiales; f__Lachnospiraceae; g__; s__
176954	0	0	4	0	1	3	0	0	1	1	0	0	0	0	0	0	0	0	k__Bacteria; p__Firmicutes; c__Clostridia; o__Clostridiales; f__Lachnospiraceae; g__Coprococcus; s__catus
205781	1	0	1	1	2	0	1	0	0	1	6	1	5	0	3	3	0	0	k__Bacteria; p__Firmicutes; c__Clostridia; o__Clostridiales; f__Ruminococcaceae; g__; s__
174716	0	0	0	0	0	1	0	0	0	1	0	0	0	0	0	1	0	0	k__Bacteria; p__Firmicutes; c__Clostridia; o__Clostridiales; f__Lachnospiraceae; g__Blautia; s__
327629	0	3	1	0	1	0	0	0	0	3	0	0	0	0	1	0	0	0	k__Bacteria; p__Firmicutes; c__Clostridia; o__Clostridiales; f__Ruminococcaceae; g__; s__
687175	3	11	26	2	1	1	12	3	22	10	9	6	11	13	8	3	4	1	k__Bacteria; p__Firmicutes; c__Clostridia; o__Clostridiales; f__Ruminococcaceae; g__; s__
190124	15	0	0	0	1	0	0	0	1	0	0	0	0	0	0	0	0	0	k__Bacteria; p__Firmicutes; c__Clostridia; o__Clostridiales; f__Ruminococcaceae; g__; s__
318278	3	2	0	3	0	1	0	0	5	56	2	17	0	0	9	0	0	0	k__Bacteria; p__Firmicutes; c__Clostridia; o__Clostridiales; f__Ruminococcaceae; g__; s__
317035	1	2	2	0	0	0	0	1	4	1	0	17	0	0	0	1	10	0	k__Bacteria; p__Firmicutes; c__Clostridia; o__Clostridiales; f__Ruminococcaceae; g__Ruminococcus; s__
815828	53	0	0	0	0	1	0	0	0	0	0	0	2	0	0	0	27	19	k__Bacteria; p__Firmicutes; c__Clostridia; o__Clostridiales; f__; g__; s__
195646	4	1	1	14	0	8	0	3	6	17	3	9	2	63	32	3	32	212	k__Bacteria; p__Firmicutes; c__Clostridia; o__Clostridiales; f__Lachnospiraceae; g__Roseburia
175376	0	0	0	0	0	1	0	0	0	1	0	1	0	0	0	0	0	0	k__Bacteria; p__Firmicutes; c__Clostridia; o__Clostridiales; f__Lachnospiraceae
148722	0	0	0	0	11	57	1	0	1	0	1	1	0	0	0	0	1	1	k__Bacteria; p__Firmicutes; c__Clostridia; o__Clostridiales; f__; g__; s__
16006	0	37	9	1	8	85	0	138	22	1	361	0	9	0	0	2	4	13	k__Bacteria; p__Firmicutes; c__Clostridia; o__Clostridiales; f__; g__; s__
316539	278	24	36	72	39	42	30	44	20	293	4	148	11	0	42	23	20	2	k__Bacteria; p__Firmicutes; c__Clostridia; o__Clostridiales; f__Ruminococcaceae; g__; s__
4375889	2	8	4	0	1	16	4	0	2	4	3	7	3	0	2	0	2	0	k__Bacteria; p__Firmicutes; c__Clostridia; o__Clostridiales; f__Ruminococcaceae; g__Oscillospira; s__
4308127	0	23	24	0	0	0	2	20	33	0	0	0	1	0	0	6	0	0	k__Bacteria; p__Tenericutes; c__Mollicutes; o__RF39; f__; g__; s__
662852	3	1	1	1	5	2	0	1	1	2	0	1	2	0	0	1	4	0	k__Bacteria; p__Firmicutes; c__Clostridia; o__Clostridiales
172878	2	0	0	0	0	0	0	0	4	3	0	0	0	0	0	0	0	0	k__Bacteria; p__Firmicutes; c__Clostridia; o__Clostridiales; f__Ruminococcaceae; g__; s__
275194	0	0	0	0	1	0	0	0	0	0	0	0	0	0	0	1	0	0	k__Bacteria; p__Firmicutes; c__Clostridia; o__Clostridiales; f__; g__; s__
2951214	12	54	0	0	4	121	2	26	77	252	1	1519	1	1453	160	3	158	186	k__Bacteria; p__Firmicutes; c__Clostridia; o__Clostridiales; f__Lachnospiraceae; g__Lachnospira; s__
195429	0	0	2	0	0	0	0	0	1	0	0	0	3	0	3	1	3	1	k__Bacteria; p__Firmicutes; c__Clostridia; o__Clostridiales; f__Ruminococcaceae; g__Ruminococcus; s__
617098	0	1	0	0	0	0	0	0	0	0	0	0	0	0	2	0	0	0	k__Bacteria; p__Firmicutes; c__Clostridia; o__Clostridiales; f__Ruminococcaceae; g__; s__
337116	0	2	0	0	4	0	0	0	0	0	0	0	0	0	0	0	0	0	k__Bacteria; p__Proteobacteria; c__Alphaproteobacteria; o__; f__; g__; s__
4336940	0	19	0	0	17	25	7	23	1	1	9	3	0	0	0	1	8	7	k__Bacteria; p__Firmicutes; c__Clostridia; o__Clostridiales; f__; g__; s__
367946	2	3	1	0	4	3	0	0	2	0	0	3	0	0	1	0	0	0	k__Bacteria; p__Firmicutes; c__Clostridia; o__Clostridiales; f__Ruminococcaceae; g__; s__
4396426	0	0	2	0	0	0	0	0	0	0	0	0	0	0	0	0	0	0	k__Bacteria; p__Firmicutes; c__Clostridia; o__Clostridiales; f__Lachnospiraceae; g__Roseburia; s__
4364464	0	1	0	0	0	0	0	0	0	0	0	0	1	0	0	0	0	0	k__Bacteria; p__Firmicutes; c__Clostridia; o__Clostridiales; f__Lachnospiraceae
613933	3	7	8	2	7	23	2	4	5	34	0	25	5	14	5	6	6	13	k__Bacteria; p__Firmicutes; c__Clostridia; o__Clostridiales; f__; g__; s__
2833757	0	0	0	0	0	0	0	0	0	5	0	2	0	3	0	0	0	0	k__Bacteria; p__Firmicutes; c__Clostridia; o__Clostridiales; f__Lachnospiraceae; g__Roseburia; s__
335564	0	1	0	0	0	5	0	0	0	2	0	0	0	0	0	0	0	0	k__Bacteria; p__Firmicutes; c__Clostridia; o__Clostridiales; f__Ruminococcaceae; g__; s__
303320	40	4	7	1	5	32	8	2	0	40	0	0	4	0	3	2	2	1	k__Bacteria; p__Firmicutes; c__Clostridia; o__Clostridiales; f__Ruminococcaceae; g__; s__
4383953	0	0	0	0	0	13	0	0	0	0	0	0	0	0	2	0	0	0	k__Bacteria; p__Firmicutes; c__Clostridia; o__Clostridiales; f__Clostridiaceae; g__02d06; s__
104740	5	15	21	4	0	24	5	8	74	474	7	607	13	140	66	0	571	166	k__Bacteria; p__Firmicutes; c__Clostridia; o__Clostridiales; f__Lachnospiraceae; g__; s__
4445028	64	40	1	30	0	18	1	6	443	0	13	32	0	102	23	3	22	98	k__Bacteria; p__Firmicutes; c__Clostridia; o__Clostridiales; f__Ruminococcaceae; g__Faecalibacterium; s__prausnitzii
298108	0	0	0	0	4	0	0	0	0	0	0	0	0	0	0	0	0	0	k__Bacteria; p__Firmicutes; c__Clostridia; o__Clostridiales; f__Lachnospiraceae; g__; s__
4008139	0	3	0	1	0	1	0	0	0	0	0	1	0	0	0	0	7	2	k__Bacteria; p__Firmicutes; c__Clostridia; o__Clostridiales; f__Lachnospiraceae; g__Roseburia; s__
4468391	0	0	0	0	0	0	0	1	3	173	3	0	0	0	2	0	0	0	k__Bacteria; p__Firmicutes; c__Clostridia; o__Clostridiales; f__Ruminococcaceae; g__Ruminococcus; s__bromii
170387	7	5	2	0	6	18	2	3	12	13	5	0	8	3	2	1	2	1	k__Bacteria; p__Firmicutes; c__Clostridia; o__Clostridiales; f__Lachnospiraceae; g__Blautia; s__
4459196	0	4	3	0	0	12	0	1	0	0	0	19	7	3	2	0	45	61	k__Bacteria; p__Firmicutes; c__Clostridia; o__Clostridiales; f__Lachnospiraceae; g__Lachnospira; s__
178845	57	27	47	7	76	52	12	12	25	518	8	45	29	3	70	12	29	8	k__Bacteria; p__Firmicutes; c__Clostridia; o__Clostridiales; f__Ruminococcaceae; g__; s__
4469164	0	0	0	0	1	23	0	2	0	0	0	0	0	1	0	0	0	1	k__Bacteria; p__Tenericutes; c__Mollicutes; o__RF39; f__; g__; s__
518552	0	25	0	17	5	21	20	5	0	3	42	5	0	0	0	0	6	0	k__Bacteria; p__Proteobacteria; c__Alphaproteobacteria; o__RF32; f__; g__; s__
3124103	6	0	0	3	0	0	0	0	0	16	1	14	0	112	19	1	3	2	k__Bacteria; p__Firmicutes; c__Clostridia; o__Clostridiales; f__Lachnospiraceae; g__Roseburia; s__
288780	63	2	1	0	2	2	0	0	0	4	4	5	15	3	5	2	0	3	k__Bacteria; p__Firmicutes; c__Clostridia; o__Clostridiales; f__; g__; s__
337167	0	10	0	0	3	1	3	0	0	0	4	0	0	1	0	1	0	0	k__Bacteria; p__Firmicutes; c__Clostridia; o__Clostridiales; f__Ruminococcaceae; g__; s__
174439	0	5	0	3	0	0	0	1	0	0	0	0	0	1	0	0	0	0	k__Bacteria; p__Firmicutes; c__Clostridia; o__Clostridiales; f__Ruminococcaceae; g__Faecalibacterium; s__prausnitzii
298716	0	5	1	0	0	11	0	0	0	0	0	1	1	0	0	0	1	0	k__Bacteria; p__Firmicutes; c__Clostridia; o__Clostridiales; f__Lachnospiraceae; g__Blautia; s__
325530	89	9	23	0	0	189	8	7	6	52	15	9	187	1	10	35	4	2	k__Bacteria; p__Firmicutes; c__Erysipelotrichi; o__Erysipelotrichales; f__Erysipelotrichaceae; g__RFN20; s__
34789	0	14	0	0	0	1	0	0	0	7	0	0	0	0	0	0	1	0	k__Bacteria; p__Firmicutes; c__Clostridia; o__Clostridiales; f__Christensenellaceae; g__; s__
4407387	11	1	0	4	21	5	0	1	0	10	0	66	0	0	8	0	142	50	k__Bacteria; p__Firmicutes; c__Clostridia; o__Clostridiales; f__Lachnospiraceae; g__Roseburia; s__faecis
444791	0	0	0	0	0	0	0	10	0	0	0	0	0	0	0	0	0	0	k__Bacteria; p__Cyanobacteria; c__4C0d-2; o__YS2; f__; g__; s__
231952	0	0	0	0	0	0	0	0	0	2	0	0	0	0	0	0	0	0	k__Bacteria; p__Firmicutes; c__Clostridia; o__Clostridiales; f__Christensenellaceae; g__; s__
4395708	0	0	1	0	0	2	0	0	0	0	0	0	1	0	0	0	0	0	k__Bacteria; p__Firmicutes; c__Clostridia; o__Clostridiales; f__Lachnospiraceae
4303849	9	0	2	0	2	5	0	1	4	1	1	7	0	0	0	1	0	0	k__Bacteria; p__Firmicutes; c__Clostridia; o__Clostridiales; f__Ruminococcaceae; g__Oscillospira; s__
4402605	77	11	9	2	52	1	0	0	0	26	0	7	0	0	2	2	0	0	k__Bacteria; p__Firmicutes; c__Clostridia; o__Clostridiales; f__Christensenellaceae; g__; s__
4476065	1	0	0	0	0	0	0	0	0	12	0	2	0	0	0	0	28	3	k__Bacteria; p__Firmicutes; c__Clostridia; o__Clostridiales; f__Ruminococcaceae; g__Ruminococcus; s__
299184	2	1	1	0	0	0	0	1	6	9	1	1	0	0	4	0	0	0	k__Bacteria; p__Firmicutes; c__Clostridia; o__Clostridiales; f__Lachnospiraceae
302617	10	120	0	0	6	0	0	0	0	0	0	0	0	142	0	0	61	60	k__Bacteria; p__Firmicutes; c__Clostridia; o__Clostridiales; f__Lachnospiraceae; g__Lachnospira; s__
308498	0	1	0	0	0	0	0	0	0	3	0	1	0	0	0	0	0	0	k__Bacteria; p__Firmicutes; c__Clostridia; o__Clostridiales; f__Ruminococcaceae; g__; s__
320888	0	0	9	0	0	0	0	1	0	0	0	0	0	0	0	2	0	0	k__Bacteria; p__Tenericutes; c__Mollicutes; o__RF39; f__; g__; s__
301528	0	0	0	0	0	1	0	0	0	1	0	1	0	1	0	0	0	0	k__Bacteria; p__Firmicutes; c__Clostridia; o__Clostridiales; f__Lachnospiraceae; g__; s__
303137	0	1	0	0	3	0	5	0	0	2	1	0	0	2	1	0	1	0	k__Bacteria; p__Firmicutes; c__Clostridia; o__Clostridiales; f__Ruminococcaceae; g__Oscillospira; s__
4449891	0	15	0	0	0	0	1	0	0	0	0	0	0	0	0	0	0	0	k__Bacteria; p__Proteobacteria; c__Alphaproteobacteria; o__Rickettsiales; f__; g__; s__
352182	2	0	1	0	0	2	0	0	0	1	0	0	1	0	0	0	0	0	k__Bacteria; p__Firmicutes; c__Clostridia; o__Clostridiales; f__Ruminococcaceae; g__Ruminococcus; s__
4414044	0	0	0	0	0	0	0	0	0	0	0	0	0	0	0	0	8	10	k__Bacteria; p__Firmicutes; c__Clostridia; o__Clostridiales; f__Lachnospiraceae; g__Roseburia
298804	11	10	2	1	9	14	3	0	3	29	3	19	5	0	0	0	6	0	k__Bacteria; p__Firmicutes; c__Clostridia; o__Clostridiales; f__Ruminococcaceae; g__; s__
New.ReferenceOTU78	210	76	47	32	64	144	352	3	79	62	16	52	187	11	2	10	14	6	k__Bacteria; p__Bacteroidetes; c__Bacteroidia; o__Bacteroidales; f__; g__; s__
New.ReferenceOTU79	27	1	6	4	1	1	2	6	2	12	2	34	6	3	2	8	3	4	k__Bacteria; p__Bacteroidetes; c__Bacteroidia; o__Bacteroidales; f__[Paraprevotellaceae]; g__; s__
New.ReferenceOTU70	0	0	0	0	0	0	0	0	0	0	0	0	0	0	0	0	6	3	k__Bacteria; p__Bacteroidetes; c__Bacteroidia; o__Bacteroidales; f__Prevotellaceae
New.ReferenceOTU71	170	41	9	10	14	20	3	37	15	10	9	60	9	111	5	57	16	55	k__Bacteria; p__Bacteroidetes; c__Bacteroidia; o__Bacteroidales; f__[Paraprevotellaceae]; g__[Prevotella]; s__
New.ReferenceOTU72	0	11	26	5	1	0	0	1	55	0	1	1	2	49	1	12	3	0	k__Bacteria; p__Firmicutes; c__Clostridia; o__Clostridiales; f__; g__; s__
New.ReferenceOTU73	0	0	131	85	18	0	1	35	0	7	22	241	2	751	56	0	0	0	k__Bacteria; p__Bacteroidetes; c__Bacteroidia; o__Bacteroidales; f__Prevotellaceae; g__Prevotella; s__
New.ReferenceOTU74	13	14	6	5	7	14	2	0	9	26	1	30	10	1	4	1	9	2	k__Bacteria; p__Firmicutes; c__Clostridia; o__Clostridiales
New.ReferenceOTU75	5	25	2	5	4	23	7	9	44	41	2	56	5	48	9	1	95	56	k__Bacteria; p__Firmicutes; c__Clostridia; o__Clostridiales; f__Lachnospiraceae; g__; s__
New.ReferenceOTU76	68	126	38	32	54	185	57	16	94	243	32	207	22	227	49	19	448	204	k__Bacteria; p__Firmicutes; c__Clostridia; o__Clostridiales; f__Lachnospiraceae
New.ReferenceOTU77	0	0	0	0	83	0	0	52	0	0	0	0	0	0	0	0	0	0	k__Bacteria; p__Tenericutes; c__Mollicutes; o__RF39; f__; g__; s__
New.ReferenceOTU8	421	0	0	0	0	0	0	0	0	1042	0	1489	0	0	488	0	42	12	k__Bacteria; p__Firmicutes; c__Clostridia; o__Clostridiales; f__Ruminococcaceae; g__Ruminococcus; s__bromii
New.ReferenceOTU9	9	117	3	2107	450	162	0	9	4	24	4	11	41	5	6	2	233	93	k__Bacteria; p__Bacteroidetes; c__Bacteroidia; o__Bacteroidales
New.ReferenceOTU93	0	3	0	0	0	0	0	0	0	2	0	2	0	0	0	0	5	0	k__Bacteria; p__Verrucomicrobia; c__Verruco-5; o__WCHB1-41; f__RFP12; g__; s__
New.ReferenceOTU0	504	1422	753	9	865	468	99	45	313	801	408	484	585	3091	4299	123	2275	1440	k__Bacteria; p__Firmicutes; c__Erysipelotrichi; o__Erysipelotrichales; f__Erysipelotrichaceae; g__RFN20; s__
New.ReferenceOTU1	57	156	44	89	15	1458	51	37	470	1004	590	2365	44	1443	454	16	4775	2786	k__Bacteria; p__Firmicutes; c__Clostridia; o__Clostridiales; f__Lachnospiraceae; g__Oribacterium; s__
New.ReferenceOTU112	206	16	16	107	60	15	1	17	335	6	41	54	8	31	67	3	57	55	k__Bacteria; p__Bacteroidetes; c__Bacteroidia; o__Bacteroidales; f__S24-7; g__; s__
New.ReferenceOTU3	1093	275	900	32	617	280	73	1712	536	766	40	1908	944	102	137	1074	181	354	k__Bacteria; p__Firmicutes; c__Erysipelotrichi; o__Erysipelotrichales; f__Erysipelotrichaceae; g__Bulleidia; s__
New.ReferenceOTU4	0	2	787	46	62	1	1	15	0	0	0	0	1	0	1	4143	0	1	k__Bacteria; p__Bacteroidetes; c__Bacteroidia; o__Bacteroidales; f__; g__; s__
New.ReferenceOTU5	550	137	159	48	35	288	2	79	113	562	21	479	111	65	93	43	251	119	k__Bacteria; p__Firmicutes; c__Clostridia; o__Clostridiales; f__Lachnospiraceae; g__Butyrivibrio; s__
New.ReferenceOTU116	20	0	0	1090	14	1	3	2	0	30	0	1	0	0	4	1	0	0	k__Bacteria; p__Spirochaetes; c__Spirochaetes; o__Spirochaetales; f__Spirochaetaceae; g__Treponema; s__
New.ReferenceOTU7	785	111	681	9	38	45	7	545	235	112	332	357	549	2809	80	54	458	262	k__Bacteria; p__Bacteroidetes; c__Bacteroidia; o__Bacteroidales; f__Prevotellaceae; g__Prevotella; s__
New.ReferenceOTU91	67	40	14	4	5	51	7	1	15	70	7	97	20	9	15	0	14	9	k__Bacteria; p__Actinobacteria; c__Coriobacteriia; o__Coriobacteriales; f__Coriobacteriaceae; g__; s__
New.ReferenceOTU136	14	7	12	0	25	10	2	4	184	26	3	32	35	2	17	1	7	4	k__Bacteria; p__Actinobacteria; c__Coriobacteriia; o__Coriobacteriales; f__Coriobacteriaceae; g__; s__
New.ReferenceOTU111	120	78	57	2	25	23	6	7	36	77	59	70	65	18	34	11	67	12	k__Bacteria; p__Firmicutes; c__Clostridia; o__Clostridiales; f__Ruminococcaceae
New.ReferenceOTU137	21	5	1	68	18	35	4	7	0	7	2	7	10	1	2	0	18	11	k__Bacteria
New.ReferenceOTU134	0	57	13	1	0	40	4	23	7	0	12	0	0	2	0	15	3	2	k__Bacteria; p__Tenericutes; c__Mollicutes; o__RF39; f__; g__; s__
New.ReferenceOTU135	59	8	22	47	5	104	7	107	41	65	145	254	14	150	44	160	68	495	k__Bacteria; p__Bacteroidetes; c__Bacteroidia; o__Bacteroidales; f__[Paraprevotellaceae]; g__[Prevotella]; s__
New.ReferenceOTU69	6	1	1	1	0	11	1	0	6	36	1	56	1	2	7	2	40	16	k__Bacteria; p__Firmicutes; c__Clostridia; o__Clostridiales; f__Lachnospiraceae
New.ReferenceOTU68	1	57	16	0	15	0	18	0	0	33	5	0	14	271	1	0	9	21	k__Bacteria; p__Bacteroidetes; c__Bacteroidia; o__Bacteroidales; f__[Paraprevotellaceae]; g__[Prevotella]; s__
New.ReferenceOTU67	159	8	312	4	18	107	1	3	87	501	18	266	695	2	55	0	7	19	k__Bacteria; p__Actinobacteria; c__Coriobacteriia; o__Coriobacteriales; f__Coriobacteriaceae; g__; s__
New.ReferenceOTU66	0	18	3	0	0	0	0	1	4	0	0	0	0	0	0	0	0	1	k__Bacteria; p__Firmicutes; c__Clostridia; o__Clostridiales; f__; g__; s__
New.ReferenceOTU65	26	5	47	1	5	39	2	2	28	47	1	10	36	3	35	2	0	1	k__Bacteria; p__Actinobacteria; c__Coriobacteriia; o__Coriobacteriales; f__Coriobacteriaceae; g__; s__
New.ReferenceOTU64	5	0	1	0	2	17	1	3	0	3	1	23	4	1	1	0	1	1	k__Bacteria; p__Firmicutes; c__Erysipelotrichi; o__Erysipelotrichales; f__Erysipelotrichaceae; g__RFN20; s__
New.ReferenceOTU63	0	1	0	0	0	0	0	0	0	2	0	17	0	0	1	0	0	0	k__Bacteria; p__Firmicutes; c__Erysipelotrichi; o__Erysipelotrichales; f__Erysipelotrichaceae; g__Bulleidia; s__p-1630-c5
New.ReferenceOTU98	702	12	123	12	12	35	35	18	1	108	1	21	433	1	0	13	5	0	k__Bacteria; p__Bacteroidetes; c__Bacteroidia; o__Bacteroidales; f__; g__; s__
New.ReferenceOTU61	27	59	30	43	49	99	30	9	85	74	8	97	20	170	20	12	255	126	k__Bacteria; p__Firmicutes; c__Clostridia; o__Clostridiales; f__Lachnospiraceae; g__; s__
New.ReferenceOTU60	229	158	5	3	165	218	10	114	0	2	93	5	0	145	1	2	1	0	k__Bacteria; p__Tenericutes; c__Mollicutes; o__RF39; f__; g__; s__
New.ReferenceOTU129	2	14	101	5	37	77	18	12	18	9	7	14	79	0	13	80	13	1	k__Bacteria; p__Firmicutes; c__Clostridia; o__Clostridiales; f__Ruminococcaceae; g__; s__
New.ReferenceOTU128	14	0	6	0	1	0	272	475	0	125	15	1	0	0	4	0	54	79	k__Bacteria; p__Tenericutes; c__Mollicutes; o__Anaeroplasmatales; f__Anaeroplasmataceae; g__; s__
New.ReferenceOTU125	7	12	1	3	0	5	1	33	0	42	95	179	12	46	73	19	35	35	k__Bacteria; p__Bacteroidetes; c__Bacteroidia; o__Bacteroidales; f__Prevotellaceae; g__Prevotella; s__
New.ReferenceOTU124	19	10	52	0	17	20	0	6	450	153	54	113	133	41	63	2	1	2	k__Bacteria; p__Actinobacteria; c__Coriobacteriia; o__Coriobacteriales; f__Coriobacteriaceae; g__; s__
New.ReferenceOTU127	58	290	17	8	3	7	0	14	8	1	6	25	12	0	3	2	17	28	k__Bacteria; p__Bacteroidetes; c__Bacteroidia; o__Bacteroidales; f__Prevotellaceae; g__Prevotella; s__
New.ReferenceOTU126	77	53	2	8	9	25	21	18	2	30	26	45	1	44	6	30	12	11	k__Bacteria; p__Firmicutes; c__Clostridia; o__Clostridiales; f__Ruminococcaceae; g__Oscillospira; s__
New.ReferenceOTU121	15	2	3	0	6	64	2	0	0	12	0	0	11	0	0	0	0	0	k__Bacteria; p__Tenericutes; c__RF3; o__ML615J-28; f__; g__; s__
New.ReferenceOTU120	0	2	0	0	1	13	0	5	0	0	0	0	0	0	0	0	5	7	k__Bacteria; p__Firmicutes; c__Clostridia; o__Clostridiales; f__; g__; s__
New.ReferenceOTU123	19	34	88	20	29	63	4	0	35	125	20	18	196	4	10	0	9	5	k__Bacteria; p__Lentisphaerae; c__[Lentisphaeria]; o__Z20; f__R4-45B; g__; s__
New.ReferenceOTU122	14	10	11	2	15	14	5	26	14	25	0	63	23	2	4	11	25	7	k__Bacteria; p__Firmicutes; c__Erysipelotrichi; o__Erysipelotrichales; f__Erysipelotrichaceae; g__Bulleidia
New.ReferenceOTU18	36	46	7	53	55	119	28	10	28	177	9	204	15	160	68	10	424	130	k__Bacteria; p__Firmicutes; c__Clostridia; o__Clostridiales; f__Lachnospiraceae
New.ReferenceOTU19	48	37	4	67	6	951	7	521	42	337	499	197	11	66	87	77	326	1076	k__Bacteria; p__Bacteroidetes; c__Bacteroidia; o__Bacteroidales; f__Prevotellaceae; g__Prevotella; s__copri
New.ReferenceOTU12	119	20	38	1	33	598	5	121	14	158	12	713	81	16	28	3	15	6	k__Bacteria; p__Firmicutes; c__Erysipelotrichi; o__Erysipelotrichales; f__Erysipelotrichaceae; g__RFN20; s__
New.ReferenceOTU13	13	539	62	0	98	71	2199	562	17	17	6	2	32	5	2	4	2	4	k__Bacteria; p__Actinobacteria; c__Coriobacteriia; o__Coriobacteriales; f__Coriobacteriaceae; g__; s__
New.ReferenceOTU10	955	145	892	238	673	18	6	54	20	403	61	48	100	0	37	43	0	1	k__Bacteria; p__Spirochaetes; c__Spirochaetes; o__Sphaerochaetales; f__Sphaerochaetaceae; g__Sphaerochaeta; s__
New.ReferenceOTU11	8	1	2793	0	34	0	0	4	0	98	1	1049	1441	0	8	4	0	0	k__Bacteria; p__Bacteroidetes; c__Bacteroidia; o__Bacteroidales; f__p-2534-18B5; g__; s__
New.ReferenceOTU16	313	12	26	27	17	66	7	190	24	118	220	184	36	37	48	213	128	351	k__Bacteria; p__Bacteroidetes; c__Bacteroidia; o__Bacteroidales; f__Prevotellaceae; g__Prevotella; s__
New.ReferenceOTU17	20	77	271	36	8	70	6	1	24	60	35	37	142	6	17	0	100	59	k__Bacteria; p__Firmicutes; c__Clostridia; o__Clostridiales; f__Lachnospiraceae; g__Butyrivibrio; s__
New.ReferenceOTU14	131	553	350	175	4	358	48	44	240	1554	442	243	69	116	248	17	351	184	k__Bacteria; p__Firmicutes; c__Clostridia; o__Clostridiales; f__Veillonellaceae; g__Dialister; s__
New.ReferenceOTU15	271	67	7	2294	360	469	5	5	1	107	20	26	55	7	10	5	113	94	k__Bacteria; p__Spirochaetes; c__Spirochaetes; o__Spirochaetales; f__Spirochaetaceae; g__Treponema; s__
New.ReferenceOTU92	0	1	0	0	1	4	3	0	1	3	0	9	0	0	0	0	11	0	k__Bacteria; p__Firmicutes; c__Clostridia; o__Clostridiales; f__Ruminococcaceae; g__; s__
New.ReferenceOTU133	4	1	5	1	8	9	7	1	3	13	3	0	18	0	3	7	1	0	k__Bacteria; p__Spirochaetes; c__Spirochaetes; o__Sphaerochaetales; f__Sphaerochaetaceae; g__Sphaerochaeta; s__
New.ReferenceOTU90	13	0	8	33	48	4	2	0	2	3	0	5	5	0	0	2	0	2	k__Bacteria; p__Spirochaetes; c__Spirochaetes; o__Sphaerochaetales; f__Sphaerochaetaceae; g__Sphaerochaeta; s__
New.ReferenceOTU131	0	301	46	0	170	87	50	43	29	2	13	1	6	0	1	16	2	0	k__Bacteria; p__Firmicutes; c__Clostridia; o__Clostridiales; f__; g__; s__
New.ReferenceOTU97	0	1	3	0	1	11	0	0	2	22	7	22	3	1	6	1	5	4	k__Bacteria; p__Firmicutes; c__Clostridia; o__Clostridiales; f__Lachnospiraceae; g__Blautia
New.ReferenceOTU94	0	1	3	0	4	0	0	8	3	0	1	0	0	0	0	1	1	0	k__Bacteria; p__Cyanobacteria; c__4C0d-2; o__YS2; f__; g__; s__
New.ReferenceOTU138	29	658	259	16	137	423	140	27	210	75	11	1	262	8	52	54	85	20	k__Bacteria; p__Firmicutes; c__Clostridia; o__Clostridiales; f__Ruminococcaceae; g__Oscillospira; s__
New.ReferenceOTU139	28	104	5	8	5	43	0	6	29	11	38	45	23	19	26	20	9	29	k__Bacteria; p__Firmicutes; c__Clostridia; o__Clostridiales; f__Lachnospiraceae
New.ReferenceOTU118	12	0	26	0	9	22	3	0	27	20	21	31	106	2	8	3	2	1	k__Bacteria; p__Actinobacteria; c__Coriobacteriia; o__Coriobacteriales; f__Coriobacteriaceae
New.ReferenceOTU119	229	55	46	2	5	365	3	21	28	264	8	183	60	11	24	6	32	48	k__Bacteria; p__Firmicutes; c__Erysipelotrichi; o__Erysipelotrichales; f__Erysipelotrichaceae; g__Asteroleplasma; s__anaerobium
New.ReferenceOTU132	25	6	7	1	52	40	1	4	0	17	0	0	20	0	23	1	88	13	k__Bacteria; p__Firmicutes; c__Clostridia; o__Clostridiales; f__Ruminococcaceae; g__Ruminococcus; s__
New.ReferenceOTU81	4	156	5	63	0	28	2	17	20	92	148	29	69	26	44	27	544	879	k__Bacteria; p__Bacteroidetes; c__Bacteroidia; o__Bacteroidales; f__Prevotellaceae; g__Prevotella; s__copri
New.ReferenceOTU80	0	0	0	0	0	34	0	0	0	0	0	0	0	0	0	0	0	0	k__Bacteria; p__Firmicutes; c__Clostridia; o__Clostridiales
New.ReferenceOTU83	0	0	2	1	0	1	0	0	15	36	1	67	0	12	7	0	60	15	k__Bacteria; p__Firmicutes; c__Clostridia; o__Clostridiales
New.ReferenceOTU82	3	0	1	0	3	17	1	3	0	3	1	2	0	0	0	3	2	1	k__Bacteria; p__Firmicutes; c__Clostridia; o__Clostridiales; f__Ruminococcaceae; g__; s__
New.ReferenceOTU85	1	0	0	0	0	2	1	0	1	5	0	19	0	12	0	0	50	9	k__Bacteria; p__Firmicutes; c__Clostridia; o__Clostridiales; f__Lachnospiraceae
New.ReferenceOTU142	36	10	26	5	6	3	11	14	6	14	21	50	40	46	7	2	41	18	k__Bacteria; p__Bacteroidetes; c__Bacteroidia; o__Bacteroidales; f__Prevotellaceae; g__Prevotella; s__
New.ReferenceOTU141	8	21	22	2	35	23	17	1	36	15	9	8	33	4	2	3	5	3	k__Bacteria; p__Actinobacteria; c__Coriobacteriia; o__Coriobacteriales; f__Coriobacteriaceae; g__Enterococcus; s__casseliflavus
New.ReferenceOTU86	1	18	16	0	6	4	4	0	13	29	0	0	3	2	5	2	1	0	k__Bacteria; p__Firmicutes; c__Clostridia; o__Clostridiales; f__[Mogibacteriaceae]; g__; s__
New.ReferenceOTU89	1	14	3	0	1	4	7	0	5	1	0	0	6	0	0	0	4	1	k__Bacteria; p__Firmicutes; c__Clostridia; o__Clostridiales; f__Ruminococcaceae; g__; s__
New.ReferenceOTU88	730	1	24	7	11	266	2	3	3	42	69	490	17	0	1	3	182	15	k__Bacteria; p__Verrucomicrobia; c__Verruco-5; o__WCHB1-41; f__RFP12; g__; s__
New.ReferenceOTU2	1467	107	255	59	1210	849	94	356	44	685	91	1065	522	4	144	431	8	5	k__Bacteria; p__Spirochaetes; c__Spirochaetes; o__Sphaerochaetales; f__Sphaerochaetaceae; g__Sphaerochaeta; s__
New.ReferenceOTU113	8	222	0	1	2	59	4	15	174	110	2	14	2	21	25	3	284	317	k__Bacteria; p__Firmicutes; c__Clostridia; o__Clostridiales; f__Lachnospiraceae; g__Dorea; s__formicigenerans
New.ReferenceOTU38	0	212	64	0	17	12	6	29	3	0	1	0	12	0	0	141	0	0	k__Bacteria; p__Firmicutes; c__Clostridia; o__Clostridiales
New.ReferenceOTU39	4	78	51	62	27	75	0	10	163	125	289	104	215	337	329	48	427	211	k__Bacteria; p__Firmicutes; c__Clostridia; o__Clostridiales; f__Veillonellaceae; g__Anaerovibrio; s__
New.ReferenceOTU34	8	7	3	27	7	3	0	4	5	219	56	127	8	195	206	4	86	36	k__Bacteria; p__Firmicutes; c__Clostridia; o__Clostridiales; f__Veillonellaceae; g__; s__
New.ReferenceOTU35	27	162	4	382	21	57	4	14	1	11	1	15	3	0	5	12	1	0	k__Bacteria; p__Spirochaetes; c__Spirochaetes; o__Spirochaetales; f__Spirochaetaceae; g__Treponema; s__
New.ReferenceOTU36	0	278	0	0	954	0	33	87	0	0	0	0	0	0	0	4	0	0	k__Bacteria; p__Tenericutes; c__Mollicutes; o__RF39; f__; g__; s__
New.ReferenceOTU37	178	70	388	337	716	261	91	339	217	404	176	2	1212	0	113	1084	14	11	k__Bacteria; p__Spirochaetes; c__Spirochaetes; o__Sphaerochaetales; f__Sphaerochaetaceae; g__Sphaerochaeta; s__
New.ReferenceOTU30	175	8	0	1	10	20	0	2	0	56	39	25	0	0	66	3	18	11	k__Bacteria; p__Spirochaetes; c__Spirochaetes; o__Spirochaetales; f__Spirochaetaceae; g__Treponema; s__
New.ReferenceOTU31	9	55	30	14	0	36	25	1	17	96	19	42	7	15	21	0	69	14	k__Bacteria; p__Firmicutes
New.ReferenceOTU32	89	164	1	5	2	24	1	7	66	11	8	213	34	136	24	4	16	74	k__Bacteria; p__Bacteroidetes; c__Bacteroidia; o__Bacteroidales; f__[Paraprevotellaceae]; g__[Prevotella]; s__
New.ReferenceOTU33	91	3	26	79	9	107	2	2	0	16	4	1	25	3	3	0	6	7	k__Bacteria; p__Firmicutes; c__Clostridia; o__Clostridiales; f__Lachnospiraceae; g__; s__
New.ReferenceOTU6	318	66	212	37	256	295	38	229	2751	143	383	300	602	111	126	112	2	8	k__Bacteria; p__Firmicutes; c__Erysipelotrichi; o__Erysipelotrichales; f__Erysipelotrichaceae; g__; s__
New.ReferenceOTU117	0	6	2	0	7	174	0	117	24	0	24	0	11	0	0	1	67	59	k__Bacteria; p__Tenericutes; c__Mollicutes; o__RF39; f__; g__; s__
New.ReferenceOTU130	34	328	6	0	34	79	3	3	78	16	24	30	33	21	14	1	6	4	k__Bacteria; p__Actinobacteria; c__Coriobacteriia; o__Coriobacteriales; f__Coriobacteriaceae; g__; s__
New.ReferenceOTU114	48	198	364	1	0	948	128	136	136	353	67	302	122	0	30	63	28	9	k__Bacteria; p__Firmicutes; c__Erysipelotrichi; o__Erysipelotrichales; f__Erysipelotrichaceae; g__RFN20; s__
New.ReferenceOTU23	60	201	53	18	368	260	148	68	166	143	43	23	103	38	52	31	20	38	k__Bacteria; p__Firmicutes; c__Erysipelotrichi; o__Erysipelotrichales; f__Erysipelotrichaceae; g__p-75-a5; s__
New.ReferenceOTU22	7	28	69	39	5	6	7	0	83	3	36	1	1293	5	2	353	0	0	k__Bacteria; p__Bacteroidetes; c__Bacteroidia; o__Bacteroidales; f__; g__; s__
New.ReferenceOTU21	127	15	8	139	3	71	2	58	369	257	51	218	33	147	270	30	862	1315	k__Bacteria; p__Bacteroidetes; c__Bacteroidia; o__Bacteroidales; f__Prevotellaceae; g__Prevotella; s__
New.ReferenceOTU20	62	105	56	9	311	132	9	64	156	429	15	1051	10	112	143	63	41	99	k__Bacteria; p__Firmicutes; c__Erysipelotrichi; o__Erysipelotrichales; f__Erysipelotrichaceae; g__Bulleidia; s__p-1630-c5
New.ReferenceOTU27	122	1	4	3	2	5	0	23	2	27	5	203	12	3	83	12	13	18	k__Bacteria; p__Bacteroidetes; c__Bacteroidia; o__Bacteroidales; f__Prevotellaceae; g__Prevotella; s__
New.ReferenceOTU26	332	682	98	2	8	200	296	995	0	219	32	70	1716	153	87	620	9	71	k__Bacteria; p__Tenericutes; c__Mollicutes; o__Anaeroplasmatales; f__Anaeroplasmataceae; g__; s__
New.ReferenceOTU25	236	56	80	0	98	174	9	4	0	35	1	0	87	0	0	0	68	1	k__Bacteria; p__Proteobacteria; c__Deltaproteobacteria; o__GMD14H09; f__; g__; s__
New.ReferenceOTU24	29	67	338	0	0	42	6	15	6	43	16	0	1618	6	0	1	17	16	k__Bacteria; p__Firmicutes; c__Clostridia; o__Clostridiales
New.ReferenceOTU29	511	11	9	15	901	257	164	1133	1	98	92	2	76	0	28	73	1	0	k__Bacteria; p__Bacteroidetes; c__Bacteroidia; o__Bacteroidales; f__Porphyromonadaceae
New.ReferenceOTU28	421	67	134	309	55	1210	0	27	132	38	143	105	146	67	15	16	268	75	k__Bacteria; p__Firmicutes; c__Clostridia; o__Clostridiales; f__Veillonellaceae; g__Phascolarctobacterium; s__
New.ReferenceOTU115	0	125	3	0	31	6	3	35	0	0	0	1	1	3	0	0	1	2	k__Bacteria; p__Tenericutes; c__Mollicutes; o__RF39; f__; g__; s__
New.ReferenceOTU56	53	7	0	5	3	4	2	26	17	44	10	110	1	39	45	6	58	57	k__Bacteria; p__Bacteroidetes; c__Bacteroidia; o__Bacteroidales; f__Prevotellaceae; g__Prevotella; s__
New.ReferenceOTU57	1064	0	0	53	4	0	32	9	0	24	2	22	0	0	4	18	0	0	k__Bacteria; p__Bacteroidetes; c__Bacteroidia; o__Bacteroidales; f__; g__; s__
New.ReferenceOTU54	1	0	0	0	0	0	0	0	0	1	0	0	0	0	1	0	0	4	k__Bacteria; p__Bacteroidetes; c__Bacteroidia; o__Bacteroidales; f__Prevotellaceae; g__Prevotella; s__
New.ReferenceOTU55	40	18	70	2	25	72	1	27	17	143	24	35	14	0	14	2	2	3	k__Bacteria; p__Firmicutes; c__Erysipelotrichi; o__Erysipelotrichales; f__Erysipelotrichaceae; g__L7A_E11; s__
New.ReferenceOTU52	0	0	0	0	0	10	0	0	0	0	0	0	0	0	0	0	0	0	k__Bacteria; p__Firmicutes; c__Clostridia; o__Clostridiales; f__Lachnospiraceae
New.ReferenceOTU53	7	0	0	48	4	12	0	1	0	2	6	2	0	0	0	0	4	5	k__Bacteria; p__Spirochaetes; c__Spirochaetes; o__Spirochaetales; f__Spirochaetaceae; g__Treponema; s__
New.ReferenceOTU50	4	17	78	79	5	0	17	158	0	7	1	0	248	0	1	16	1	1	k__Bacteria; p__Spirochaetes; c__Spirochaetes; o__Sphaerochaetales; f__Sphaerochaetaceae; g__Sphaerochaeta; s__
New.ReferenceOTU51	13	2	2	0	9	13	5	1	0	6	0	1	8	0	2	2	2	0	k__Bacteria; p__Bacteroidetes; c__Bacteroidia; o__Bacteroidales; f__; g__; s__
New.ReferenceOTU58	44	5	2	61	8	204	0	48	33	97	11	69	12	16	49	74	21	85	k__Bacteria; p__Bacteroidetes; c__Bacteroidia; o__Bacteroidales; f__Prevotellaceae; g__Prevotella; s__copri
New.ReferenceOTU59	0	0	0	0	0	2	1	0	0	1	0	0	0	0	0	0	1	0	k__Bacteria; p__Actinobacteria; c__Coriobacteriia; o__Coriobacteriales; f__Coriobacteriaceae; g__; s__
New.ReferenceOTU143	0	0	0	0	0	0	0	0	0	3	0	1	0	0	0	0	1	1	k__Bacteria; p__Firmicutes; c__Clostridia; o__Clostridiales; f__Ruminococcaceae; g__Ruminococcus; s__
New.ReferenceOTU84	27	130	2	841	61	408	3	23	3	12	1	7	21	1	3	1	239	107	k__Bacteria; p__Bacteroidetes; c__Bacteroidia; o__Bacteroidales
New.ReferenceOTU87	20	22	7	2	3	7	17	0	6	32	2	3	8	22	5	1	3	6	k__Bacteria; p__Actinobacteria; c__Coriobacteriia; o__Coriobacteriales; f__Coriobacteriaceae; g__; s__
New.ReferenceOTU140	22	0	0	2	0	4	0	24	0	23	1	32	3	0	86	9	7	8	k__Bacteria; p__Bacteroidetes; c__Bacteroidia; o__Bacteroidales; f__Prevotellaceae; g__Prevotella; s__
New.ReferenceOTU45	43	9	25	2	1	40	6	2	2	32	5	50	31	3	7	0	4	4	k__Bacteria; p__Actinobacteria; c__Coriobacteriia; o__Coriobacteriales; f__Coriobacteriaceae; g__; s__
New.ReferenceOTU44	0	0	0	0	0	1	0	5	37	0	0	0	0	0	0	0	0	0	k__Bacteria; p__Tenericutes; c__Mollicutes; o__RF39; f__; g__; s__
New.ReferenceOTU47	44	0	0	0	60	0	13	64	0	0	13	1712	0	2655	10	77	13	13	k__Bacteria; p__Tenericutes; c__Mollicutes; o__Anaeroplasmatales; f__Anaeroplasmataceae; g__; s__
New.ReferenceOTU46	6	24	1	8	0	10	1	27	150	21	544	188	6	229	8	55	7	8	k__Bacteria; p__Bacteroidetes; c__Bacteroidia; o__Bacteroidales; f__Prevotellaceae; g__Prevotella; s__copri
New.ReferenceOTU41	7	20	5	6	5	50	13	5	24	52	15	139	12	57	16	1	219	58	k__Bacteria; p__Firmicutes; c__Clostridia; o__Clostridiales; f__Lachnospiraceae
New.ReferenceOTU40	59	207	48	2	30	266	67	17	48	69	16	52	80	6	17	8	3	4	k__Bacteria; p__Firmicutes; c__Erysipelotrichi; o__Erysipelotrichales; f__Erysipelotrichaceae; g__p-75-a5; s__
New.ReferenceOTU43	20	12	2	13	0	6	0	21	2	10	2	10	3	8	3	0	69	258	k__Bacteria; p__Bacteroidetes; c__Bacteroidia; o__Bacteroidales; f__Prevotellaceae; g__Prevotella; s__
New.ReferenceOTU42	0	6	11	0	384	0	0	7	2	10	7	0	8	0	2	16	3	0	k__Bacteria; p__Firmicutes; c__Clostridia; o__Clostridiales
New.ReferenceOTU49	10	105	10	42	3	7	0	26	28	45	9	94	14	16	12	9	27	88	k__Bacteria; p__Bacteroidetes; c__Bacteroidia; o__Bacteroidales; f__Prevotellaceae; g__Prevotella; s__
New.ReferenceOTU48	57	0	1	21	2	48	2	1	0	8	10	1	0	0	1	1	6	1	k__Bacteria; p__Bacteroidetes
New.ReferenceOTU62	5	2	0	5	0	17	4	12	4	6	20	37	1	29	2	15	9	43	k__Bacteria; p__Bacteroidetes; c__Bacteroidia; o__Bacteroidales; f__[Paraprevotellaceae]
New.ReferenceOTU109	336	0	7	12	0	8	3	2	0	58	3	64	7	0	0	1	0	1	k__Bacteria; p__Bacteroidetes; c__Bacteroidia; o__Bacteroidales; f__; g__; s__
New.ReferenceOTU108	5	7	7	6	19	15	2	6	55	12	17	17	17	6	6	5	1	2	k__Bacteria; p__Firmicutes; c__Erysipelotrichi; o__Erysipelotrichales; f__Erysipelotrichaceae
New.ReferenceOTU103	1	24	10	22	5	16	1	2	39	32	52	40	41	76	26	7	140	36	k__Bacteria; p__Firmicutes; c__Clostridia; o__Clostridiales; f__Veillonellaceae; g__Anaerovibrio; s__
New.ReferenceOTU102	1	0	0	0	0	1	0	0	0	0	1	0	1	0	0	0	0	0	k__Bacteria; p__Actinobacteria; c__Coriobacteriia; o__Coriobacteriales; f__Coriobacteriaceae; g__; s__
New.ReferenceOTU101	2	7	0	17	7	6	11	6	7	17	12	32	1	6	2	5	1	1	k__Bacteria; p__Bacteroidetes; c__Bacteroidia; o__Bacteroidales; f__Prevotellaceae; g__Prevotella; s__
New.ReferenceOTU100	2	0	2	0	0	0	0	0	0	0	0	0	2	0	0	0	1	1	k__Bacteria; p__Bacteroidetes; c__Bacteroidia; o__Bacteroidales; f__Prevotellaceae; g__Prevotella; s__
New.ReferenceOTU107	0	0	0	0	0	0	0	7	3	0	1	0	0	0	0	0	1	0	k__Bacteria; p__Bacteroidetes; c__Bacteroidia; o__Bacteroidales; f__Prevotellaceae; g__Prevotella; s__
New.ReferenceOTU106	0	1	0	0	4	3	0	0	0	0	0	1	1	0	0	0	1	0	k__Bacteria; p__Verrucomicrobia; c__Verruco-5; o__WCHB1-41; f__RFP12; g__; s__
New.ReferenceOTU105	179	85	38	7	54	35	14	18	26	38	5	22	227	6	5	9	9	15	k__Bacteria; p__Bacteroidetes; c__Bacteroidia; o__Bacteroidales; f__RF16; g__; s__
New.ReferenceOTU104	0	21	0	0	21	283	4	24	0	0	1	0	0	3	0	3	0	0	k__Bacteria; p__Tenericutes; c__Mollicutes; o__RF39; f__; g__; s__
New.CleanUp.ReferenceOTU1217	1	0	0	0	0	0	0	0	0	0	0	0	0	1	1	1	0	0	k__Bacteria; p__Firmicutes; c__Clostridia; o__Clostridiales; f__Lachnospiraceae; g__Roseburia; s__
New.CleanUp.ReferenceOTU1216	0	0	0	0	0	0	0	0	0	0	0	4	0	0	0	0	0	0	k__Bacteria; p__Firmicutes; c__Erysipelotrichi; o__Erysipelotrichales; f__Erysipelotrichaceae
New.CleanUp.ReferenceOTU1215	0	0	0	0	4	0	0	0	0	0	0	0	0	0	0	0	0	0	k__Bacteria; p__Actinobacteria; c__Coriobacteriia; o__Coriobacteriales; f__Coriobacteriaceae
New.CleanUp.ReferenceOTU839	2	1	0	1	0	1	0	1	0	2	0	1	0	0	0	0	0	0	k__Bacteria; p__Actinobacteria; c__Coriobacteriia; o__Coriobacteriales; f__Coriobacteriaceae; g__; s__
New.CleanUp.ReferenceOTU838	0	0	9	0	0	0	0	0	0	0	0	0	0	0	0	0	0	0	k__Bacteria; p__Firmicutes; c__Clostridia; o__Clostridiales; f__Lachnospiraceae
New.CleanUp.ReferenceOTU349	0	0	2	1	5	4	0	0	1	1	2	0	0	0	0	0	15	5	k__Bacteria; p__Firmicutes; c__Clostridia; o__Clostridiales; f__Lachnospiraceae; g__; s__
New.CleanUp.ReferenceOTU348	0	0	19	0	14	0	0	0	0	0	0	0	0	0	0	3	0	0	k__Bacteria; p__Firmicutes; c__Clostridia; o__Clostridiales; f__; g__; s__
New.CleanUp.ReferenceOTU1629	0	0	0	0	2	0	0	0	0	0	0	0	0	0	0	0	0	0	k__Bacteria; p__Firmicutes; c__Erysipelotrichi; o__Erysipelotrichales; f__Erysipelotrichaceae; g__Clostridium
New.CleanUp.ReferenceOTU343	0	29	0	0	0	1	0	4	0	0	0	0	0	0	0	3	0	0	k__Bacteria; p__Tenericutes; c__Mollicutes; o__RF39; f__; g__; s__
New.CleanUp.ReferenceOTU342	1	1	1	0	0	2	2	0	0	40	0	2	0	0	0	0	1	1	k__Bacteria; p__Firmicutes; c__Clostridia; o__Clostridiales; f__Clostridiaceae; g__Clostridium; s__
New.CleanUp.ReferenceOTU341	2	1	6	0	1	5	4	1	2	7	2	0	2	0	2	0	1	1	k__Bacteria; p__Firmicutes; c__Clostridia; o__Clostridiales; f__Ruminococcaceae
New.CleanUp.ReferenceOTU340	6	3	0	0	1	7	1	2	0	4	0	5	8	0	1	1	0	0	k__Bacteria; p__Firmicutes; c__Erysipelotrichi; o__Erysipelotrichales; f__Erysipelotrichaceae; g__RFN20; s__
New.CleanUp.ReferenceOTU347	1	7	3	0	0	12	0	0	1	7	0	1	0	0	1	0	2	1	k__Bacteria; p__Firmicutes; c__Clostridia; o__Clostridiales; f__Ruminococcaceae; g__; s__
New.CleanUp.ReferenceOTU346	1	0	1	0	0	1	0	7	0	0	2	4	0	12	0	1	4	3	k__Bacteria; p__Bacteroidetes; c__Bacteroidia; o__Bacteroidales; f__Prevotellaceae; g__Prevotella; s__
New.CleanUp.ReferenceOTU345	2	9	1	0	2	2	3	0	3	2	0	1	0	9	1	0	1	0	k__Bacteria; p__Firmicutes; c__Clostridia; o__Clostridiales; f__Lachnospiraceae
New.CleanUp.ReferenceOTU344	1	0	0	0	0	0	0	0	0	0	0	34	0	0	0	0	0	1	k__Bacteria; p__Verrucomicrobia; c__Verruco-5; o__WCHB1-41; f__RFP12; g__; s__
New.CleanUp.ReferenceOTU1138	0	0	0	0	0	0	0	0	0	0	0	0	0	0	0	0	0	4	k__Bacteria; p__Bacteroidetes; c__Bacteroidia; o__Bacteroidales; f__[Paraprevotellaceae]; g__[Prevotella]; s__
New.CleanUp.ReferenceOTU1139	0	0	0	0	0	3	0	1	0	0	0	0	0	0	0	0	0	0	k__Bacteria; p__Firmicutes; c__Clostridia; o__Clostridiales; f__Ruminococcaceae; g__; s__
New.CleanUp.ReferenceOTU909	0	0	0	0	8	0	0	0	0	0	0	0	0	0	0	0	0	0	k__Bacteria; p__Lentisphaerae; c__[Lentisphaeria]; o__Victivallales; f__Victivallaceae; g__; s__
New.CleanUp.ReferenceOTU908	0	3	3	0	0	1	0	0	0	0	0	0	0	0	0	0	1	0	k__Bacteria; p__Firmicutes; c__Clostridia; o__Clostridiales; f__Ruminococcaceae; g__Ruminococcus; s__flavefaciens
New.CleanUp.ReferenceOTU668	2	1	3	2	3	0	1	1	0	0	0	0	0	0	0	1	0	0	k__Bacteria; p__Spirochaetes; c__Spirochaetes; o__Sphaerochaetales; f__Sphaerochaetaceae
New.CleanUp.ReferenceOTU905	0	0	0	2	0	0	0	0	0	0	0	2	0	5	0	0	0	1	k__Bacteria; p__Bacteroidetes; c__Bacteroidia; o__Bacteroidales; f__Prevotellaceae; g__Prevotella; s__
New.CleanUp.ReferenceOTU904	0	0	1	0	0	0	7	0	0	0	0	0	0	0	0	0	0	0	k__Bacteria; p__Actinobacteria; c__Coriobacteriia; o__Coriobacteriales; f__Coriobacteriaceae; g__Enterococcus; s__casseliflavus
New.CleanUp.ReferenceOTU907	0	1	0	0	0	0	0	6	1	0	0	0	0	0	0	0	0	0	k__Bacteria; p__Tenericutes; c__Mollicutes; o__RF39; f__; g__; s__
New.CleanUp.ReferenceOTU906	0	0	0	0	8	0	0	0	0	0	0	0	0	0	0	0	0	0	k__Bacteria; p__Actinobacteria; c__Coriobacteriia; o__Coriobacteriales; f__Coriobacteriaceae; g__Eggerthella; s__
New.CleanUp.ReferenceOTU901	0	8	0	0	0	0	0	0	0	0	0	0	0	0	0	0	0	0	k__Bacteria; p__Firmicutes; c__Clostridia; o__Clostridiales; f__Ruminococcaceae; g__Oscillospira; s__
New.CleanUp.ReferenceOTU900	0	0	1	0	0	2	0	0	0	3	0	1	0	0	0	0	0	1	k__Bacteria; p__Actinobacteria; c__Coriobacteriia; o__Coriobacteriales; f__Coriobacteriaceae; g__; s__
New.CleanUp.ReferenceOTU903	1	1	0	1	0	0	0	0	0	0	1	0	1	0	1	1	1	0	k__Bacteria; p__Chloroflexi; c__Anaerolineae; o__Anaerolineales; f__Anaerolinaceae; g__SHD-231; s__
New.CleanUp.ReferenceOTU902	3	0	0	0	0	0	0	0	0	0	0	2	0	0	3	0	0	0	k__Bacteria; p__Bacteroidetes; c__Bacteroidia; o__Bacteroidales; f__Prevotellaceae; g__Prevotella; s__
New.CleanUp.ReferenceOTU266	1	0	0	0	0	2	0	0	6	32	0	79	0	9	2	0	90	14	k__Bacteria; p__Firmicutes; c__Clostridia; o__Clostridiales; f__Lachnospiraceae; g__; s__
New.CleanUp.ReferenceOTU415	1	0	1	0	0	1	0	5	0	0	1	7	0	8	0	0	3	1	k__Bacteria; p__Bacteroidetes; c__Bacteroidia; o__Bacteroidales; f__Prevotellaceae; g__Prevotella; s__
New.CleanUp.ReferenceOTU422	0	0	0	0	0	2	0	1	0	0	6	6	0	0	0	0	5	18	k__Bacteria; p__Bacteroidetes; c__Bacteroidia; o__Bacteroidales; f__Prevotellaceae; g__Prevotella; s__copri
New.CleanUp.ReferenceOTU423	1	6	4	0	6	1	0	3	1	1	2	0	0	0	0	2	0	1	k__Bacteria; p__Actinobacteria; c__Coriobacteriia; o__Coriobacteriales; f__Coriobacteriaceae; g__; s__
New.CleanUp.ReferenceOTU420	0	0	7	0	0	21	0	0	0	0	0	0	0	0	0	0	0	0	k__Bacteria; p__Tenericutes; c__Mollicutes; o__RF39; f__; g__; s__
New.CleanUp.ReferenceOTU267	3	5	3	1	3	3	3	0	5	10	2	2	4	6	2	1	26	17	k__Bacteria; p__Firmicutes; c__Clostridia; o__Clostridiales; f__Lachnospiraceae; g__; s__
New.CleanUp.ReferenceOTU426	4	3	2	2	1	2	0	0	0	7	1	4	0	0	0	1	0	0	k__Bacteria; p__Proteobacteria; c__Betaproteobacteria; o__Burkholderiales; f__Alcaligenaceae; g__Sutterella; s__
New.CleanUp.ReferenceOTU427	0	0	7	0	0	0	0	0	0	0	0	0	20	0	0	0	0	0	k__Bacteria; p__Bacteroidetes; c__Bacteroidia; o__Bacteroidales; f__p-2534-18B5; g__; s__
New.CleanUp.ReferenceOTU2023	0	0	1	0	0	1	0	0	0	0	0	0	0	0	0	0	0	0	k__Bacteria; p__Firmicutes; c__Clostridia; o__Clostridiales; f__; g__; s__
New.CleanUp.ReferenceOTU2022	0	0	0	0	0	0	0	0	0	0	0	0	0	0	0	0	2	0	k__Bacteria; p__Firmicutes; c__Clostridia; o__Clostridiales; f__Veillonellaceae
New.CleanUp.ReferenceOTU831	0	0	5	0	0	0	0	0	0	0	0	0	4	0	0	1	0	0	k__Bacteria; p__Spirochaetes; c__Spirochaetes; o__Sphaerochaetales; f__Sphaerochaetaceae; g__Sphaerochaeta; s__
New.CleanUp.ReferenceOTU830	4	2	0	0	1	0	0	0	1	2	0	0	0	0	0	0	0	0	k__Bacteria; p__Firmicutes; c__Clostridia; o__Clostridiales; f__; g__; s__
New.CleanUp.ReferenceOTU833	0	0	1	8	1	0	0	0	0	0	0	0	0	0	0	0	0	0	k__Bacteria; p__Synergistetes; c__Synergistia; o__Synergistales; f__Synergistaceae; g__; s__
New.CleanUp.ReferenceOTU832	0	0	2	0	8	0	0	0	0	0	0	0	0	0	0	0	0	0	k__Bacteria; p__Proteobacteria; c__Alphaproteobacteria
New.CleanUp.ReferenceOTU835	0	0	4	0	3	0	1	1	0	0	0	0	0	0	0	0	0	0	k__Bacteria; p__Firmicutes; c__Clostridia; o__Clostridiales; f__Clostridiaceae; g__Clostridium; s__
New.CleanUp.ReferenceOTU834	0	0	1	0	0	1	0	0	0	2	0	4	1	0	0	0	1	0	k__Bacteria; p__Firmicutes; c__Erysipelotrichi; o__Erysipelotrichales; f__Erysipelotrichaceae; g__RFN20; s__
New.CleanUp.ReferenceOTU837	2	0	0	0	2	0	4	0	0	0	0	0	1	0	0	0	0	0	k__Bacteria; p__Bacteroidetes; c__Bacteroidia; o__Bacteroidales; f__; g__; s__
New.CleanUp.ReferenceOTU836	0	0	1	0	0	0	0	0	0	0	0	0	0	0	8	0	0	0	k__Bacteria; p__Firmicutes; c__Clostridia; o__Clostridiales; f__Ruminococcaceae; g__; s__
New.CleanUp.ReferenceOTU777	4	1	0	0	0	0	2	0	0	1	0	0	2	0	0	0	1	0	k__Bacteria; p__Bacteroidetes; c__Bacteroidia; o__Bacteroidales; f__; g__; s__
New.CleanUp.ReferenceOTU888	0	0	0	0	0	0	0	0	0	0	0	6	1	0	1	0	0	0	k__Bacteria; p__Bacteroidetes; c__Bacteroidia; o__Bacteroidales; f__Prevotellaceae; g__Prevotella; s__
New.CleanUp.ReferenceOTU889	6	0	0	0	1	0	0	0	0	0	0	0	1	0	0	0	0	0	k__Bacteria; p__Bacteroidetes; c__Bacteroidia; o__Bacteroidales; f__Rikenellaceae; g__; s__
New.CleanUp.ReferenceOTU985	0	0	0	0	1	0	0	0	0	0	0	0	0	0	0	0	0	6	k__Bacteria; p__Tenericutes; c__Mollicutes; o__RF39; f__; g__; s__
New.CleanUp.ReferenceOTU887	1	1	0	0	0	5	1	0	0	0	0	0	0	0	0	0	0	0	k__Bacteria; p__Bacteroidetes; c__Bacteroidia; o__Bacteroidales; f__; g__; s__
New.CleanUp.ReferenceOTU1345	1	0	0	0	0	0	0	0	0	0	0	0	0	0	1	0	0	0	k__Bacteria; p__Bacteroidetes; c__Bacteroidia; o__Bacteroidales; f__Prevotellaceae
New.CleanUp.ReferenceOTU2233	0	0	0	0	1	0	0	0	0	0	0	1	0	0	0	0	0	0	k__Bacteria; p__Bacteroidetes; c__Bacteroidia; o__Bacteroidales; f__Prevotellaceae; g__Prevotella
New.CleanUp.ReferenceOTU882	0	0	0	0	9	0	0	0	0	0	0	0	0	0	0	0	0	0	k__Bacteria; p__Lentisphaerae; c__[Lentisphaeria]; o__Victivallales; f__Victivallaceae; g__; s__
New.CleanUp.ReferenceOTU984	0	0	1	0	0	1	0	0	0	1	0	4	0	0	0	0	0	0	k__Bacteria; p__Firmicutes; c__Erysipelotrichi; o__Erysipelotrichales; f__Erysipelotrichaceae; g__Bulleidia
New.CleanUp.ReferenceOTU2583	0	1	0	0	1	0	0	0	0	0	0	0	0	0	0	0	0	0	k__Bacteria; p__Proteobacteria
New.CleanUp.ReferenceOTU2218	0	0	0	0	0	0	2	0	0	0	0	0	0	0	0	0	0	0	k__Bacteria; p__Tenericutes; c__Mollicutes
New.CleanUp.ReferenceOTU1833	0	1	0	0	0	0	0	0	0	0	0	0	0	1	0	0	0	0	k__Bacteria; p__Firmicutes; c__Clostridia; o__Clostridiales; f__; g__; s__
New.CleanUp.ReferenceOTU1830	0	0	0	0	0	0	0	2	0	0	0	0	0	0	0	0	0	0	k__Bacteria; p__Bacteroidetes; c__Bacteroidia; o__Bacteroidales; f__Prevotellaceae; g__Prevotella; s__
New.CleanUp.ReferenceOTU1835	0	0	0	0	0	0	0	0	1	1	0	0	0	0	0	0	0	0	k__Bacteria; p__Firmicutes; c__Clostridia; o__Clostridiales; f__Lachnospiraceae; g__; s__
New.CleanUp.ReferenceOTU2341	0	0	0	0	0	0	2	0	0	0	0	0	0	0	0	0	0	0	k__Bacteria; p__Tenericutes; c__Mollicutes; o__RF39; f__; g__; s__
New.CleanUp.ReferenceOTU983	0	0	0	0	0	0	0	6	0	0	0	0	1	0	0	0	0	0	k__Bacteria; p__Bacteroidetes; c__Bacteroidia; o__Bacteroidales; f__Prevotellaceae; g__Prevotella; s__
New.CleanUp.ReferenceOTU1132	3	2	0	0	0	0	0	0	0	0	0	0	0	0	0	0	0	0	k__Bacteria; p__Spirochaetes; c__Spirochaetes; o__Sphaerochaetales; f__Sphaerochaetaceae; g__wall-less; s__spirochete
New.CleanUp.ReferenceOTU1133	0	0	1	0	0	0	0	0	0	0	0	0	0	1	0	2	0	0	k__Bacteria; p__Firmicutes; c__Clostridia; o__Clostridiales; f__Ruminococcaceae; g__; s__
New.CleanUp.ReferenceOTU1130	0	0	1	0	0	2	0	0	0	0	0	1	0	0	0	1	0	0	k__Bacteria; p__Firmicutes; c__Clostridia; o__Clostridiales; f__Lachnospiraceae
New.CleanUp.ReferenceOTU1131	0	0	0	0	0	0	0	0	1	0	0	3	1	0	0	0	0	0	k__Bacteria; p__Bacteroidetes; c__Bacteroidia; o__Bacteroidales; f__[Paraprevotellaceae]; g__[Prevotella]; s__
New.CleanUp.ReferenceOTU1136	0	0	0	0	0	1	0	0	0	0	0	0	0	3	0	0	0	0	k__Bacteria; p__Firmicutes; c__Clostridia; o__Clostridiales; f__Lachnospiraceae; g__; s__
New.CleanUp.ReferenceOTU1137	1	0	0	0	0	1	0	0	0	0	1	1	0	0	0	0	0	0	k__Bacteria; p__Verrucomicrobia; c__Verruco-5; o__WCHB1-41; f__RFP12; g__; s__
New.CleanUp.ReferenceOTU1134	0	0	0	0	4	0	0	0	0	0	0	0	0	0	0	0	0	0	k__Bacteria; p__Lentisphaerae; c__[Lentisphaeria]; o__Victivallales; f__Victivallaceae; g__; s__
New.CleanUp.ReferenceOTU646	1	0	0	0	0	1	0	0	0	2	0	3	0	0	0	0	1	7	k__Bacteria; p__Bacteroidetes; c__Bacteroidia; o__Bacteroidales; f__Prevotellaceae; g__Prevotella; s__
New.CleanUp.ReferenceOTU1135	0	0	0	0	0	0	0	0	0	0	0	0	0	4	0	0	0	0	k__Bacteria; p__Bacteroidetes; c__Bacteroidia; o__Bacteroidales; f__Prevotellaceae; g__Prevotella; s__
New.CleanUp.ReferenceOTU2566	0	0	0	0	0	0	0	0	0	1	0	1	0	0	0	0	0	0	k__Bacteria; p__Bacteroidetes; c__Bacteroidia; o__Bacteroidales; f__Prevotellaceae; g__Prevotella
New.CleanUp.ReferenceOTU647	3	0	0	0	0	0	1	1	0	3	0	6	0	0	0	0	1	0	k__Bacteria; p__Firmicutes; c__Clostridia; o__Clostridiales; f__Ruminococcaceae; g__; s__
New.CleanUp.ReferenceOTU1581	0	0	0	0	0	0	0	0	0	1	0	0	0	0	0	0	1	1	k__Bacteria; p__Bacteroidetes; c__Bacteroidia; o__Bacteroidales; f__Prevotellaceae; g__Prevotella; s__ruminicola
New.CleanUp.ReferenceOTU224	16	7	2	0	7	0	3	1	0	23	2	6	2	0	0	1	0	0	k__Bacteria; p__Firmicutes; c__Clostridia; o__Clostridiales
New.CleanUp.ReferenceOTU225	14	13	10	0	2	2	1	0	4	8	3	29	5	1	4	1	2	0	k__Bacteria; p__Firmicutes; c__Clostridia; o__Clostridiales; f__Ruminococcaceae; g__Oscillospira
New.CleanUp.ReferenceOTU226	3	0	5	0	2	2	0	1	0	2	96	26	0	0	0	0	5	0	k__Bacteria; p__Verrucomicrobia; c__Verruco-5; o__WCHB1-41; f__RFP12; g__; s__
New.CleanUp.ReferenceOTU227	0	22	22	0	0	0	7	2	0	0	0	0	8	0	0	2	2	0	k__Bacteria; p__Proteobacteria; c__Alphaproteobacteria; o__RF32; f__; g__; s__
New.CleanUp.ReferenceOTU220	0	0	0	0	74	0	0	0	0	0	0	0	0	0	0	1	0	0	k__Bacteria; p__Tenericutes; c__Mollicutes; o__Anaeroplasmatales; f__Anaeroplasmataceae; g__; s__
New.CleanUp.ReferenceOTU221	0	0	20	0	0	33	0	5	6	0	1	0	0	0	0	0	1	0	k__Bacteria; p__Proteobacteria; c__Alphaproteobacteria; o__Rickettsiales
New.CleanUp.ReferenceOTU222	4	0	0	0	3	4	0	0	0	0	0	1	0	0	1	0	37	16	k__Bacteria; p__Firmicutes; c__Clostridia; o__Clostridiales; f__Lachnospiraceae; g__Coprococcus; s__eutactus
New.CleanUp.ReferenceOTU223	2	5	0	0	17	6	4	2	3	3	1	6	4	2	1	1	4	5	k__Bacteria; p__Firmicutes; c__Erysipelotrichi; o__Erysipelotrichales; f__Erysipelotrichaceae; g__p-75-a5; s__
New.CleanUp.ReferenceOTU1055	0	0	0	0	0	0	0	2	0	0	2	1	1	0	0	0	2	1	k__Bacteria; p__Bacteroidetes; c__Bacteroidia; o__Bacteroidales; f__Prevotellaceae; g__Prevotella; s__
New.CleanUp.ReferenceOTU1054	0	1	1	0	0	0	0	0	2	0	0	0	0	0	0	1	0	0	k__Bacteria; p__Firmicutes; c__Erysipelotrichi; o__Erysipelotrichales; f__Erysipelotrichaceae; g__Bulleidia; s__p-1630-c5
New.CleanUp.ReferenceOTU1057	2	0	0	0	0	0	1	0	0	1	0	0	0	0	0	1	0	0	k__Bacteria; p__Bacteroidetes; c__Bacteroidia; o__Bacteroidales; f__; g__; s__
New.CleanUp.ReferenceOTU1056	0	0	0	0	0	0	0	0	0	0	0	0	0	0	0	5	0	0	k__Bacteria; p__Firmicutes; c__Clostridia; o__Clostridiales; f__Ruminococcaceae; g__Oscillospira; s__
New.CleanUp.ReferenceOTU228	11	4	12	3	16	1	2	3	0	5	0	0	6	0	0	1	0	0	k__Bacteria; p__Spirochaetes; c__Spirochaetes; o__Sphaerochaetales; f__Sphaerochaetaceae; g__Sphaerochaeta; s__
New.CleanUp.ReferenceOTU229	0	4	2	0	27	3	1	1	0	6	3	0	15	0	2	0	0	0	k__Bacteria; p__Firmicutes; c__Clostridia; o__Clostridiales
New.CleanUp.ReferenceOTU1053	0	3	0	0	0	0	0	1	0	0	0	0	1	0	0	0	0	0	k__Bacteria; p__Firmicutes; c__Clostridia; o__Clostridiales
New.CleanUp.ReferenceOTU1052	0	0	0	0	7	0	0	0	0	0	0	0	0	0	0	0	0	0	k__Bacteria; p__Tenericutes; c__Mollicutes; o__Mycoplasmatales; f__Mycoplasmataceae; g__; s__
New.CleanUp.ReferenceOTU1450	3	0	0	0	0	0	0	0	0	0	0	0	0	0	0	0	0	0	k__Bacteria; p__Bacteroidetes; c__Bacteroidia; o__Bacteroidales; f__S24-7; g__; s__
New.CleanUp.ReferenceOTU132	23	7	18	1	8	36	0	0	15	2	0	11	8	3	3	0	1	2	k__Bacteria; p__Actinobacteria; c__Coriobacteriia; o__Coriobacteriales; f__Coriobacteriaceae; g__; s__
New.CleanUp.ReferenceOTU134	37	3	10	0	4	4	0	0	2	19	6	26	6	1	1	0	7	3	k__Bacteria; p__Firmicutes; c__Clostridia; o__Clostridiales
New.CleanUp.ReferenceOTU640	0	0	0	0	0	0	13	2	0	0	0	0	0	0	0	0	0	0	k__Bacteria; p__Actinobacteria; c__Coriobacteriia; o__Coriobacteriales; f__Coriobacteriaceae; g__; s__
New.CleanUp.ReferenceOTU138	0	134	70	0	1	0	3	35	21	1	6	0	21	1	0	36	2	2	k__Bacteria; p__Tenericutes; c__Mollicutes; o__RF39; f__; g__; s__
New.CleanUp.ReferenceOTU139	75	20	2	1	0	16	3	0	15	9	6	5	11	4	3	1	1	3	k__Bacteria; p__Actinobacteria; c__Coriobacteriia; o__Coriobacteriales; f__Coriobacteriaceae; g__Eggerthella; s__
New.CleanUp.ReferenceOTU272	0	15	5	0	1	0	0	5	0	14	9	0	2	0	0	0	0	0	k__Bacteria; p__Firmicutes; c__Clostridia; o__Clostridiales; f__Ruminococcaceae; g__; s__
New.CleanUp.ReferenceOTU648	1	11	4	0	2	3	0	0	1	0	0	0	0	0	0	2	0	0	k__Bacteria; p__Firmicutes; c__Clostridia; o__Clostridiales; f__Ruminococcaceae; g__Oscillospira; s__
New.CleanUp.ReferenceOTU649	0	0	2	0	3	7	1	0	2	0	0	0	0	0	0	0	0	0	k__Bacteria; p__Firmicutes; c__Clostridia; o__Clostridiales; f__; g__; s__
New.CleanUp.ReferenceOTU866	0	0	0	0	0	0	0	0	0	0	0	8	0	0	4	0	1	0	k__Bacteria; p__Bacteroidetes; c__Bacteroidia; o__Bacteroidales; f__Prevotellaceae; g__Prevotella; s__
New.CleanUp.ReferenceOTU642	0	1	0	13	0	0	0	0	0	0	0	0	0	0	0	0	1	0	k__Bacteria; p__Verrucomicrobia; c__Opitutae; o__[Cerasicoccales]; f__[Cerasicoccaceae]; g__; s__
New.CleanUp.ReferenceOTU359	7	3	4	0	4	10	2	0	0	0	0	0	4	0	0	0	0	0	k__Bacteria; p__Proteobacteria; c__Deltaproteobacteria
New.CleanUp.ReferenceOTU828	0	4	1	0	0	0	0	0	0	0	0	0	3	0	0	0	1	1	k__Bacteria; p__Firmicutes; c__Clostridia; o__Clostridiales; f__Ruminococcaceae; g__Ruminococcus; s__
New.CleanUp.ReferenceOTU829	0	0	0	10	0	0	0	0	0	0	0	0	0	0	0	0	0	0	k__Bacteria; p__Bacteroidetes; c__Bacteroidia; o__Bacteroidales; f__; g__; s__
New.CleanUp.ReferenceOTU350	0	4	0	0	0	15	0	1	0	14	1	0	1	0	0	0	0	0	k__Bacteria; p__Firmicutes; c__Erysipelotrichi; o__Erysipelotrichales; f__Erysipelotrichaceae; g__RFN20; s__
New.CleanUp.ReferenceOTU351	0	0	0	0	0	31	0	1	3	0	0	0	0	0	0	0	0	0	k__Bacteria; p__Tenericutes; c__Mollicutes; o__RF39; f__; g__; s__
New.CleanUp.ReferenceOTU352	0	8	0	17	2	3	0	2	0	0	0	0	1	0	0	0	2	1	k__Bacteria; p__Bacteroidetes; c__Bacteroidia; o__Bacteroidales
New.CleanUp.ReferenceOTU353	0	0	3	6	6	26	1	1	1	4	7	0	6	0	1	1	13	0	k__Bacteria; p__Verrucomicrobia; c__Verruco-5; o__WCHB1-41; f__RFP12; g__; s__
New.CleanUp.ReferenceOTU354	0	3	4	0	7	0	0	5	0	0	0	0	14	0	0	2	0	0	k__Bacteria; p__Firmicutes; c__Clostridia; o__Clostridiales
New.CleanUp.ReferenceOTU355	0	1	0	0	0	3	0	0	16	0	0	0	1	8	2	1	1	2	k__Bacteria; p__Firmicutes; c__Clostridia; o__Clostridiales; f__Ruminococcaceae; g__Faecalibacterium; s__prausnitzii
New.CleanUp.ReferenceOTU356	0	24	0	0	0	0	1	1	0	0	1	0	0	0	0	5	1	2	k__Bacteria; p__Firmicutes; c__Clostridia; o__Clostridiales; f__; g__; s__
New.CleanUp.ReferenceOTU357	0	5	24	0	0	0	0	0	0	2	0	0	1	0	0	2	0	0	k__Bacteria; p__Proteobacteria; c__Alphaproteobacteria; o__; f__; g__; s__
New.CleanUp.ReferenceOTU1011	1	0	0	1	0	0	0	0	0	0	0	3	1	0	0	0	0	0	k__Bacteria; p__Proteobacteria; c__Epsilonproteobacteria; o__Campylobacterales; f__Helicobacteraceae; g__Flexispira; s__
New.CleanUp.ReferenceOTU738	0	1	0	5	0	2	0	0	0	0	0	0	4	0	0	0	0	0	k__Bacteria; p__Bacteroidetes; c__Bacteroidia; o__Bacteroidales; f__; g__; s__
New.CleanUp.ReferenceOTU739	0	0	0	0	10	0	0	0	0	0	0	0	0	0	0	2	0	0	k__Bacteria; p__Tenericutes; c__Mollicutes; o__RF39; f__; g__; s__
New.CleanUp.ReferenceOTU571	1	1	0	0	1	3	1	9	0	0	1	0	1	0	0	0	0	0	k__Bacteria; p__Bacteroidetes; c__Bacteroidia; o__Bacteroidales; f__Prevotellaceae; g__Prevotella; s__
New.CleanUp.ReferenceOTU732	7	0	0	0	2	0	0	0	0	1	0	1	1	0	0	0	0	0	k__Bacteria; p__Bacteroidetes; c__Bacteroidia; o__Bacteroidales; f__; g__; s__
New.CleanUp.ReferenceOTU733	0	0	0	0	0	0	0	0	1	0	0	1	0	7	1	0	2	0	k__Bacteria; p__Bacteroidetes; c__Bacteroidia; o__Bacteroidales; f__Prevotellaceae; g__Prevotella; s__
New.CleanUp.ReferenceOTU730	1	1	0	0	0	0	0	0	1	2	1	2	1	1	0	0	1	1	k__Bacteria; p__Actinobacteria; c__Coriobacteriia; o__Coriobacteriales; f__Coriobacteriaceae; g__; s__
New.CleanUp.ReferenceOTU731	1	0	0	0	0	0	0	3	0	1	0	12	1	0	0	0	0	1	k__Bacteria; p__Bacteroidetes; c__Bacteroidia; o__Bacteroidales; f__Prevotellaceae; g__Prevotella; s__
New.CleanUp.ReferenceOTU736	0	0	8	4	0	0	0	0	0	0	0	0	0	0	0	0	0	0	k__Bacteria; p__Firmicutes; c__Clostridia; o__Clostridiales; f__Ruminococcaceae; g__; s__
New.CleanUp.ReferenceOTU1013	0	0	2	0	1	0	0	0	0	1	0	1	0	0	0	0	1	0	k__Bacteria; p__Firmicutes; c__Clostridia; o__Clostridiales; f__Ruminococcaceae; g__; s__
New.CleanUp.ReferenceOTU734	1	2	0	0	0	1	0	0	0	3	3	0	0	0	0	0	2	0	k__Bacteria; p__Verrucomicrobia; c__Verruco-5; o__WCHB1-41; f__RFP12; g__; s__
New.CleanUp.ReferenceOTU735	1	4	0	1	1	1	0	0	0	2	1	2	0	0	0	0	0	1	k__Bacteria; p__Proteobacteria; c__Deltaproteobacteria; o__Desulfovibrionales; f__Desulfovibrionaceae; g__Desulfovibrio; s__D168
New.CleanUp.ReferenceOTU1012	0	0	0	0	5	0	0	0	0	1	0	0	0	0	0	0	0	0	k__Bacteria; p__Tenericutes; c__Mollicutes; o__RF39; f__; g__; s__
New.CleanUp.ReferenceOTU1015	0	0	0	0	0	0	0	0	0	0	0	2	0	3	1	0	0	0	k__Bacteria; p__Firmicutes; c__Clostridia; o__Clostridiales; f__Lachnospiraceae; g__Lachnospira; s__pectinoschiza
New.CleanUp.ReferenceOTU1014	0	5	0	1	0	0	0	0	0	0	0	0	0	0	0	0	0	0	k__Bacteria; p__Actinobacteria; c__Coriobacteriia; o__Coriobacteriales; f__Coriobacteriaceae; g__; s__
New.CleanUp.ReferenceOTU912	0	0	0	0	0	0	0	1	0	1	2	2	0	0	0	0	2	0	k__Bacteria; p__Bacteroidetes; c__Bacteroidia; o__Bacteroidales; f__Prevotellaceae; g__Prevotella; s__
New.CleanUp.ReferenceOTU913	0	0	0	0	0	0	0	0	0	0	0	0	0	1	0	0	3	4	k__Bacteria; p__Bacteroidetes; c__Bacteroidia; o__Bacteroidales; f__Prevotellaceae; g__Prevotella; s__copri
New.CleanUp.ReferenceOTU910	0	0	0	0	0	0	0	0	0	0	0	0	0	0	0	0	7	4	k__Bacteria; p__Bacteroidetes; c__Bacteroidia; o__Bacteroidales; f__Prevotellaceae; g__Prevotella
New.CleanUp.ReferenceOTU916	0	0	0	1	0	0	0	0	0	0	0	0	1	0	0	0	2	4	k__Bacteria; p__Bacteroidetes; c__Bacteroidia; o__Bacteroidales; f__Prevotellaceae; g__Prevotella; s__
New.CleanUp.ReferenceOTU1017	0	0	0	0	0	1	0	0	0	0	0	0	0	0	0	0	4	1	k__Bacteria; p__Bacteroidetes; c__Bacteroidia; o__Bacteroidales; f__Prevotellaceae; g__Prevotella; s__
New.CleanUp.ReferenceOTU914	0	1	0	1	0	2	0	0	0	1	1	0	0	0	0	2	0	0	k__Bacteria; p__Bacteroidetes; c__Bacteroidia; o__Bacteroidales; f__Prevotellaceae; g__Prevotella; s__copri
New.CleanUp.ReferenceOTU915	0	2	0	0	0	0	0	0	0	1	0	0	0	4	0	0	1	1	k__Bacteria; p__Bacteroidetes; c__Bacteroidia; o__Bacteroidales; f__Prevotellaceae; g__Prevotella
New.CleanUp.ReferenceOTU918	0	0	0	0	6	0	0	0	0	0	0	0	0	0	0	2	0	0	k__Bacteria; p__Bacteroidetes; c__Bacteroidia; o__Bacteroidales
New.CleanUp.ReferenceOTU919	0	0	0	0	0	0	0	0	0	0	0	0	0	7	0	0	0	1	k__Bacteria; p__Bacteroidetes; c__Bacteroidia; o__Bacteroidales; f__Prevotellaceae; g__Prevotella; s__
New.CleanUp.ReferenceOTU1129	0	0	0	0	0	0	0	0	0	3	0	2	0	0	0	0	0	0	k__Bacteria; p__Firmicutes; c__Clostridia; o__Clostridiales; f__Ruminococcaceae; g__; s__
New.CleanUp.ReferenceOTU1128	0	0	0	2	0	0	0	0	0	0	0	0	0	0	0	1	2	0	k__Bacteria; p__Bacteroidetes; c__Bacteroidia; o__Bacteroidales; f__Prevotellaceae; g__Prevotella; s__copri
New.CleanUp.ReferenceOTU1340	1	0	0	0	0	0	0	0	0	0	0	0	0	0	0	0	1	0	k__Bacteria; p__Chloroflexi; c__Anaerolineae; o__Anaerolineales; f__Anaerolinaceae
New.CleanUp.ReferenceOTU1019	0	0	1	0	0	1	0	0	0	0	2	0	1	0	0	1	0	0	k__Bacteria; p__Tenericutes; c__Mollicutes; o__RF39; f__; g__; s__
New.CleanUp.ReferenceOTU1018	0	0	0	0	0	1	0	0	2	3	0	0	0	0	0	0	0	0	k__Bacteria; p__Firmicutes; c__Clostridia; o__Clostridiales; f__Ruminococcaceae; g__; s__
New.CleanUp.ReferenceOTU664	12	0	1	0	0	0	0	0	0	0	0	0	0	0	1	0	0	0	k__Bacteria; p__Firmicutes; c__Erysipelotrichi; o__Erysipelotrichales; f__Erysipelotrichaceae; g__RFN20; s__
New.CleanUp.ReferenceOTU1414	0	0	0	0	1	0	0	0	0	1	0	0	0	0	0	0	0	0	k__Bacteria; p__Bacteroidetes; c__Bacteroidia; o__Bacteroidales; f__; g__; s__
New.CleanUp.ReferenceOTU1790	0	0	0	0	0	0	0	0	0	0	0	0	0	0	0	2	0	0	k__Bacteria; p__Tenericutes; c__Mollicutes; o__Anaeroplasmatales; f__Anaeroplasmataceae; g__Anaeroplasma; s__
New.CleanUp.ReferenceOTU1346	0	0	0	1	0	1	0	0	0	0	0	0	0	0	0	0	0	0	k__Bacteria; p__Spirochaetes; c__Spirochaetes; o__Spirochaetales; f__Spirochaetaceae; g__Treponema; s__
New.CleanUp.ReferenceOTU499	0	14	0	0	2	0	0	0	2	2	0	0	0	0	0	0	2	0	k__Bacteria; p__Firmicutes; c__Clostridia; o__Clostridiales
New.CleanUp.ReferenceOTU526	2	0	2	1	1	0	4	0	0	0	1	0	7	0	0	2	0	0	k__Bacteria; p__Bacteroidetes; c__Bacteroidia; o__Bacteroidales; f__; g__; s__
New.CleanUp.ReferenceOTU517	1	0	0	0	0	0	0	4	0	0	4	3	0	0	0	0	6	3	k__Bacteria; p__Bacteroidetes; c__Bacteroidia; o__Bacteroidales; f__Prevotellaceae; g__Prevotella; s__
New.CleanUp.ReferenceOTU2160	0	0	0	0	0	1	0	0	0	0	1	0	0	0	0	0	0	0	k__Bacteria
New.CleanUp.ReferenceOTU2161	0	0	0	0	2	0	0	0	0	0	0	0	0	0	0	0	0	0	k__Bacteria; p__Bacteroidetes; c__Bacteroidia; o__Bacteroidales; f__; g__; s__
New.CleanUp.ReferenceOTU178	7	5	3	5	2	10	2	11	2	2	4	3	37	0	0	3	0	0	k__Bacteria; p__Spirochaetes; c__Spirochaetes; o__Sphaerochaetales; f__Sphaerochaetaceae; g__Sphaerochaeta; s__
New.CleanUp.ReferenceOTU179	0	83	0	1	0	0	0	2	0	3	0	0	0	0	1	0	0	0	k__Bacteria; p__Firmicutes; c__Clostridia; o__Clostridiales
New.CleanUp.ReferenceOTU2226	0	1	0	0	0	2	0	0	0	0	0	0	0	0	0	0	0	0	k__Bacteria; p__Bacteroidetes; c__Bacteroidia; o__Bacteroidales; f__; g__; s__
New.CleanUp.ReferenceOTU174	2	1	4	0	2	20	1	2	3	25	0	6	3	6	1	3	6	8	k__Bacteria; p__Firmicutes; c__Clostridia; o__Clostridiales; f__Lachnospiraceae
New.CleanUp.ReferenceOTU52	23	5	7	6	2	43	0	4	8	12	124	245	9	1	3	1	58	15	k__Bacteria; p__Verrucomicrobia; c__Verruco-5; o__WCHB1-41; f__RFP12; g__; s__
New.CleanUp.ReferenceOTU175	0	2	4	0	1	0	0	0	78	0	7	0	0	1	0	0	0	0	k__Bacteria; p__Firmicutes; c__Erysipelotrichi; o__Erysipelotrichales; f__Erysipelotrichaceae; g__; s__
New.CleanUp.ReferenceOTU78	15	51	8	1	2	12	32	22	0	14	1	9	50	6	2	11	3	1	k__Bacteria; p__Tenericutes; c__Mollicutes; o__Anaeroplasmatales; f__Anaeroplasmataceae
New.CleanUp.ReferenceOTU79	0	0	81	0	0	26	0	0	0	12	0	29	107	0	8	2	0	0	k__Bacteria; p__Actinobacteria; c__Coriobacteriia; o__Coriobacteriales; f__Coriobacteriaceae; g__; s__
New.CleanUp.ReferenceOTU515	0	0	2	0	0	0	1	0	0	0	1	0	0	17	0	0	0	0	k__Bacteria; p__Bacteroidetes; c__Bacteroidia; o__Bacteroidales; f__Prevotellaceae; g__Prevotella; s__
New.CleanUp.ReferenceOTU762	0	0	0	0	0	0	0	0	0	0	0	0	0	0	0	0	7	5	k__Bacteria; p__Firmicutes; c__Clostridia; o__Clostridiales; f__Ruminococcaceae; g__Ruminococcus
New.CleanUp.ReferenceOTU171	2	5	3	0	0	10	0	1	2	27	3	13	0	3	7	1	8	9	k__Bacteria; p__Firmicutes; c__Clostridia; o__Clostridiales; f__Lachnospiraceae; g__Blautia; s__
New.CleanUp.ReferenceOTU3369	0	0	0	0	0	0	0	0	0	2	0	0	0	0	0	0	0	0	k__Bacteria
New.CleanUp.ReferenceOTU2591	0	0	0	0	0	0	0	1	0	0	0	0	1	0	0	0	0	0	k__Bacteria; p__Bacteroidetes; c__Bacteroidia; o__Bacteroidales; f__Prevotellaceae; g__Prevotella; s__
New.CleanUp.ReferenceOTU2599	0	0	0	0	0	0	0	0	0	1	0	0	1	0	0	0	0	0	k__Bacteria; p__Firmicutes; c__Erysipelotrichi; o__Erysipelotrichales; f__Erysipelotrichaceae; g__RFN20; s__
New.CleanUp.ReferenceOTU1067	0	1	1	1	0	1	0	0	0	0	0	0	1	0	0	0	0	0	k__Bacteria; p__Spirochaetes; c__Spirochaetes; o__Sphaerochaetales; f__Sphaerochaetaceae; g__wall-less; s__spirochete
New.CleanUp.ReferenceOTU1060	1	0	1	0	0	0	0	0	0	1	0	1	0	0	0	0	1	0	k__Bacteria; p__Bacteroidetes; c__Bacteroidia; o__Bacteroidales; f__Prevotellaceae; g__Prevotella; s__
New.CleanUp.ReferenceOTU513	1	0	0	0	1	0	0	0	0	24	0	1	0	0	2	0	0	0	k__Bacteria; p__Firmicutes; c__Clostridia; o__Clostridiales; f__Ruminococcaceae; g__Ruminococcus
New.CleanUp.ReferenceOTU764	3	0	0	0	1	0	0	0	11	1	0	1	2	0	1	0	1	0	k__Bacteria; p__Actinobacteria; c__Coriobacteriia; o__Coriobacteriales; f__Coriobacteriaceae; g__; s__
New.CleanUp.ReferenceOTU3777	0	0	0	0	0	1	0	0	0	1	0	0	0	0	0	0	0	0	k__Bacteria; p__Firmicutes; c__Clostridia; o__Clostridiales; f__[Mogibacteriaceae]; g__; s__
New.CleanUp.ReferenceOTU3774	0	0	1	0	0	1	0	0	0	0	0	0	0	0	0	0	0	0	k__Bacteria; p__Firmicutes; c__Clostridia; o__Clostridiales
New.CleanUp.ReferenceOTU2686	0	0	0	0	2	0	0	0	0	0	0	0	0	0	0	0	0	0	k__Bacteria; p__Bacteroidetes; c__Bacteroidia; o__Bacteroidales
New.CleanUp.ReferenceOTU2681	1	0	0	1	1	0	0	0	0	0	0	0	0	0	0	0	0	0	k__Bacteria; p__Bacteroidetes; c__Bacteroidia; o__Bacteroidales; f__; g__; s__
New.CleanUp.ReferenceOTU2682	0	0	0	0	0	0	0	0	0	0	1	1	0	0	0	0	0	0	k__Bacteria; p__Bacteroidetes; c__Bacteroidia; o__Bacteroidales
New.CleanUp.ReferenceOTU721	0	0	0	0	0	2	1	0	0	0	0	1	0	1	0	0	3	4	k__Bacteria; p__Firmicutes; c__Clostridia; o__Clostridiales; f__Lachnospiraceae; g__Coprococcus
New.CleanUp.ReferenceOTU511	20	0	0	0	2	4	0	0	0	0	0	7	0	3	2	0	0	0	k__Bacteria; p__Firmicutes; c__Clostridia; o__Clostridiales; f__Ruminococcaceae; g__; s__
New.CleanUp.ReferenceOTU703	0	0	0	0	13	0	0	0	0	0	0	0	0	0	0	0	0	0	k__Bacteria; p__Tenericutes; c__Mollicutes; o__Anaeroplasmatales; f__Anaeroplasmataceae; g__; s__
New.CleanUp.ReferenceOTU1069	0	0	0	0	0	0	0	2	0	1	0	1	1	0	0	0	0	0	k__Bacteria; p__Bacteroidetes; c__Bacteroidia; o__Bacteroidales; f__Prevotellaceae; g__Prevotella; s__
New.CleanUp.ReferenceOTU702	0	2	1	0	0	0	5	2	0	1	2	0	0	0	0	0	0	0	k__Bacteria
New.CleanUp.ReferenceOTU701	0	0	0	0	0	0	0	0	0	0	2	10	0	0	1	0	0	0	k__Bacteria; p__Bacteroidetes; c__Bacteroidia; o__Bacteroidales; f__Prevotellaceae; g__Prevotella; s__
New.CleanUp.ReferenceOTU3175	0	0	0	0	0	0	0	0	0	2	0	0	0	0	0	0	0	0	k__Bacteria; p__Bacteroidetes; c__Bacteroidia; o__Bacteroidales
New.CleanUp.ReferenceOTU3176	0	0	0	0	0	0	0	0	0	0	2	0	0	0	0	0	0	0	k__Bacteria; p__Firmicutes; c__Clostridia; o__Clostridiales; f__Ruminococcaceae; g__; s__
New.CleanUp.ReferenceOTU1262	0	0	0	0	0	0	0	0	3	0	0	0	0	0	0	0	0	0	k__Bacteria; p__Bacteroidetes; c__Bacteroidia; o__Bacteroidales; f__Prevotellaceae; g__Prevotella
New.CleanUp.ReferenceOTU720	0	0	0	1	0	0	0	0	0	0	0	6	0	5	0	0	0	0	k__Bacteria; p__Bacteroidetes; c__Bacteroidia; o__Bacteroidales; f__[Paraprevotellaceae]; g__[Prevotella]; s__
New.CleanUp.ReferenceOTU3178	0	0	0	0	2	0	0	0	0	0	0	0	0	0	0	0	0	0	k__Bacteria; p__Bacteroidetes; c__Bacteroidia; o__Bacteroidales; f__; g__; s__
New.CleanUp.ReferenceOTU1107	0	0	0	0	0	0	0	1	1	0	1	0	1	0	1	0	0	0	k__Bacteria; p__Firmicutes; c__Clostridia; o__Clostridiales; f__Lachnospiraceae; g__; s__
New.CleanUp.ReferenceOTU258	4	1	9	1	6	0	1	0	12	9	0	0	10	0	1	3	0	0	k__Bacteria; p__Firmicutes; c__Clostridia; o__Clostridiales; f__Ruminococcaceae; g__; s__
New.CleanUp.ReferenceOTU1260	0	0	0	0	0	0	0	0	0	2	0	0	1	0	0	0	0	0	k__Bacteria; p__Firmicutes; c__Clostridia; o__Clostridiales; f__Veillonellaceae; g__Dialister; s__
New.CleanUp.ReferenceOTU768	0	1	0	3	0	1	0	0	0	0	0	0	0	0	0	0	5	2	k__Bacteria; p__Bacteroidetes
New.CleanUp.ReferenceOTU2571	0	0	0	0	0	0	0	0	0	2	0	0	0	0	0	0	0	0	k__Bacteria; p__Firmicutes; c__Clostridia; o__Clostridiales; f__Lachnospiraceae; g__; s__
New.CleanUp.ReferenceOTU319	0	2	1	2	3	6	0	0	1	4	0	2	4	5	1	0	16	2	k__Bacteria; p__Bacteroidetes; c__Bacteroidia; o__Bacteroidales; f__; g__; s__
New.CleanUp.ReferenceOTU253	4	0	1	1	1	6	0	0	2	29	0	1	8	2	1	0	1	0	k__Bacteria; p__Bacteroidetes; c__Bacteroidia; o__Bacteroidales; f__; g__; s__
New.CleanUp.ReferenceOTU722	4	0	0	0	0	1	0	0	3	0	4	0	0	0	0	0	0	0	k__Bacteria; p__Firmicutes; c__Clostridia; o__Clostridiales; f__Veillonellaceae; g__Phascolarctobacterium; s__
New.CleanUp.ReferenceOTU651	0	0	0	0	0	0	0	0	0	1	0	5	0	3	0	0	3	4	k__Bacteria; p__Firmicutes; c__Clostridia; o__Clostridiales; f__Lachnospiraceae; g__Oribacterium; s__
New.CleanUp.ReferenceOTU480	0	9	0	5	0	0	2	2	0	4	1	0	0	0	0	0	0	0	k__Bacteria; p__Proteobacteria; c__Alphaproteobacteria; o__Rickettsiales; f__; g__; s__
New.CleanUp.ReferenceOTU774	0	0	0	0	0	0	0	0	0	0	11	0	0	0	0	0	0	0	k__Bacteria; p__Firmicutes; c__Clostridia; o__Clostridiales; f__Ruminococcaceae; g__; s__
New.CleanUp.ReferenceOTU2512	0	0	0	0	2	0	0	0	0	0	0	0	0	0	0	0	0	0	k__Bacteria; p__Tenericutes; c__Mollicutes; o__RF39; f__; g__; s__
New.CleanUp.ReferenceOTU589	1	0	0	4	0	0	0	0	0	2	0	5	1	3	1	0	0	0	k__Bacteria; p__Firmicutes; c__Clostridia; o__Clostridiales; f__Lachnospiraceae; g__; s__
New.CleanUp.ReferenceOTU588	0	3	1	0	1	5	0	0	0	5	0	0	1	0	0	0	1	0	k__Bacteria; p__Firmicutes; c__Clostridia; o__Clostridiales; f__[Mogibacteriaceae]; g__; s__
New.CleanUp.ReferenceOTU775	0	1	0	0	3	4	0	1	0	0	0	0	0	0	0	1	0	1	k__Bacteria; p__Firmicutes; c__Clostridia; o__Clostridiales; f__Ruminococcaceae; g__; s__
New.CleanUp.ReferenceOTU581	0	10	0	0	0	0	0	7	0	0	0	0	0	0	0	0	0	0	k__Bacteria; p__Tenericutes; c__Mollicutes; o__RF39; f__; g__; s__
New.CleanUp.ReferenceOTU580	0	0	0	1	1	8	0	0	1	1	0	0	2	0	0	1	0	2	k__Bacteria; p__Bacteroidetes; c__Bacteroidia; o__Bacteroidales; f__Prevotellaceae; g__Prevotella; s__copri
New.CleanUp.ReferenceOTU583	1	2	0	0	0	0	0	9	0	0	0	0	7	1	0	1	1	0	k__Bacteria; p__Bacteroidetes; c__Bacteroidia; o__Bacteroidales; f__Prevotellaceae; g__Prevotella; s__
New.CleanUp.ReferenceOTU582	0	0	0	0	5	1	1	8	0	1	0	0	1	0	0	0	0	0	k__Bacteria; p__Bacteroidetes; c__Bacteroidia; o__Bacteroidales; f__Prevotellaceae
New.CleanUp.ReferenceOTU1024	0	0	0	0	6	0	0	0	0	0	0	0	0	0	0	0	0	0	k__Bacteria; p__Proteobacteria; c__Alphaproteobacteria; o__RF32; f__; g__; s__
New.CleanUp.ReferenceOTU1025	0	0	2	3	1	0	0	0	0	0	0	0	0	0	0	0	0	0	k__Bacteria; p__Cyanobacteria; c__4C0d-2; o__YS2; f__; g__; s__
New.CleanUp.ReferenceOTU1026	1	0	0	0	0	0	0	0	0	0	2	1	0	1	0	0	0	1	k__Bacteria; p__Bacteroidetes; c__Bacteroidia; o__Bacteroidales; f__Prevotellaceae; g__Prevotella; s__
New.CleanUp.ReferenceOTU1027	0	0	2	0	0	0	0	0	0	0	0	0	0	0	0	4	0	0	k__Bacteria; p__Tenericutes; c__Mollicutes; o__RF39; f__; g__; s__
New.CleanUp.ReferenceOTU105	4	1	0	0	4	25	0	0	43	69	0	0	4	4	0	0	33	8	k__Bacteria; p__Cyanobacteria; c__4C0d-2; o__YS2; f__; g__; s__
New.CleanUp.ReferenceOTU104	4	6	14	2	1	1	1	7	1	4	15	22	14	63	5	0	21	9	k__Bacteria; p__Bacteroidetes; c__Bacteroidia; o__Bacteroidales; f__Prevotellaceae; g__Prevotella; s__
New.CleanUp.ReferenceOTU107	4	14	1	61	23	33	0	2	1	1	0	1	3	0	0	0	28	8	k__Bacteria; p__Bacteroidetes
New.CleanUp.ReferenceOTU106	8	24	8	2	25	26	21	9	11	15	5	6	9	1	3	2	0	6	k__Bacteria; p__Firmicutes; c__Erysipelotrichi; o__Erysipelotrichales; f__Erysipelotrichaceae; g__p-75-a5; s__
New.CleanUp.ReferenceOTU101	0	35	101	0	0	49	6	1	1	0	1	0	2	0	0	3	0	0	k__Bacteria; p__Synergistetes; c__Synergistia; o__Synergistales; f__; g__; s__
New.CleanUp.ReferenceOTU100	0	1	7	0	0	0	0	3	2	0	8	0	1	180	0	1	0	0	k__Bacteria; p__Firmicutes; c__Clostridia; o__Clostridiales; f__; g__; s__
New.CleanUp.ReferenceOTU103	25	5	13	0	3	45	0	3	80	6	14	7	7	1	9	1	1	2	k__Bacteria; p__Actinobacteria; c__Coriobacteriia; o__Coriobacteriales; f__Coriobacteriaceae; g__; s__
New.CleanUp.ReferenceOTU102	92	2	26	18	3	12	0	0	13	11	2	9	24	5	2	5	2	1	k__Bacteria; p__Proteobacteria; c__Deltaproteobacteria; o__Desulfovibrionales; f__Desulfovibrionaceae; g__Desulfovibrio; s__D168
New.CleanUp.ReferenceOTU109	21	1	3	0	0	4	0	1	117	3	1	19	6	2	1	1	0	3	k__Bacteria; p__Actinobacteria; c__Coriobacteriia; o__Coriobacteriales; f__Coriobacteriaceae; g__; s__
New.CleanUp.ReferenceOTU108	6	8	4	1	0	64	15	4	27	0	6	0	2	2	0	1	28	11	k__Bacteria; p__Tenericutes; c__Mollicutes; o__RF39; f__; g__; s__
New.CleanUp.ReferenceOTU4200	0	0	0	0	0	0	0	0	0	1	0	2	0	0	0	0	0	0	k__Bacteria; p__Firmicutes; c__Clostridia; o__Clostridiales; f__Lachnospiraceae; g__; s__
New.CleanUp.ReferenceOTU3557	0	0	0	0	2	0	0	0	0	0	0	0	0	0	0	0	0	0	k__Bacteria; p__Tenericutes; c__Mollicutes; o__Anaeroplasmatales; f__Anaeroplasmataceae; g__; s__
New.CleanUp.ReferenceOTU1334	0	0	0	0	0	0	0	0	0	0	0	0	1	0	0	1	0	0	k__Bacteria; p__Firmicutes; c__Erysipelotrichi; o__Erysipelotrichales; f__Erysipelotrichaceae; g__[Eubacterium]; s__cylindroides
New.CleanUp.ReferenceOTU1335	0	0	0	0	2	0	0	0	0	0	0	0	0	0	0	0	0	0	k__Bacteria; p__Firmicutes; c__Erysipelotrichi; o__Erysipelotrichales; f__Erysipelotrichaceae; g__p-75-a5; s__
New.CleanUp.ReferenceOTU1337	0	0	0	0	0	0	0	0	0	0	0	0	2	0	0	0	0	0	k__Bacteria; p__Firmicutes; c__Erysipelotrichi; o__Erysipelotrichales; f__Erysipelotrichaceae; g__; s__
New.CleanUp.ReferenceOTU1330	0	0	0	0	0	0	0	0	0	0	0	0	0	2	0	0	0	0	k__Bacteria; p__Bacteroidetes; c__Bacteroidia; o__Bacteroidales; f__Prevotellaceae; g__Prevotella; s__
New.CleanUp.ReferenceOTU1331	0	0	0	0	0	0	0	0	0	1	0	0	0	0	1	0	0	0	k__Bacteria; p__Firmicutes; c__Clostridia; o__Clostridiales; f__; g__; s__
New.CleanUp.ReferenceOTU1332	0	0	0	0	0	0	0	0	0	2	0	0	0	0	0	0	0	0	k__Bacteria; p__Bacteroidetes; c__Bacteroidia; o__Bacteroidales; f__Prevotellaceae; g__Prevotella; s__
New.CleanUp.ReferenceOTU1333	0	0	0	0	0	0	0	0	0	1	0	0	0	0	0	0	0	1	k__Bacteria; p__Firmicutes; c__Clostridia; o__Clostridiales; f__Lachnospiraceae; g__Blautia; s__
New.CleanUp.ReferenceOTU695	0	0	0	0	0	1	0	0	0	1	4	1	0	2	0	0	4	0	k__Bacteria; p__Bacteroidetes; c__Bacteroidia; o__Bacteroidales; f__Prevotellaceae; g__Prevotella; s__
New.CleanUp.ReferenceOTU694	2	7	0	1	0	0	1	0	0	1	0	1	0	0	1	0	0	0	k__Bacteria; p__Firmicutes; c__Clostridia; o__Clostridiales; f__Ruminococcaceae; g__; s__
New.CleanUp.ReferenceOTU697	2	0	0	0	0	1	0	0	0	0	9	0	0	0	0	0	1	0	k__Bacteria; p__Fibrobacteres; c__Fibrobacteria; o__Fibrobacterales; f__Fibrobacteraceae; g__Fibrobacter; s__
New.CleanUp.ReferenceOTU696	0	8	0	0	0	1	0	1	0	0	0	0	0	3	0	0	0	0	k__Bacteria; p__Firmicutes; c__Clostridia; o__Clostridiales
New.CleanUp.ReferenceOTU1338	0	2	0	0	0	0	0	0	0	0	0	0	0	0	0	0	0	0	k__Bacteria; p__Spirochaetes; c__Spirochaetes; o__Spirochaetales; f__Spirochaetaceae; g__Treponema; s__
New.CleanUp.ReferenceOTU1339	0	0	0	1	0	0	0	1	0	0	0	0	0	0	0	0	0	0	k__Bacteria; p__Spirochaetes; c__Spirochaetes; o__Sphaerochaetales; f__Sphaerochaetaceae; g__Sphaerochaeta; s__
New.CleanUp.ReferenceOTU693	0	1	6	0	0	0	0	0	0	0	0	3	4	0	0	0	0	0	k__Bacteria; p__Bacteroidetes; c__Bacteroidia; o__Bacteroidales
New.CleanUp.ReferenceOTU692	0	0	4	0	0	7	0	0	0	0	0	0	3	0	0	0	0	0	k__Bacteria; p__Verrucomicrobia; c__Opitutae; o__HA64; f__; g__; s__
New.CleanUp.ReferenceOTU369	0	0	0	0	0	0	0	0	0	0	0	33	0	0	0	0	0	0	k__Bacteria; p__Bacteroidetes; c__Bacteroidia; o__Bacteroidales; f__Prevotellaceae; g__Prevotella; s__
New.CleanUp.ReferenceOTU368	24	1	0	1	3	1	0	0	0	4	0	3	3	0	0	1	0	0	k__Bacteria; p__Bacteroidetes; c__Bacteroidia; o__Bacteroidales; f__; g__; s__
New.CleanUp.ReferenceOTU365	0	0	1	0	0	30	0	2	0	0	0	0	0	0	0	0	0	0	k__Bacteria; p__Tenericutes; c__Mollicutes; o__RF39; f__; g__; s__
New.CleanUp.ReferenceOTU364	0	25	6	0	3	0	0	0	0	0	0	0	0	0	0	0	0	0	k__Bacteria; p__Proteobacteria; c__Alphaproteobacteria
New.CleanUp.ReferenceOTU367	0	0	0	1	1	1	7	0	5	12	1	0	0	1	3	0	0	2	k__Bacteria; p__Firmicutes; c__Clostridia; o__Clostridiales; f__Ruminococcaceae; g__Ruminococcus; s__
New.CleanUp.ReferenceOTU366	0	0	0	0	0	0	0	2	1	0	1	2	0	35	0	0	1	0	k__Bacteria; p__Bacteroidetes; c__Bacteroidia; o__Bacteroidales; f__Prevotellaceae; g__Prevotella; s__
New.CleanUp.ReferenceOTU361	0	29	2	2	1	0	3	0	2	1	3	0	2	0	0	0	0	0	k__Bacteria; p__Firmicutes; c__Clostridia; o__Clostridiales; f__; g__; s__
New.CleanUp.ReferenceOTU360	13	6	0	0	8	1	0	0	0	0	0	4	1	0	0	1	0	0	k__Bacteria; p__Verrucomicrobia; c__Verruco-5; o__WCHB1-41; f__RFP12; g__; s__
New.CleanUp.ReferenceOTU363	0	0	0	0	0	0	0	0	2	1	6	3	1	20	0	1	0	0	k__Bacteria; p__Bacteroidetes; c__Bacteroidia; o__Bacteroidales; f__Prevotellaceae; g__Prevotella; s__
New.CleanUp.ReferenceOTU362	0	26	6	0	0	0	0	2	0	0	0	0	0	0	0	0	0	0	k__Bacteria; p__Proteobacteria
New.CleanUp.ReferenceOTU218	4	1	0	0	23	13	0	0	1	0	3	1	2	0	1	0	17	1	k__Bacteria; p__Verrucomicrobia; c__Verruco-5; o__WCHB1-41; f__RFP12; g__; s__
New.CleanUp.ReferenceOTU2823	0	0	0	0	0	0	0	0	0	0	0	2	0	0	0	0	0	0	k__Bacteria; p__Firmicutes; c__Erysipelotrichi; o__Erysipelotrichales; f__Erysipelotrichaceae; g__Asteroleplasma; s__anaerobium
New.CleanUp.ReferenceOTU749	0	0	0	0	0	0	0	1	0	2	0	9	0	0	0	0	0	0	k__Bacteria; p__Firmicutes; c__Clostridia; o__Clostridiales; f__Ruminococcaceae; g__; s__
New.CleanUp.ReferenceOTU748	0	0	0	0	0	0	0	0	0	0	0	0	0	3	0	0	7	2	k__Bacteria; p__Firmicutes; c__Clostridia; o__Clostridiales; f__Lachnospiraceae; g__Lachnospira; s__
New.CleanUp.ReferenceOTU746	0	12	0	0	0	0	0	0	0	0	0	0	0	0	0	0	0	0	k__Bacteria; p__TM7; c__TM7-3; o__CW040; f__F16; g__; s__
New.CleanUp.ReferenceOTU745	6	0	1	0	0	1	0	0	0	2	0	1	2	0	0	0	0	0	k__Bacteria; p__Firmicutes; c__Clostridia; o__Clostridiales; f__Ruminococcaceae; g__; s__
New.CleanUp.ReferenceOTU744	0	1	0	1	0	0	0	0	1	1	0	0	0	0	0	0	7	1	k__Bacteria; p__Firmicutes; c__Clostridia; o__Clostridiales; f__Lachnospiraceae; g__Oribacterium; s__
New.CleanUp.ReferenceOTU743	4	1	0	0	0	0	0	1	3	0	3	0	0	0	0	0	0	0	k__Bacteria; p__Firmicutes; c__Clostridia; o__Clostridiales; f__Ruminococcaceae; g__; s__
New.CleanUp.ReferenceOTU742	0	0	0	0	0	0	0	6	0	5	0	0	0	0	0	1	0	0	k__Bacteria; p__Firmicutes; c__Erysipelotrichi; o__Erysipelotrichales; f__Erysipelotrichaceae; g__; s__
New.CleanUp.ReferenceOTU741	0	0	6	0	0	0	0	0	0	0	0	0	7	0	0	0	6	1	k__Bacteria; p__Verrucomicrobia; c__Verruco-5; o__WCHB1-41; f__RFP12; g__; s__
New.CleanUp.ReferenceOTU740	0	0	0	0	0	0	0	0	0	0	0	4	0	7	0	0	1	0	k__Bacteria; p__Tenericutes; c__Mollicutes; o__Anaeroplasmatales; f__Anaeroplasmataceae; g__; s__
New.CleanUp.ReferenceOTU1150	2	1	0	0	0	1	0	0	0	0	0	0	0	0	0	0	0	0	k__Bacteria; p__Tenericutes; c__RF3; o__ML615J-28; f__; g__; s__
New.CleanUp.ReferenceOTU1151	4	0	0	0	0	0	0	0	0	0	0	0	0	0	0	0	0	0	k__Bacteria; p__Bacteroidetes; c__Bacteroidia; o__Bacteroidales; f__; g__; s__
New.CleanUp.ReferenceOTU965	0	0	0	0	0	2	0	1	2	1	0	1	0	0	0	0	0	0	k__Bacteria; p__Firmicutes; c__Erysipelotrichi; o__Erysipelotrichales; f__Erysipelotrichaceae; g__[Eubacterium]; s__biforme
New.CleanUp.ReferenceOTU964	0	0	1	0	0	0	0	1	0	0	0	4	1	0	0	0	0	0	k__Bacteria; p__Bacteroidetes; c__Bacteroidia; o__Bacteroidales; f__Prevotellaceae; g__Prevotella; s__
New.CleanUp.ReferenceOTU963	0	4	1	0	0	0	0	2	0	0	0	0	0	0	0	0	0	0	k__Bacteria; p__Proteobacteria; c__Alphaproteobacteria
New.CleanUp.ReferenceOTU962	0	0	0	0	0	0	0	0	0	0	0	0	0	0	0	0	4	3	k__Bacteria; p__Tenericutes; c__Mollicutes; o__RF39; f__; g__; s__
New.CleanUp.ReferenceOTU1156	0	1	0	0	0	1	0	0	0	0	0	1	0	0	0	0	1	0	k__Bacteria; p__Firmicutes; c__Clostridia; o__Clostridiales; f__[Mogibacteriaceae]; g__; s__
New.CleanUp.ReferenceOTU1157	0	0	1	0	0	0	0	0	0	1	0	2	0	0	0	0	0	0	k__Bacteria; p__Firmicutes; c__Clostridia; o__Clostridiales
New.CleanUp.ReferenceOTU1158	0	0	1	0	0	0	0	0	1	0	0	0	0	0	0	0	2	0	k__Bacteria; p__Bacteroidetes; c__Bacteroidia; o__Bacteroidales; f__Prevotellaceae; g__Prevotella; s__
New.CleanUp.ReferenceOTU1159	0	0	0	1	1	0	0	0	0	1	0	0	0	0	1	0	0	0	k__Bacteria; p__Firmicutes; c__Bacilli; o__Lactobacillales; f__Streptococcaceae; g__Streptococcus; s__
New.CleanUp.ReferenceOTU10	0	1	0	4	0	1	0	796	1	0	12	0	72	1	1	102	3	0	k__Bacteria; p__Bacteroidetes; c__Bacteroidia; o__Bacteroidales; f__Prevotellaceae; g__Prevotella; s__
New.CleanUp.ReferenceOTU969	0	1	0	0	5	0	0	0	0	0	0	0	0	0	0	1	0	0	k__Bacteria; p__Firmicutes; c__Clostridia; o__Clostridiales; f__Ruminococcaceae; g__Ruminococcus; s__
New.CleanUp.ReferenceOTU968	0	0	0	0	0	0	0	0	0	0	0	2	0	0	1	0	2	2	k__Bacteria; p__Bacteroidetes; c__Bacteroidia; o__Bacteroidales; f__Prevotellaceae; g__Prevotella; s__
New.CleanUp.ReferenceOTU387	1	1	1	0	0	4	0	0	0	4	0	0	0	9	4	0	10	6	k__Bacteria; p__Firmicutes; c__Clostridia; o__Clostridiales; f__Lachnospiraceae
New.CleanUp.ReferenceOTU386	0	5	12	0	0	0	1	7	0	0	0	0	3	0	0	3	0	0	k__Bacteria; p__Firmicutes; c__Clostridia; o__Clostridiales
New.CleanUp.ReferenceOTU1868	0	3	0	0	0	0	0	0	0	0	0	0	0	0	0	0	0	0	k__Bacteria; p__Firmicutes; c__Clostridia; o__Clostridiales; f__; g__; s__
New.CleanUp.ReferenceOTU654	0	0	12	0	0	0	0	0	0	0	0	0	0	0	0	3	0	0	k__Bacteria; p__Tenericutes; c__Mollicutes; o__RF39; f__; g__; s__
New.CleanUp.ReferenceOTU2911	0	0	0	0	0	0	0	0	0	0	0	2	0	0	0	0	0	0	k__Bacteria; p__Bacteroidetes; c__Bacteroidia; o__Bacteroidales; f__Prevotellaceae; g__Prevotella; s__
New.CleanUp.ReferenceOTU660	0	3	0	0	0	0	0	6	0	0	0	0	1	0	0	0	1	4	k__Bacteria; p__Bacteroidetes; c__Bacteroidia; o__Bacteroidales; f__Prevotellaceae; g__Prevotella; s__
New.CleanUp.ReferenceOTU657	0	2	1	0	0	8	0	0	1	0	4	0	0	0	0	0	1	3	k__Bacteria; p__Tenericutes; c__Mollicutes; o__RF39; f__; g__; s__
New.CleanUp.ReferenceOTU280	7	3	0	1	1	1	0	1	6	5	4	3	1	1	6	0	8	2	k__Bacteria; p__Bacteroidetes; c__Bacteroidia; o__Bacteroidales
New.CleanUp.ReferenceOTU670	0	0	0	0	0	3	0	0	1	3	0	3	2	0	0	0	2	0	k__Bacteria; p__Firmicutes; c__Clostridia; o__Clostridiales; f__Lachnospiraceae
New.CleanUp.ReferenceOTU815	0	0	3	0	0	0	0	0	1	0	0	0	2	0	0	0	2	2	k__Bacteria; p__Firmicutes; c__Clostridia; o__Clostridiales; f__Ruminococcaceae; g__Ruminococcus; s__
New.CleanUp.ReferenceOTU611	0	0	0	0	0	1	0	0	0	3	0	4	0	2	0	0	21	7	k__Bacteria; p__Firmicutes; c__Clostridia; o__Clostridiales; f__Lachnospiraceae; g__Oribacterium; s__
New.CleanUp.ReferenceOTU814	0	0	0	0	0	0	0	0	0	1	1	0	0	4	4	0	4	2	k__Bacteria; p__Firmicutes; c__Clostridia; o__Clostridiales; f__Veillonellaceae; g__Anaerovibrio; s__
New.CleanUp.ReferenceOTU656	2	4	1	0	0	2	0	0	0	1	0	1	1	0	1	2	0	0	k__Bacteria; p__Firmicutes; c__Clostridia; o__Clostridiales; f__Ruminococcaceae; g__; s__
New.CleanUp.ReferenceOTU813	0	0	0	0	0	0	0	0	0	9	0	0	0	0	0	1	0	0	k__Bacteria; p__Firmicutes; c__Erysipelotrichi; o__Erysipelotrichales; f__Erysipelotrichaceae; g__[Eubacterium]; s__biforme
New.CleanUp.ReferenceOTU812	0	0	0	0	0	0	0	0	0	1	2	2	1	3	0	0	0	1	k__Bacteria; p__Bacteroidetes; c__Bacteroidia; o__Bacteroidales; f__Prevotellaceae; g__Prevotella; s__
New.CleanUp.ReferenceOTU13	106	83	82	58	2	28	10	6	84	118	44	45	36	1	21	16	10	7	k__Bacteria; p__Proteobacteria; c__Betaproteobacteria; o__Burkholderiales
New.CleanUp.ReferenceOTU2897	0	0	0	0	0	0	1	0	0	0	0	0	0	0	0	1	0	0	k__Bacteria; p__Firmicutes; c__Clostridia; o__Clostridiales; f__Ruminococcaceae; g__; s__
New.CleanUp.ReferenceOTU140	6	0	20	0	10	12	0	0	0	0	0	0	57	0	0	0	14	4	k__Bacteria; p__Firmicutes; c__Erysipelotrichi; o__Erysipelotrichales; f__Erysipelotrichaceae; g__Asteroleplasma; s__anaerobium
New.CleanUp.ReferenceOTU790	0	0	0	0	0	0	0	0	0	0	0	0	0	1	0	0	10	0	k__Bacteria; p__Firmicutes; c__Clostridia; o__Clostridiales; f__Veillonellaceae; g__Anaerovibrio; s__
New.CleanUp.ReferenceOTU3428	0	0	0	0	0	0	0	0	0	0	0	0	0	0	0	0	4	0	k__Bacteria; p__Bacteroidetes; c__Bacteroidia; o__Bacteroidales
New.CleanUp.ReferenceOTU792	0	3	0	0	1	0	0	2	1	0	0	2	0	2	0	0	0	0	k__Bacteria
New.CleanUp.ReferenceOTU793	1	0	1	1	0	4	0	0	1	0	0	1	0	1	1	0	0	0	k__Bacteria; p__Proteobacteria; c__Betaproteobacteria; o__Burkholderiales; f__Oxalobacteraceae; g__Oxalobacter; s__formigenes
New.CleanUp.ReferenceOTU794	0	0	0	0	11	0	0	0	0	0	0	0	0	0	0	0	0	0	k__Bacteria; p__Lentisphaerae; c__[Lentisphaeria]; o__Victivallales; f__Victivallaceae; g__; s__
New.CleanUp.ReferenceOTU795	0	0	0	0	1	2	0	0	7	4	1	1	2	0	1	0	0	0	k__Bacteria; p__Actinobacteria; c__Coriobacteriia; o__Coriobacteriales; f__Coriobacteriaceae; g__; s__
New.CleanUp.ReferenceOTU658	0	1	0	0	0	1	0	0	0	2	0	6	0	0	1	0	2	2	k__Bacteria; p__Firmicutes; c__Clostridia; o__Clostridiales; f__Lachnospiraceae; g__Blautia; s__
New.CleanUp.ReferenceOTU936	0	0	0	0	0	0	0	0	0	0	0	0	0	0	0	0	7	0	k__Bacteria; p__Verrucomicrobia; c__Verruco-5; o__WCHB1-41; f__RFP12; g__; s__
New.CleanUp.ReferenceOTU797	9	0	0	0	2	0	0	0	0	0	0	0	0	0	0	0	0	0	k__Bacteria; p__Planctomycetes; c__Planctomycetia; o__Pirellulales; f__Pirellulaceae; g__; s__
New.CleanUp.ReferenceOTU409	0	4	8	0	0	0	0	0	0	0	0	0	17	0	0	0	0	0	k__Bacteria; p__Firmicutes; c__Clostridia; o__Clostridiales
New.CleanUp.ReferenceOTU2176	0	0	0	0	0	0	0	0	0	1	0	1	0	0	0	0	0	0	k__Bacteria; p__Firmicutes; c__Erysipelotrichi; o__Erysipelotrichales; f__Erysipelotrichaceae
New.CleanUp.ReferenceOTU2174	2	0	0	0	0	0	0	0	0	1	0	0	0	0	0	0	0	0	k__Bacteria; p__Bacteroidetes; c__Bacteroidia; o__Bacteroidales
New.CleanUp.ReferenceOTU1922	0	0	0	0	0	0	0	0	0	0	0	0	0	0	0	0	1	1	k__Bacteria; p__Bacteroidetes; c__Bacteroidia; o__Bacteroidales
New.CleanUp.ReferenceOTU1161	0	0	0	0	3	0	0	0	0	0	0	0	0	0	0	1	0	0	k__Bacteria; p__Firmicutes; c__Erysipelotrichi; o__Erysipelotrichales; f__Erysipelotrichaceae; g__p-75-a5; s__
New.CleanUp.ReferenceOTU1160	0	0	0	0	0	1	0	0	0	1	0	0	2	0	0	0	0	0	k__Bacteria; p__Actinobacteria; c__Coriobacteriia; o__Coriobacteriales; f__Coriobacteriaceae
New.CleanUp.ReferenceOTU29	147	213	3	1	13	48	3	15	3	2	3	0	8	0	2	2	1	0	k__Bacteria; p__Firmicutes; c__Clostridia; o__Clostridiales; f__Ruminococcaceae; g__; s__
New.CleanUp.ReferenceOTU281	0	2	0	0	0	0	0	0	8	1	1	0	0	3	0	0	22	14	k__Bacteria; p__Firmicutes; c__Clostridia; o__Clostridiales; f__Lachnospiraceae; g__; s__
New.CleanUp.ReferenceOTU954	0	0	0	0	0	2	0	0	0	0	0	4	2	0	0	0	0	0	k__Bacteria; p__Firmicutes; c__Erysipelotrichi; o__Erysipelotrichales; f__Erysipelotrichaceae; g__Asteroleplasma; s__anaerobium
New.CleanUp.ReferenceOTU28	27	37	20	0	21	23	7	2	11	26	8	30	27	58	65	2	69	39	k__Bacteria; p__Firmicutes
New.CleanUp.ReferenceOTU955	1	0	0	0	1	0	0	3	0	1	0	0	1	0	0	0	0	0	k__Bacteria; p__Bacteroidetes; c__Bacteroidia; o__Bacteroidales; f__Prevotellaceae; g__Prevotella; s__
New.CleanUp.ReferenceOTU1165	2	0	0	0	0	0	1	0	0	0	0	0	0	0	0	1	0	0	k__Bacteria; p__Bacteroidetes; c__Bacteroidia; o__Bacteroidales; f__; g__; s__
New.CleanUp.ReferenceOTU18	164	20	29	7	99	144	38	6	6	72	2	10	42	0	4	4	8	4	k__Bacteria; p__Bacteroidetes; c__Bacteroidia; o__Bacteroidales; f__; g__; s__
New.CleanUp.ReferenceOTU1166	0	1	0	0	0	0	0	0	0	0	0	0	0	0	0	3	0	0	k__Bacteria; p__Firmicutes; c__Clostridia; o__Clostridiales
New.CleanUp.ReferenceOTU27	7	21	9	1	3	60	5	2	15	142	14	85	7	5	5	2	58	35	k__Bacteria; p__Firmicutes; c__Clostridia; o__Clostridiales; f__Lachnospiraceae
New.CleanUp.ReferenceOTU1104	0	0	0	0	0	0	0	0	5	0	0	0	0	0	0	0	0	0	k__Bacteria
New.CleanUp.ReferenceOTU26	24	300	40	0	52	4	3	7	0	71	7	4	362	0	12	22	46	219	k__Bacteria; p__Bacteroidetes; c__Bacteroidia; o__Bacteroidales; f__Prevotellaceae; g__Prevotella; s__
New.CleanUp.ReferenceOTU21	1	4	1	1	0	43	5	0	14	41	14	99	0	35	15	1	186	84	k__Bacteria; p__Firmicutes; c__Clostridia; o__Clostridiales; f__Lachnospiraceae
New.CleanUp.ReferenceOTU1343	1	0	0	0	1	0	0	0	0	0	0	0	0	0	0	0	0	0	k__Bacteria; p__Firmicutes; c__Clostridia; o__Clostridiales; f__Peptococcaceae; g__Peptococcus; s__
New.CleanUp.ReferenceOTU20	6	24	12	9	0	2	0	0	5	195	9	56	10	38	24	9	202	50	k__Bacteria; p__Firmicutes; c__Clostridia; o__Clostridiales; f__Veillonellaceae; g__Dialister; s__
New.CleanUp.ReferenceOTU2693	0	0	0	0	0	0	0	0	0	0	1	0	0	0	0	0	1	0	k__Bacteria; p__Firmicutes; c__Clostridia; o__Clostridiales; f__Lachnospiraceae; g__Oribacterium; s__
New.CleanUp.ReferenceOTU710	1	0	1	0	0	1	1	0	7	0	0	1	1	0	0	0	0	0	k__Bacteria; p__Actinobacteria; c__Coriobacteriia; o__Coriobacteriales; f__Coriobacteriaceae; g__; s__
New.CleanUp.ReferenceOTU23	13	28	28	0	4	377	0	16	44	35	85	43	0	0	1	5	16	13	k__Bacteria; p__Tenericutes; c__Mollicutes; o__RF39; f__; g__; s__
New.CleanUp.ReferenceOTU19	0	438	96	0	0	0	36	6	0	0	0	0	17	0	0	0	0	0	k__Bacteria
New.CleanUp.ReferenceOTU1746	0	0	0	0	0	1	0	0	0	0	0	0	1	0	0	0	0	0	k__Bacteria; p__Firmicutes; c__Clostridia; o__Clostridiales; f__Ruminococcaceae; g__; s__
New.CleanUp.ReferenceOTU1811	2	0	0	0	0	0	0	0	0	0	0	0	0	0	0	0	0	0	k__Bacteria; p__Tenericutes; c__Mollicutes
New.CleanUp.ReferenceOTU1813	1	0	0	0	0	0	0	0	0	1	0	0	0	0	0	0	0	0	k__Bacteria; p__Firmicutes; c__Erysipelotrichi; o__Erysipelotrichales; f__Erysipelotrichaceae; g__RFN20; s__
New.CleanUp.ReferenceOTU712	3	0	1	1	0	0	4	0	0	2	0	0	2	0	0	0	0	0	k__Bacteria; p__Bacteroidetes; c__Bacteroidia; o__Bacteroidales; f__; g__; s__
New.CleanUp.ReferenceOTU2863	0	0	0	0	0	0	2	0	0	0	0	0	0	0	0	0	0	0	k__Bacteria; p__Actinobacteria; c__Coriobacteriia; o__Coriobacteriales; f__Coriobacteriaceae; g__Eggerthella; s__
New.CleanUp.ReferenceOTU662	6	0	5	1	1	0	0	0	1	1	0	0	0	0	0	0	0	0	k__Bacteria; p__Spirochaetes; c__Spirochaetes; o__Sphaerochaetales; f__Sphaerochaetaceae
New.CleanUp.ReferenceOTU937	0	0	0	0	6	0	0	0	0	0	0	0	0	0	0	1	0	0	k__Bacteria; p__Bacteroidetes; c__Bacteroidia; o__Bacteroidales; f__; g__; s__
New.CleanUp.ReferenceOTU713	6	0	0	0	0	0	0	1	0	0	0	3	0	0	4	10	0	0	k__Bacteria; p__Bacteroidetes; c__Bacteroidia; o__Bacteroidales; f__Prevotellaceae; g__Prevotella; s__
New.CleanUp.ReferenceOTU507	0	0	0	0	0	0	0	0	0	3	0	12	0	8	4	0	0	0	k__Bacteria; p__Firmicutes; c__Clostridia; o__Clostridiales; f__Lachnospiraceae; g__Lachnospira; s__
New.CleanUp.ReferenceOTU714	0	0	0	0	0	0	11	0	0	0	0	0	0	0	0	1	1	0	k__Bacteria; p__Proteobacteria; c__Alphaproteobacteria
New.CleanUp.ReferenceOTU506	2	1	2	0	0	0	0	0	11	1	2	0	2	0	0	0	0	0	k__Bacteria; p__Actinobacteria; c__Coriobacteriia; o__Coriobacteriales; f__Coriobacteriaceae
New.CleanUp.ReferenceOTU2549	0	0	0	0	1	0	0	0	0	0	0	0	1	0	0	0	0	0	k__Bacteria; p__Bacteroidetes; c__Bacteroidia; o__Bacteroidales; f__RF16; g__; s__
New.CleanUp.ReferenceOTU867	0	0	0	0	0	0	0	0	2	0	0	0	0	0	0	0	7	0	k__Bacteria; p__Cyanobacteria; c__4C0d-2; o__YS2; f__; g__; s__
New.CleanUp.ReferenceOTU2784	0	0	0	0	2	0	0	0	0	0	0	0	0	0	0	0	0	0	k__Bacteria; p__WPS-2; c__; o__; f__; g__; s__
New.CleanUp.ReferenceOTU543	1	9	0	0	0	2	0	0	0	1	1	4	0	0	1	0	0	0	k__Bacteria; p__Firmicutes; c__Clostridia; o__Clostridiales
New.CleanUp.ReferenceOTU716	0	0	0	0	0	7	0	0	0	0	2	2	2	0	0	0	0	0	k__Bacteria; p__Firmicutes; c__Clostridia; o__Clostridiales; f__Ruminococcaceae; g__; s__
New.CleanUp.ReferenceOTU508	13	0	0	0	1	0	0	5	0	1	0	0	0	0	1	0	0	0	k__Bacteria; p__Bacteroidetes; c__Bacteroidia; o__Bacteroidales; f__Prevotellaceae; g__Prevotella; s__
New.CleanUp.ReferenceOTU1039	0	0	6	0	0	0	0	0	0	0	0	0	0	0	0	0	0	0	k__Bacteria; p__Tenericutes; c__Mollicutes; o__RF39; f__; g__; s__
New.CleanUp.ReferenceOTU1038	0	0	0	0	0	0	1	0	1	1	0	1	0	1	0	0	0	1	k__Bacteria; p__Firmicutes; c__Clostridia; o__Clostridiales; f__Lachnospiraceae; g__Oribacterium; s__
New.CleanUp.ReferenceOTU598	2	0	2	14	3	1	1	1	1	0	1	1	0	1	1	1	0	0	k__Bacteria; p__Proteobacteria; c__Betaproteobacteria
New.CleanUp.ReferenceOTU599	0	0	0	0	8	0	0	0	0	1	0	0	6	0	1	0	0	0	k__Bacteria; p__Tenericutes; c__Mollicutes; o__RF39; f__; g__; s__
New.CleanUp.ReferenceOTU596	3	0	0	0	2	2	0	0	0	1	0	1	1	0	0	0	9	0	k__Bacteria; p__Verrucomicrobia; c__Verruco-5; o__WCHB1-41; f__RFP12; g__; s__
New.CleanUp.ReferenceOTU597	0	1	0	0	0	0	0	1	0	0	1	0	0	0	0	0	10	30	k__Bacteria; p__Bacteroidetes; c__Bacteroidia; o__Bacteroidales; f__Prevotellaceae; g__Prevotella; s__
New.CleanUp.ReferenceOTU594	0	0	0	1	0	0	0	0	0	10	0	3	0	0	0	1	3	2	k__Bacteria; p__Firmicutes; c__Clostridia; o__Clostridiales; f__Ruminococcaceae; g__; s__
New.CleanUp.ReferenceOTU595	0	0	0	0	1	2	0	2	1	0	4	0	0	1	0	2	0	10	k__Bacteria; p__Bacteroidetes; c__Bacteroidia; o__Bacteroidales; f__Prevotellaceae; g__Prevotella; s__copri
New.CleanUp.ReferenceOTU1037	0	1	0	0	0	0	0	0	0	1	0	1	0	1	0	0	1	1	k__Bacteria; p__Firmicutes; c__Clostridia; o__Clostridiales; f__Lachnospiraceae
New.CleanUp.ReferenceOTU593	0	0	2	0	0	1	0	1	4	2	0	1	2	0	4	0	0	0	k__Bacteria; p__Actinobacteria; c__Coriobacteriia; o__Coriobacteriales; f__Coriobacteriaceae; g__Collinsella; s__
New.CleanUp.ReferenceOTU1035	0	0	0	0	0	0	0	1	0	0	2	4	0	1	0	0	1	0	k__Bacteria; p__Bacteroidetes; c__Bacteroidia; o__Bacteroidales; f__Prevotellaceae; g__Prevotella; s__
New.CleanUp.ReferenceOTU591	0	17	0	0	0	0	0	0	0	0	0	0	0	0	0	0	0	0	k__Bacteria; p__Tenericutes; c__Mollicutes; o__RF39; f__; g__; s__
New.CleanUp.ReferenceOTU717	0	0	0	13	0	0	0	0	0	0	0	0	0	0	0	0	0	0	k__Bacteria; p__Spirochaetes; c__Spirochaetes; o__Spirochaetales; f__Spirochaetaceae; g__Treponema; s__
New.CleanUp.ReferenceOTU98	14	5	22	1	10	1	1	0	3	59	4	0	8	0	61	9	2	0	k__Bacteria; p__Firmicutes; c__Clostridia; o__Clostridiales; f__Ruminococcaceae; g__Ruminococcus; s__
New.CleanUp.ReferenceOTU99	3	6	0	4	0	44	0	15	1	14	31	5	0	7	7	9	21	27	k__Bacteria; p__Bacteroidetes; c__Bacteroidia; o__Bacteroidales; f__Prevotellaceae; g__Prevotella
New.CleanUp.ReferenceOTU113	3	31	4	1	12	4	81	21	3	3	2	0	1	1	0	2	1	0	k__Bacteria; p__Actinobacteria; c__Coriobacteriia; o__Coriobacteriales; f__Coriobacteriaceae; g__Eggerthella; s__
New.CleanUp.ReferenceOTU92	117	0	1	5	2	17	1	2	0	2	14	0	2	2	0	0	34	9	k__Bacteria; p__Bacteroidetes
New.CleanUp.ReferenceOTU111	12	0	31	0	46	4	0	13	0	0	0	7	82	0	0	0	0	0	k__Bacteria; p__Tenericutes; c__Mollicutes; o__RF39; f__; g__; s__
New.CleanUp.ReferenceOTU116	0	2	0	1	0	1	0	1	4	22	1	51	0	5	2	1	55	18	k__Bacteria; p__Firmicutes; c__Clostridia; o__Clostridiales
New.CleanUp.ReferenceOTU117	0	0	2	1	0	0	0	160	0	0	0	0	0	0	0	0	0	0	k__Bacteria; p__Firmicutes; c__Clostridia; o__Clostridiales; f__; g__; s__
New.CleanUp.ReferenceOTU96	78	15	16	3	12	8	12	32	0	0	0	7	24	0	0	10	0	1	k__Bacteria; p__Bacteroidetes; c__Bacteroidia; o__Bacteroidales
New.CleanUp.ReferenceOTU115	2	8	3	10	3	13	0	1	14	12	4	47	0	10	1	1	26	9	k__Bacteria; p__Proteobacteria; c__Gammaproteobacteria; o__Aeromonadales; f__Succinivibrionaceae; g__; s__
New.CleanUp.ReferenceOTU682	0	0	0	0	0	0	0	0	0	2	1	5	0	3	0	0	2	1	k__Bacteria; p__Bacteroidetes; c__Bacteroidia; o__Bacteroidales; f__Prevotellaceae; g__Prevotella; s__
New.CleanUp.ReferenceOTU683	0	0	0	1	0	0	0	0	0	1	0	7	0	14	0	0	0	0	k__Bacteria; p__Bacteroidetes; c__Bacteroidia; o__Bacteroidales; f__Prevotellaceae; g__Prevotella; s__copri
New.CleanUp.ReferenceOTU680	2	2	5	0	0	0	1	0	0	0	1	1	3	0	0	0	0	0	k__Bacteria; p__Firmicutes; c__Clostridia; o__Clostridiales; f__Ruminococcaceae; g__; s__
New.CleanUp.ReferenceOTU1324	0	0	0	0	0	0	0	0	2	0	0	0	0	0	0	0	0	0	k__Bacteria; p__Firmicutes; c__Erysipelotrichi; o__Erysipelotrichales; f__Erysipelotrichaceae; g__; s__
New.CleanUp.ReferenceOTU1323	0	0	0	0	2	0	0	0	0	0	0	0	0	0	0	0	0	0	k__Bacteria; p__Verrucomicrobia; c__Verruco-5; o__WCHB1-41; f__RFP12; g__; s__
New.CleanUp.ReferenceOTU687	0	3	1	0	0	1	4	0	1	0	0	1	1	1	0	1	0	0	k__Bacteria; p__Firmicutes; c__Clostridia; o__Clostridiales; f__Ruminococcaceae; g__; s__
New.CleanUp.ReferenceOTU1321	0	0	0	0	0	0	0	0	0	1	0	0	0	0	0	1	0	0	k__Bacteria; p__Firmicutes; c__Erysipelotrichi; o__Erysipelotrichales; f__Erysipelotrichaceae; g__Bulleidia; s__p-1630-c5
New.CleanUp.ReferenceOTU1320	0	0	0	0	0	0	0	0	0	0	0	0	1	0	0	0	0	1	k__Bacteria; p__Actinobacteria; c__Coriobacteriia; o__Coriobacteriales; f__Coriobacteriaceae; g__; s__
New.CleanUp.ReferenceOTU927	0	0	1	0	1	2	1	0	1	0	0	0	1	0	0	0	1	0	k__Bacteria; p__Actinobacteria; c__Coriobacteriia; o__Coriobacteriales; f__Coriobacteriaceae; g__Enterococcus; s__casseliflavus
New.CleanUp.ReferenceOTU688	0	0	0	0	0	0	0	0	1	0	0	2	0	10	0	0	0	1	k__Bacteria; p__Bacteroidetes; c__Bacteroidia; o__Bacteroidales; f__Prevotellaceae; g__Prevotella; s__
New.CleanUp.ReferenceOTU689	1	2	0	0	1	8	1	0	0	0	0	0	0	0	1	0	0	0	k__Bacteria; p__Firmicutes
New.CleanUp.ReferenceOTU1329	0	0	1	0	0	0	0	0	1	0	0	0	0	0	0	0	0	0	k__Bacteria; p__Actinobacteria; c__Coriobacteriia; o__Coriobacteriales; f__Coriobacteriaceae; g__Adlercreutzia; s__
New.CleanUp.ReferenceOTU1328	0	0	0	0	0	0	0	0	0	0	0	0	0	0	0	0	2	0	k__Bacteria; p__Verrucomicrobia; c__Verruco-5; o__WCHB1-41; f__RFP12; g__; s__
New.CleanUp.ReferenceOTU372	3	1	0	0	2	0	0	0	2	3	0	14	3	1	0	1	1	1	k__Bacteria; p__Firmicutes; c__Clostridia; o__Clostridiales
New.CleanUp.ReferenceOTU373	0	0	1	0	1	9	1	0	0	4	0	2	9	0	1	0	4	0	k__Bacteria; p__Firmicutes; c__Clostridia; o__Clostridiales; f__Veillonellaceae; g__; s__
New.CleanUp.ReferenceOTU370	0	19	3	0	2	9	0	0	0	0	0	0	0	0	0	0	0	0	k__Bacteria; p__Cyanobacteria; c__4C0d-2; o__YS2; f__; g__; s__
New.CleanUp.ReferenceOTU371	1	3	1	0	1	4	0	0	5	18	0	2	0	2	0	0	0	1	k__Bacteria; p__Firmicutes; c__Clostridia; o__Clostridiales; f__Lachnospiraceae; g__; s__
New.CleanUp.ReferenceOTU376	0	0	0	0	0	2	5	0	0	14	0	0	0	0	1	0	4	6	k__Bacteria; p__Firmicutes; c__Erysipelotrichi; o__Erysipelotrichales; f__Erysipelotrichaceae; g__RFN20; s__
New.CleanUp.ReferenceOTU377	3	0	0	0	1	1	1	6	0	2	0	1	10	0	0	6	0	1	k__Bacteria; p__Tenericutes; c__Mollicutes
New.CleanUp.ReferenceOTU374	0	0	0	0	0	0	0	3	0	0	0	2	1	7	0	0	7	12	k__Bacteria; p__Bacteroidetes; c__Bacteroidia; o__Bacteroidales; f__Prevotellaceae; g__Prevotella; s__
New.CleanUp.ReferenceOTU375	0	5	0	0	1	1	21	2	1	0	0	0	1	0	0	0	0	0	k__Bacteria; p__Actinobacteria; c__Coriobacteriia; o__Coriobacteriales; f__Coriobacteriaceae
New.CleanUp.ReferenceOTU378	0	2	2	0	0	6	2	1	0	5	0	0	1	1	2	0	7	3	k__Bacteria; p__Firmicutes; c__Clostridia; o__Clostridiales; f__Lachnospiraceae
New.CleanUp.ReferenceOTU379	0	0	0	0	0	0	2	1	0	0	0	24	0	3	0	2	0	0	k__Bacteria; p__Firmicutes
New.CleanUp.ReferenceOTU758	0	11	0	0	0	0	1	0	0	0	0	0	0	0	0	0	0	0	k__Bacteria; p__Proteobacteria; c__Alphaproteobacteria; o__Rhizobiales; f__Hyphomicrobiaceae
New.CleanUp.ReferenceOTU759	0	0	0	0	0	0	0	0	0	0	0	0	0	0	0	0	12	0	k__Bacteria; p__Verrucomicrobia; c__Verruco-5; o__WCHB1-41; f__RFP12; g__; s__
New.CleanUp.ReferenceOTU208	7	3	5	0	25	13	0	20	0	3	0	0	4	0	0	8	0	0	k__Bacteria; p__Bacteroidetes; c__Bacteroidia; o__Bacteroidales; f__RF16; g__; s__
New.CleanUp.ReferenceOTU209	2	0	16	2	1	5	0	0	11	14	5	1	28	1	3	0	0	5	k__Bacteria; p__Actinobacteria; c__Coriobacteriia; o__Coriobacteriales; f__Coriobacteriaceae; g__; s__
New.CleanUp.ReferenceOTU754	2	0	1	0	0	0	0	0	0	0	0	0	2	7	0	0	0	0	k__Bacteria; p__Bacteroidetes; c__Bacteroidia; o__Bacteroidales; f__Prevotellaceae; g__Prevotella; s__
New.CleanUp.ReferenceOTU755	5	0	0	2	0	0	0	0	0	4	0	1	0	0	0	0	0	0	k__Bacteria; p__Bacteroidetes; c__Bacteroidia; o__Bacteroidales; f__; g__; s__
New.CleanUp.ReferenceOTU756	1	0	0	0	0	0	0	1	0	0	1	0	1	1	0	5	0	7	k__Bacteria; p__Bacteroidetes; c__Bacteroidia; o__Bacteroidales; f__[Paraprevotellaceae]; g__[Prevotella]; s__
New.CleanUp.ReferenceOTU757	0	0	0	0	0	0	0	0	0	2	0	5	0	0	0	0	4	1	k__Bacteria; p__Firmicutes; c__Clostridia; o__Clostridiales; f__Veillonellaceae; g__Dialister; s__
New.CleanUp.ReferenceOTU750	0	0	12	0	0	0	0	0	0	0	0	0	0	0	0	0	0	0	k__Bacteria; p__Firmicutes
New.CleanUp.ReferenceOTU752	0	9	3	0	0	0	0	0	0	0	0	0	0	0	0	0	0	0	k__Bacteria; p__Firmicutes; c__Clostridia; o__Clostridiales
New.CleanUp.ReferenceOTU753	0	1	0	1	0	6	1	0	0	0	0	0	0	0	0	0	3	0	k__Bacteria; p__Bacteroidetes; c__Bacteroidia; o__Bacteroidales
New.CleanUp.ReferenceOTU1143	0	0	0	0	0	0	0	0	0	0	1	0	0	0	0	0	1	2	k__Bacteria; p__Firmicutes; c__Clostridia; o__Clostridiales; f__Lachnospiraceae; g__Oribacterium; s__
New.CleanUp.ReferenceOTU1142	1	0	0	0	0	0	0	0	0	0	0	0	1	0	1	1	0	0	k__Bacteria; p__Firmicutes; c__Clostridia; o__Clostridiales; f__Lachnospiraceae; g__Coprococcus; s__
New.CleanUp.ReferenceOTU1141	0	0	0	0	1	1	0	0	1	1	0	0	0	0	0	0	0	0	k__Bacteria; p__Firmicutes; c__Erysipelotrichi; o__Erysipelotrichales; f__Erysipelotrichaceae; g__Bulleidia; s__p-1630-c5
New.CleanUp.ReferenceOTU1140	0	0	0	0	4	0	0	0	0	0	0	0	0	0	0	0	0	0	k__Bacteria; p__Tenericutes; c__Mollicutes; o__Mycoplasmatales; f__Mycoplasmataceae; g__; s__
New.CleanUp.ReferenceOTU1147	0	0	0	0	0	0	1	0	0	1	0	3	0	0	0	1	0	0	k__Bacteria; p__Firmicutes; c__Clostridia; o__Clostridiales; f__Ruminococcaceae; g__; s__
New.CleanUp.ReferenceOTU1146	1	0	0	0	0	0	0	3	0	0	0	0	0	0	0	0	0	0	k__Bacteria; p__Bacteroidetes; c__Bacteroidia; o__Bacteroidales; f__; g__; s__
New.CleanUp.ReferenceOTU1145	0	0	0	0	0	0	0	0	0	0	0	6	0	0	0	0	0	0	k__Bacteria; p__Firmicutes; c__Bacilli; o__Lactobacillales; f__Lactobacillaceae; g__Lactobacillus; s__ruminis
New.CleanUp.ReferenceOTU1144	0	0	0	0	0	0	0	0	2	2	0	0	0	0	0	0	0	0	k__Bacteria; p__Firmicutes; c__Clostridia; o__Clostridiales; f__Lachnospiraceae; g__; s__
New.CleanUp.ReferenceOTU129	2	11	1	0	2	10	4	4	3	43	1	68	0	29	6	2	70	8	k__Bacteria; p__Firmicutes; c__Clostridia; o__Clostridiales; f__Lachnospiraceae
New.CleanUp.ReferenceOTU1149	0	1	1	0	0	0	0	0	1	1	0	0	0	0	0	0	0	0	k__Bacteria; p__Firmicutes; c__Clostridia; o__Clostridiales; f__Ruminococcaceae; g__Ruminococcus; s__
New.CleanUp.ReferenceOTU1148	1	0	0	0	0	0	0	3	0	0	0	0	0	0	0	0	0	0	k__Bacteria; p__Bacteroidetes; c__Bacteroidia; o__Bacteroidales
New.CleanUp.ReferenceOTU978	0	0	0	4	0	0	0	0	0	1	0	3	0	9	0	0	0	0	k__Bacteria; p__Firmicutes; c__Clostridia; o__Clostridiales; f__Lachnospiraceae; g__; s__
New.CleanUp.ReferenceOTU979	2	0	0	0	1	0	1	3	0	0	0	0	0	0	0	0	0	0	k__Bacteria; p__Bacteroidetes; c__Bacteroidia; o__Bacteroidales; f__Prevotellaceae; g__Prevotella; s__
New.CleanUp.ReferenceOTU2964	0	0	0	0	2	0	0	0	0	0	0	0	0	0	0	0	0	0	k__Bacteria; p__Firmicutes; c__Erysipelotrichi; o__Erysipelotrichales; f__Erysipelotrichaceae; g__p-75-a5; s__
New.CleanUp.ReferenceOTU382	5	3	1	0	1	4	0	0	0	1	2	2	0	2	0	5	3	3	k__Bacteria; p__Bacteroidetes; c__Bacteroidia; o__Bacteroidales; f__[Paraprevotellaceae]; g__[Prevotella]; s__
New.CleanUp.ReferenceOTU615	0	0	0	12	1	0	0	0	0	3	0	0	0	0	0	0	0	0	k__Bacteria; p__Spirochaetes; c__Spirochaetes; o__Spirochaetales; f__Spirochaetaceae; g__Treponema; s__
New.CleanUp.ReferenceOTU614	0	0	0	0	0	0	0	0	0	1	0	2	0	1	0	0	9	3	k__Bacteria; p__Firmicutes; c__Clostridia; o__Clostridiales; f__Lachnospiraceae
New.CleanUp.ReferenceOTU617	3	0	0	0	0	1	0	0	0	11	0	1	0	0	0	0	0	0	k__Bacteria; p__Firmicutes; c__Clostridia; o__Clostridiales; f__; g__; s__
New.CleanUp.ReferenceOTU616	3	1	1	1	1	1	0	0	0	5	0	0	1	1	0	0	0	1	k__Bacteria; p__Firmicutes; c__Clostridia; o__Clostridiales; f__Ruminococcaceae; g__Oscillospira; s__
New.CleanUp.ReferenceOTU1406	0	1	0	0	0	0	0	0	1	0	0	0	0	0	0	0	0	0	k__Bacteria; p__Actinobacteria; c__Coriobacteriia; o__Coriobacteriales; f__Coriobacteriaceae
New.CleanUp.ReferenceOTU3375	0	0	0	0	0	0	2	0	0	0	0	0	0	0	0	0	0	0	k__Bacteria; p__Tenericutes; c__Mollicutes
New.CleanUp.ReferenceOTU610	1	2	0	2	1	3	0	0	1	5	0	1	1	0	2	0	1	0	k__Bacteria; p__Bacteroidetes; c__Bacteroidia; o__Bacteroidales; f__; g__; s__
New.CleanUp.ReferenceOTU2142	0	0	0	0	1	0	1	0	0	0	0	0	0	0	0	0	0	0	k__Bacteria; p__Firmicutes; c__Erysipelotrichi; o__Erysipelotrichales; f__Erysipelotrichaceae; g__; s__
New.CleanUp.ReferenceOTU1033	2	0	0	0	0	0	0	0	0	0	0	2	0	0	0	0	2	0	k__Bacteria; p__Verrucomicrobia; c__Verruco-5; o__WCHB1-41; f__RFP12; g__; s__
New.CleanUp.ReferenceOTU1032	1	1	0	0	0	1	1	0	0	1	0	0	0	0	0	0	0	1	k__Bacteria; p__Firmicutes; c__Clostridia; o__Clostridiales; f__Ruminococcaceae; g__Oscillospira; s__
New.CleanUp.ReferenceOTU1239	0	1	0	0	2	0	0	0	0	0	0	0	0	0	0	0	0	0	k__Bacteria; p__Bacteroidetes; c__Bacteroidia; o__Bacteroidales; f__RF16; g__; s__
New.CleanUp.ReferenceOTU1031	0	0	0	0	0	0	0	0	0	0	0	0	6	0	0	0	0	0	k__Bacteria; p__Firmicutes; c__Clostridia; o__Clostridiales; f__Veillonellaceae; g__Anaerovibrio; s__
New.CleanUp.ReferenceOTU1030	0	0	0	0	0	3	0	0	0	0	0	0	0	0	0	0	2	2	k__Bacteria; p__Bacteroidetes
New.CleanUp.ReferenceOTU897	8	0	0	0	0	0	0	0	0	0	0	0	0	0	0	0	0	0	k__Bacteria; p__Bacteroidetes; c__Bacteroidia; o__Bacteroidales; f__; g__; s__
New.CleanUp.ReferenceOTU592	3	0	1	0	0	0	0	1	0	0	4	5	0	0	0	0	2	1	k__Bacteria; p__Firmicutes; c__Clostridia; o__Clostridiales; f__Ruminococcaceae; g__; s__
New.CleanUp.ReferenceOTU1036	0	0	2	0	0	1	0	0	0	1	0	0	1	0	0	0	1	0	k__Bacteria; p__Firmicutes; c__Clostridia; o__Clostridiales; f__Ruminococcaceae; g__; s__
New.CleanUp.ReferenceOTU590	0	0	0	0	0	0	0	0	0	1	14	0	1	0	0	0	0	1	k__Bacteria; p__Actinobacteria; c__Actinobacteria; o__Bifidobacteriales; f__Bifidobacteriaceae; g__Bifidobacterium; s__
New.CleanUp.ReferenceOTU1224	0	0	0	0	0	0	4	0	0	0	0	0	0	0	0	0	0	0	k__Bacteria; p__Firmicutes; c__Clostridia; o__Clostridiales; f__Clostridiaceae; g__Clostridium; s__
New.CleanUp.ReferenceOTU1034	1	0	0	0	0	0	0	0	0	0	0	0	0	0	0	0	1	4	k__Bacteria; p__Bacteroidetes; c__Bacteroidia; o__Bacteroidales; f__Prevotellaceae; g__Prevotella; s__
New.CleanUp.ReferenceOTU1958	0	0	0	0	2	0	0	0	0	0	0	0	0	0	0	0	0	0	k__Bacteria; p__Lentisphaerae; c__[Lentisphaeria]; o__Victivallales; f__Victivallaceae; g__; s__
New.CleanUp.ReferenceOTU2202	1	0	0	1	0	0	0	0	0	0	0	0	0	0	0	0	1	0	k__Bacteria; p__Bacteroidetes; c__Bacteroidia; o__Bacteroidales
New.CleanUp.ReferenceOTU1951	0	0	0	0	0	0	0	0	0	0	0	1	0	1	0	0	0	0	k__Bacteria; p__Firmicutes; c__Bacilli; o__Bacillales
New.CleanUp.ReferenceOTU1954	0	0	0	0	0	0	0	0	0	0	0	2	0	0	0	0	0	0	k__Bacteria; p__Firmicutes; c__Erysipelotrichi; o__Erysipelotrichales; f__Erysipelotrichaceae; g__RFN20; s__
New.CleanUp.ReferenceOTU3622	0	0	0	0	0	0	0	0	1	0	0	0	0	0	0	0	1	0	k__Bacteria; p__Firmicutes; c__Clostridia; o__Clostridiales; f__Veillonellaceae
New.CleanUp.ReferenceOTU1285	0	1	0	0	1	0	0	0	0	0	0	0	1	0	0	0	0	0	k__Bacteria
New.CleanUp.ReferenceOTU505	0	0	3	0	0	3	0	0	0	16	0	0	0	0	0	0	0	0	k__Bacteria; p__Firmicutes; c__Clostridia; o__Clostridiales; f__Ruminococcaceae; g__; s__
New.CleanUp.ReferenceOTU504	0	0	4	2	0	1	0	0	6	2	1	4	1	2	0	1	1	5	k__Bacteria; p__Proteobacteria; c__Epsilonproteobacteria; o__Campylobacterales; f__Campylobacteraceae; g__Campylobacter; s__
New.CleanUp.ReferenceOTU1281	0	0	0	0	0	1	0	0	0	0	0	0	2	0	0	0	0	0	k__Bacteria; p__Firmicutes; c__Clostridia; o__Clostridiales
New.CleanUp.ReferenceOTU667	0	1	1	0	0	0	0	0	0	3	0	3	0	0	0	0	6	0	k__Bacteria; p__Firmicutes; c__Clostridia; o__Clostridiales; f__Ruminococcaceae; g__Ruminococcus; s__
New.CleanUp.ReferenceOTU894	0	0	0	0	8	0	0	0	0	0	0	0	0	0	0	0	0	0	k__Bacteria; p__Bacteroidetes; c__Bacteroidia; o__Bacteroidales; f__; g__; s__
New.CleanUp.ReferenceOTU147	0	91	3	5	0	0	10	3	0	0	0	0	0	0	1	0	4	1	k__Bacteria; p__Proteobacteria; c__Alphaproteobacteria; o__; f__; g__; s__
New.CleanUp.ReferenceOTU142	1	0	0	1	0	13	0	2	3	1	1	2	0	0	0	1	95	1	k__Bacteria; p__Verrucomicrobia
New.CleanUp.ReferenceOTU25	56	0	0	1	58	0	165	136	0	64	7	0	0	0	4	4	9	1	k__Bacteria; p__Firmicutes; c__Erysipelotrichi; o__Erysipelotrichales; f__Erysipelotrichaceae; g__; s__
New.CleanUp.ReferenceOTU118	0	4	45	0	18	10	2	0	0	0	36	0	37	0	0	0	6	2	k__Bacteria
New.CleanUp.ReferenceOTU0	931	3	109	1505	25	1	62	50	1	94	1	78	57	0	4	10	2	0	k__Bacteria; p__Bacteroidetes; c__Bacteroidia; o__Bacteroidales; f__; g__; s__
New.CleanUp.ReferenceOTU119	3	4	0	2	0	11	3	14	3	7	9	25	1	8	3	0	22	36	k__Bacteria; p__Bacteroidetes; c__Bacteroidia; o__Bacteroidales; f__Prevotellaceae; g__Prevotella; s__copri
New.CleanUp.ReferenceOTU24	19	31	16	2	5	176	8	3	68	67	27	21	71	1	15	4	3	12	k__Bacteria; p__Actinobacteria; c__Coriobacteriia; o__Coriobacteriales; f__Coriobacteriaceae; g__Collinsella; s__
New.CleanUp.ReferenceOTU296	0	0	0	1	0	0	0	0	4	13	0	10	0	2	0	0	23	5	k__Bacteria; p__Firmicutes; c__Clostridia; o__Clostridiales; f__Lachnospiraceae; g__; s__
New.CleanUp.ReferenceOTU112	10	33	32	0	0	2	1	1	4	64	3	2	11	3	7	0	6	4	k__Bacteria; p__Firmicutes; c__Clostridia; o__Clostridiales; f__[Mogibacteriaceae]; g__; s__
New.CleanUp.ReferenceOTU91	26	11	2	3	34	33	0	0	1	9	10	29	3	1	0	2	37	3	k__Bacteria; p__Verrucomicrobia; c__Verruco-5; o__WCHB1-41; f__RFP12; g__; s__
New.CleanUp.ReferenceOTU110	5	40	0	2	1	13	14	0	17	10	0	6	4	45	9	0	9	1	k__Bacteria; p__Firmicutes; c__Clostridia; o__Clostridiales; f__Lachnospiraceae
New.CleanUp.ReferenceOTU93	27	4	14	0	9	10	0	18	23	43	4	18	9	2	7	16	1	5	k__Bacteria; p__Firmicutes; c__Erysipelotrichi; o__Erysipelotrichales; f__Erysipelotrichaceae; g__[Eubacterium]; s__cylindroides
New.CleanUp.ReferenceOTU282	4	14	4	0	1	11	0	2	0	2	4	1	2	0	0	2	1	1	k__Bacteria; p__Spirochaetes; c__Spirochaetes
New.CleanUp.ReferenceOTU94	23	15	7	0	7	17	16	41	28	0	2	3	20	1	2	16	0	1	k__Bacteria; p__Actinobacteria; c__Coriobacteriia; o__Coriobacteriales; f__Coriobacteriaceae; g__; s__
New.CleanUp.ReferenceOTU1163	0	0	0	0	0	0	0	0	1	0	0	2	0	1	0	0	0	0	k__Bacteria; p__Firmicutes; c__Erysipelotrichi; o__Erysipelotrichales; f__Erysipelotrichaceae; g__L7A_E11; s__
New.CleanUp.ReferenceOTU3544	2	0	0	0	0	0	0	0	0	0	0	0	0	0	0	0	0	0	k__Bacteria; p__Firmicutes; c__Clostridia; o__Clostridiales
New.CleanUp.ReferenceOTU114	13	7	34	0	23	20	10	4	1	0	3	0	37	0	2	11	0	0	k__Bacteria; p__Spirochaetes; c__Spirochaetes; o__Sphaerochaetales; f__Sphaerochaetaceae; g__Sphaerochaeta; s__
New.CleanUp.ReferenceOTU97	10	0	9	9	56	20	2	4	6	4	0	6	156	29	2	20	1	9	k__Bacteria; p__Bacteroidetes; c__Bacteroidia; o__Bacteroidales
New.CleanUp.ReferenceOTU1327	0	0	0	0	0	0	0	0	0	0	0	0	0	3	0	0	0	0	k__Bacteria; p__Bacteroidetes; c__Bacteroidia; o__Bacteroidales; f__[Paraprevotellaceae]; g__[Prevotella]; s__
New.CleanUp.ReferenceOTU1326	0	0	0	0	2	0	0	0	0	0	0	0	0	0	0	0	0	0	k__Bacteria; p__Firmicutes; c__Erysipelotrichi; o__Erysipelotrichales; f__Erysipelotrichaceae; g__p-75-a5; s__
New.CleanUp.ReferenceOTU1162	0	1	1	0	0	0	0	0	0	0	0	0	0	0	0	1	1	0	k__Bacteria; p__Verrucomicrobia; c__Verruco-5; o__WCHB1-41; f__RFP12; g__; s__
New.CleanUp.ReferenceOTU1325	0	0	0	0	0	2	0	0	0	0	0	0	0	0	0	0	0	0	k__Bacteria; p__Bacteroidetes; c__Bacteroidia; o__Bacteroidales; f__Prevotellaceae; g__Prevotella; s__copri
New.CleanUp.ReferenceOTU681	1	4	0	3	0	1	0	2	0	1	0	0	1	0	0	0	1	0	k__Bacteria; p__Proteobacteria
New.CleanUp.ReferenceOTU573	3	1	1	0	2	0	0	3	0	0	0	2	1	4	1	0	5	0	k__Bacteria; p__Bacteroidetes; c__Bacteroidia; o__Bacteroidales; f__Prevotellaceae; g__Prevotella; s__
New.CleanUp.ReferenceOTU686	0	0	10	3	3	3	1	0	0	7	0	0	0	0	0	0	0	0	k__Bacteria; p__Firmicutes; c__Clostridia; o__Clostridiales; f__Christensenellaceae; g__; s__
New.CleanUp.ReferenceOTU1322	0	0	0	0	1	0	0	0	0	0	0	0	0	0	0	1	0	0	k__Bacteria; p__Firmicutes; c__Erysipelotrichi; o__Erysipelotrichales; f__Erysipelotrichaceae
New.CleanUp.ReferenceOTU684	0	2	4	0	0	0	0	0	2	1	0	0	7	1	0	0	0	0	k__Bacteria; p__Actinobacteria; c__Coriobacteriia; o__Coriobacteriales; f__Coriobacteriaceae
New.CleanUp.ReferenceOTU685	13	0	0	0	0	0	0	0	0	0	0	1	0	0	0	0	0	0	k__Bacteria; p__Firmicutes; c__Clostridia; o__Clostridiales; f__Ruminococcaceae; g__; s__
New.CleanUp.ReferenceOTU707	0	0	5	0	0	6	0	0	0	0	1	0	1	0	0	0	0	0	k__Bacteria; p__Firmicutes; c__Clostridia; o__Clostridiales; f__Lachnospiraceae; g__Coprococcus; s__
New.CleanUp.ReferenceOTU1083	0	5	0	0	0	0	0	0	0	0	0	0	0	0	0	0	0	0	k__Bacteria; p__Firmicutes; c__Clostridia; o__Clostridiales; f__; g__; s__
New.CleanUp.ReferenceOTU563	9	0	0	0	0	0	0	1	0	3	0	3	0	0	1	0	1	0	k__Bacteria; p__Firmicutes; c__Clostridia; o__Clostridiales; f__Ruminococcaceae; g__; s__
New.CleanUp.ReferenceOTU562	4	1	0	0	0	1	6	0	1	1	0	1	2	0	0	0	1	0	k__Bacteria; p__Bacteroidetes; c__Bacteroidia; o__Bacteroidales; f__; g__; s__
New.CleanUp.ReferenceOTU561	0	0	1	0	0	3	0	0	1	10	0	0	0	0	1	0	2	0	k__Bacteria; p__Firmicutes; c__Clostridia; o__Clostridiales; f__Ruminococcaceae; g__Butyricicoccus; s__pullicaecorum
New.CleanUp.ReferenceOTU560	0	1	5	1	3	4	0	0	0	0	0	0	2	1	0	0	1	0	k__Bacteria; p__Firmicutes; c__Clostridia; o__Clostridiales; f__Ruminococcaceae; g__; s__
New.CleanUp.ReferenceOTU566	0	0	0	0	0	0	0	0	1	2	0	9	0	0	1	0	3	2	k__Bacteria; p__Firmicutes; c__Clostridia; o__Clostridiales; f__Lachnospiraceae
New.CleanUp.ReferenceOTU565	0	0	0	0	0	0	0	1	0	0	0	1	0	4	0	0	1	11	k__Bacteria; p__Bacteroidetes; c__Bacteroidia; o__Bacteroidales; f__[Paraprevotellaceae]; g__[Prevotella]; s__
New.CleanUp.ReferenceOTU564	0	1	3	0	0	2	2	0	6	3	0	0	1	0	0	0	0	0	k__Bacteria; p__Firmicutes; c__Clostridia; o__Clostridiales; f__Ruminococcaceae; g__; s__
New.CleanUp.ReferenceOTU569	0	0	2	0	3	11	0	0	0	0	0	0	0	0	0	2	0	0	k__Bacteria; p__Firmicutes; c__Clostridia; o__Clostridiales; f__Ruminococcaceae; g__; s__
New.CleanUp.ReferenceOTU568	0	2	0	0	0	1	0	2	0	2	13	4	0	1	0	0	6	8	k__Bacteria; p__Bacteroidetes; c__Bacteroidia; o__Bacteroidales; f__Prevotellaceae; g__Prevotella; s__
New.CleanUp.ReferenceOTU1008	0	0	0	0	0	1	0	0	1	0	0	0	1	0	0	0	2	1	k__Bacteria; p__Firmicutes; c__Clostridia; o__Clostridiales; f__Lachnospiraceae
New.CleanUp.ReferenceOTU1009	0	5	0	0	0	0	0	1	0	0	0	0	0	0	0	0	0	0	k__Bacteria; p__Tenericutes; c__Mollicutes; o__RF39; f__; g__; s__
New.CleanUp.ReferenceOTU1080	1	0	0	1	0	0	1	0	0	1	0	0	0	0	1	0	0	0	k__Bacteria; p__Firmicutes; c__Clostridia; o__Clostridiales; f__Ruminococcaceae; g__; s__
New.CleanUp.ReferenceOTU1248	0	0	0	0	3	0	0	0	0	0	0	0	0	0	0	0	0	0	k__Bacteria; p__Verrucomicrobia; c__Verruco-5; o__WCHB1-41; f__RFP12; g__; s__
New.CleanUp.ReferenceOTU1167	0	0	0	0	0	0	0	0	0	0	0	1	0	3	0	0	0	0	k__Bacteria; p__Bacteroidetes; c__Bacteroidia; o__Bacteroidales; f__Prevotellaceae; g__Prevotella; s__copri
New.CleanUp.ReferenceOTU1249	0	1	2	0	0	0	0	0	0	0	0	0	0	0	0	0	0	0	k__Bacteria; p__Firmicutes; c__Clostridia; o__Clostridiales; f__; g__; s__
New.CleanUp.ReferenceOTU690	0	1	0	0	0	0	0	0	1	1	3	0	0	2	0	0	5	1	k__Bacteria; p__Firmicutes; c__Clostridia; o__Clostridiales; f__Veillonellaceae
New.CleanUp.ReferenceOTU279	6	5	11	0	0	1	0	0	0	6	0	0	2	9	0	0	4	6	k__Bacteria
New.CleanUp.ReferenceOTU2435	1	0	0	0	0	0	0	0	0	0	0	1	0	0	0	0	0	0	k__Bacteria; p__Bacteroidetes; c__Bacteroidia; o__Bacteroidales; f__; g__; s__
New.CleanUp.ReferenceOTU576	0	0	0	1	0	0	0	0	0	0	4	15	0	0	0	0	8	0	k__Bacteria; p__Verrucomicrobia; c__Verruco-5; o__WCHB1-41; f__RFP12; g__; s__
New.CleanUp.ReferenceOTU278	2	0	1	1	0	4	0	1	3	1	9	14	4	0	0	0	9	1	k__Bacteria; p__Bacteroidetes; c__Bacteroidia; o__Bacteroidales; f__; g__; s__
New.CleanUp.ReferenceOTU89	37	57	11	2	9	19	1	6	12	17	14	2	14	33	4	3	2	16	k__Bacteria; p__Spirochaetes; c__Spirochaetes; o__Spirochaetales; f__Spirochaetaceae
New.CleanUp.ReferenceOTU88	7	24	4	0	33	22	1	0	5	25	2	4	43	2	14	4	11	6	k__Bacteria; p__Firmicutes; c__Erysipelotrichi; o__Erysipelotrichales; f__Erysipelotrichaceae; g__RFN20; s__
New.CleanUp.ReferenceOTU87	0	0	0	0	0	18	2	1	5	9	4	42	0	16	6	2	78	28	k__Bacteria; p__Firmicutes; c__Clostridia; o__Clostridiales
New.CleanUp.ReferenceOTU85	7	6	10	2	0	4	6	6	12	93	0	22	7	11	15	0	13	12	k__Bacteria; p__Firmicutes; c__Clostridia; o__Clostridiales; f__Lachnospiraceae
New.CleanUp.ReferenceOTU164	1	0	0	0	0	21	1	1	2	5	0	0	0	1	1	5	29	40	k__Bacteria; p__Firmicutes; c__Clostridia; o__Clostridiales; f__Lachnospiraceae; g__Dorea; s__
New.CleanUp.ReferenceOTU83	19	20	12	5	17	39	9	7	17	27	2	29	5	2	5	0	7	1	k__Bacteria; p__Firmicutes; c__Clostridia; o__Clostridiales
New.CleanUp.ReferenceOTU82	13	12	13	2	1	19	0	1	4	41	4	31	15	5	4	1	52	9	k__Bacteria; p__Firmicutes; c__Clostridia; o__Clostridiales; f__Lachnospiraceae; g__Butyrivibrio; s__
New.CleanUp.ReferenceOTU161	0	0	0	0	0	0	0	0	0	1	1	0	0	0	2	0	58	48	k__Bacteria; p__Bacteroidetes; c__Bacteroidia; o__Bacteroidales; f__Prevotellaceae; g__Prevotella; s__copri
New.CleanUp.ReferenceOTU80	23	17	30	1	54	44	9	1	4	87	1	46	11	6	30	2	8	1	k__Bacteria; p__Firmicutes; c__Clostridia; o__Clostridiales; f__[Mogibacteriaceae]; g__; s__
New.CleanUp.ReferenceOTU1312	0	0	0	0	0	0	0	0	0	2	0	1	0	0	0	0	0	0	k__Bacteria; p__Firmicutes; c__Erysipelotrichi; o__Erysipelotrichales; f__Erysipelotrichaceae; g__Bulleidia
New.CleanUp.ReferenceOTU1313	0	2	0	0	0	0	0	1	0	0	0	0	0	0	0	0	0	0	k__Bacteria; p__Tenericutes; c__Mollicutes; o__RF39; f__; g__; s__
New.CleanUp.ReferenceOTU1310	0	0	0	0	0	0	0	0	0	0	0	0	3	0	0	0	0	0	k__Bacteria; p__Bacteroidetes; c__Bacteroidia; o__Bacteroidales; f__; g__; s__
New.CleanUp.ReferenceOTU1311	0	0	0	0	3	0	0	0	0	0	0	0	0	0	0	0	0	0	k__Bacteria; p__Bacteroidetes; c__Flavobacteriia; o__Flavobacteriales; f__Flavobacteriaceae; g__; s__
New.CleanUp.ReferenceOTU1316	0	2	0	0	0	0	0	0	1	0	0	0	0	0	0	0	0	0	k__Bacteria
New.CleanUp.ReferenceOTU1317	0	0	0	0	3	0	0	0	0	0	0	0	0	0	0	0	0	0	k__Bacteria; p__Firmicutes; c__Clostridia; o__Clostridiales; f__Veillonellaceae
New.CleanUp.ReferenceOTU1314	0	0	0	0	0	1	0	0	0	0	0	0	0	0	0	2	0	0	k__Bacteria; p__Firmicutes; c__Erysipelotrichi; o__Erysipelotrichales; f__Erysipelotrichaceae; g__Bulleidia; s__
New.CleanUp.ReferenceOTU1315	0	0	0	0	3	0	0	0	0	0	0	0	0	0	0	0	0	0	k__Bacteria; p__Lentisphaerae; c__[Lentisphaeria]; o__Victivallales; f__Victivallaceae; g__; s__
New.CleanUp.ReferenceOTU1318	0	0	0	0	0	0	0	0	0	0	0	0	0	0	0	0	2	0	k__Bacteria; p__Firmicutes; c__Clostridia; o__Clostridiales; f__Lachnospiraceae; g__; s__
New.CleanUp.ReferenceOTU1319	0	0	1	0	0	0	0	0	0	0	0	0	1	0	0	0	0	0	k__Bacteria; p__Actinobacteria; c__Coriobacteriia; o__Coriobacteriales; f__Coriobacteriaceae; g__; s__
New.CleanUp.ReferenceOTU307	0	6	0	7	0	0	3	0	0	26	0	0	6	0	0	0	0	1	k__Bacteria; p__Firmicutes; c__Clostridia; o__Clostridiales; f__Lachnospiraceae; g__; s__
New.CleanUp.ReferenceOTU306	7	0	0	0	2	0	0	1	9	4	1	7	10	1	5	0	0	0	k__Bacteria; p__Actinobacteria; c__Coriobacteriia; o__Coriobacteriales; f__Coriobacteriaceae; g__; s__
New.CleanUp.ReferenceOTU305	0	27	0	7	0	0	1	2	0	0	3	0	1	0	0	1	0	0	k__Bacteria; p__TM7; c__TM7-3; o__CW040; f__F16; g__; s__
New.CleanUp.ReferenceOTU304	20	8	0	0	0	0	1	0	0	0	9	1	0	0	0	2	19	10	k__Bacteria; p__Firmicutes; c__Clostridia; o__Clostridiales; f__; g__; s__
New.CleanUp.ReferenceOTU303	6	5	1	1	0	6	0	2	0	6	0	7	0	0	2	0	7	0	k__Bacteria; p__Firmicutes; c__Clostridia; o__Clostridiales; f__Lachnospiraceae
New.CleanUp.ReferenceOTU302	0	2	0	0	0	8	0	0	3	31	0	0	0	0	0	0	0	0	k__Bacteria; p__Firmicutes; c__Clostridia; o__Clostridiales; f__Ruminococcaceae; g__Ruminococcus; s__
New.CleanUp.ReferenceOTU301	0	0	3	0	1	25	3	0	0	1	4	0	0	0	0	1	3	3	k__Bacteria; p__Firmicutes; c__Clostridia; o__Clostridiales; f__; g__; s__
New.CleanUp.ReferenceOTU300	7	0	1	0	9	1	5	2	0	2	0	0	9	0	0	9	0	0	k__Bacteria; p__Spirochaetes; c__Spirochaetes; o__Sphaerochaetales; f__Sphaerochaetaceae; g__Sphaerochaeta; s__
New.CleanUp.ReferenceOTU309	0	13	9	0	2	5	0	0	1	1	3	0	4	1	3	0	2	0	k__Bacteria; p__Firmicutes; c__Clostridia; o__Clostridiales; f__Lachnospiraceae
New.CleanUp.ReferenceOTU308	0	0	4	0	1	23	0	7	0	1	1	0	2	0	0	1	1	1	k__Bacteria; p__Proteobacteria; c__Alphaproteobacteria; o__Rickettsiales; f__; g__; s__
New.CleanUp.ReferenceOTU761	0	11	0	0	0	0	1	0	0	0	0	0	0	0	0	0	0	0	k__Bacteria; p__Firmicutes; c__Clostridia; o__Clostridiales; f__Ruminococcaceae; g__; s__
New.CleanUp.ReferenceOTU1794	0	0	0	0	3	0	0	0	0	0	0	0	0	0	0	0	0	0	k__Bacteria; p__Firmicutes; c__Clostridia; o__Clostridiales; f__[Mogibacteriaceae]; g__; s__
New.CleanUp.ReferenceOTU767	0	0	0	0	0	0	0	0	0	0	0	3	0	8	0	0	0	0	k__Bacteria; p__Bacteroidetes; c__Bacteroidia; o__Bacteroidales; f__Prevotellaceae; g__Prevotella; s__
New.CleanUp.ReferenceOTU766	0	0	0	0	0	1	0	0	0	0	0	2	0	0	0	0	8	0	k__Bacteria; p__Firmicutes; c__Clostridia; o__Clostridiales; f__Lachnospiraceae; g__Oribacterium; s__
New.CleanUp.ReferenceOTU769	0	0	0	0	0	0	0	0	0	0	0	0	0	0	0	0	7	4	k__Bacteria; p__Bacteroidetes; c__Bacteroidia; o__Bacteroidales; f__[Paraprevotellaceae]; g__[Prevotella]; s__
New.CleanUp.ReferenceOTU514	0	2	1	0	0	2	0	0	5	1	2	1	4	3	0	0	0	0	k__Bacteria; p__Actinobacteria; c__Coriobacteriia; o__Coriobacteriales; f__Coriobacteriaceae; g__Enterococcus; s__casseliflavus
New.CleanUp.ReferenceOTU126	2	1	1	0	0	10	0	0	8	16	8	14	0	12	1	0	44	24	k__Bacteria; p__Firmicutes; c__Clostridia; o__Clostridiales; f__Lachnospiraceae
New.CleanUp.ReferenceOTU157	22	0	4	2	17	15	2	5	1	14	3	10	4	0	6	6	0	0	k__Bacteria; p__Spirochaetes; c__Spirochaetes; o__Sphaerochaetales; f__Sphaerochaetaceae; g__Sphaerochaeta; s__
New.CleanUp.ReferenceOTU789	3	0	0	0	1	0	0	0	0	0	0	0	0	0	0	0	8	0	k__Bacteria; p__Verrucomicrobia; c__Verruco-5; o__WCHB1-41; f__RFP12; g__; s__
New.CleanUp.ReferenceOTU788	1	0	1	0	0	0	0	0	0	0	0	3	1	1	0	0	4	0	k__Bacteria; p__Bacteroidetes; c__Bacteroidia; o__Bacteroidales; f__; g__; s__
New.CleanUp.ReferenceOTU783	2	0	0	1	0	3	1	0	0	0	0	0	0	0	1	0	3	0	k__Bacteria; p__Spirochaetes; c__Spirochaetes; o__Spirochaetales; f__Spirochaetaceae; g__Treponema; s__
New.CleanUp.ReferenceOTU782	2	1	1	0	0	0	0	0	0	2	0	2	3	0	0	0	0	0	k__Bacteria; p__Actinobacteria; c__Coriobacteriia; o__Coriobacteriales; f__Coriobacteriaceae; g__; s__
New.CleanUp.ReferenceOTU781	1	0	1	0	0	2	0	0	1	2	0	0	2	0	0	0	2	0	k__Bacteria; p__Firmicutes; c__Clostridia; o__Clostridiales; f__Ruminococcaceae; g__Ruminococcus; s__
New.CleanUp.ReferenceOTU780	0	0	1	0	0	2	0	0	0	0	1	3	0	0	0	0	5	1	k__Bacteria; p__Firmicutes; c__Clostridia; o__Clostridiales; f__Lachnospiraceae; g__Oribacterium; s__
New.CleanUp.ReferenceOTU787	1	0	0	1	0	7	0	0	0	1	1	0	0	0	0	0	0	0	k__Bacteria; p__Firmicutes; c__Clostridia; o__Clostridiales; f__Veillonellaceae; g__Phascolarctobacterium; s__
New.CleanUp.ReferenceOTU786	0	1	6	0	0	0	1	0	0	0	1	0	2	0	0	0	0	0	k__Bacteria; p__Spirochaetes; c__Spirochaetes; o__Sphaerochaetales; f__Sphaerochaetaceae; g__Sphaerochaeta; s__
New.CleanUp.ReferenceOTU785	0	0	0	0	0	0	0	1	3	2	0	1	0	0	0	0	1	3	k__Bacteria; p__Bacteroidetes; c__Bacteroidia; o__Bacteroidales; f__[Paraprevotellaceae]; g__[Prevotella]; s__
New.CleanUp.ReferenceOTU784	1	0	0	0	1	0	0	9	0	0	0	0	0	0	0	0	0	0	k__Bacteria; p__Bacteroidetes; c__Bacteroidia; o__Bacteroidales; f__Prevotellaceae; g__Prevotella
New.CleanUp.ReferenceOTU949	0	0	1	0	1	1	1	0	0	0	0	1	0	1	0	1	0	0	k__Bacteria; p__Firmicutes; c__Clostridia; o__Clostridiales; f__; g__; s__
New.CleanUp.ReferenceOTU948	0	1	0	0	0	1	0	0	3	1	0	0	1	0	0	0	0	0	k__Bacteria; p__Firmicutes; c__Erysipelotrichi; o__Erysipelotrichales; f__Erysipelotrichaceae
New.CleanUp.ReferenceOTU419	0	40	11	0	0	9	0	2	0	0	0	0	4	0	0	0	0	0	k__Bacteria; p__Firmicutes; c__Clostridia; o__Clostridiales
New.CleanUp.ReferenceOTU418	0	7	8	0	0	0	0	0	0	0	0	0	13	0	0	0	0	0	k__Bacteria; p__Bacteroidetes; c__Bacteroidia; o__Bacteroidales; f__; g__; s__
New.CleanUp.ReferenceOTU1178	0	0	0	0	4	0	0	0	0	0	0	0	0	0	0	0	0	0	k__Bacteria; p__Actinobacteria; c__Coriobacteriia; o__Coriobacteriales; f__Coriobacteriaceae
New.CleanUp.ReferenceOTU1179	0	0	0	0	0	0	0	0	1	1	0	0	0	0	0	0	1	1	k__Bacteria; p__Firmicutes; c__Clostridia; o__Clostridiales; f__[Mogibacteriaceae]; g__; s__
New.CleanUp.ReferenceOTU941	0	0	0	0	0	0	0	0	0	0	0	5	0	1	0	1	0	0	k__Bacteria; p__Bacteroidetes; c__Bacteroidia; o__Bacteroidales; f__Prevotellaceae; g__Prevotella; s__
New.CleanUp.ReferenceOTU412	0	1	0	0	0	1	0	2	2	2	7	6	0	4	0	1	0	2	k__Bacteria; p__Bacteroidetes; c__Bacteroidia; o__Bacteroidales; f__Prevotellaceae; g__Prevotella; s__copri
New.CleanUp.ReferenceOTU411	25	0	0	0	1	2	0	0	0	0	0	0	0	0	0	0	0	0	k__Bacteria; p__Bacteroidetes; c__Bacteroidia; o__Bacteroidales
New.CleanUp.ReferenceOTU942	0	0	0	0	0	1	0	0	1	0	0	0	0	1	1	1	2	0	k__Bacteria; p__Firmicutes; c__Clostridia; o__Clostridiales; f__Veillonellaceae
New.CleanUp.ReferenceOTU1172	0	0	0	0	0	0	0	0	0	2	0	1	0	1	0	0	0	0	k__Bacteria; p__Firmicutes; c__Erysipelotrichi; o__Erysipelotrichales; f__Erysipelotrichaceae
New.CleanUp.ReferenceOTU1173	1	0	0	0	1	0	0	0	0	1	0	0	1	0	0	0	0	0	k__Bacteria; p__Firmicutes; c__Clostridia; o__Clostridiales; f__Ruminococcaceae; g__; s__
New.CleanUp.ReferenceOTU1170	0	0	0	0	0	1	0	0	0	1	0	0	0	1	1	0	0	0	k__Bacteria; p__Firmicutes; c__Clostridia; o__Clostridiales; f__Lachnospiraceae; g__Oribacterium; s__
New.CleanUp.ReferenceOTU414	0	6	5	1	0	0	0	16	0	4	0	0	0	0	0	1	0	0	k__Bacteria; p__Tenericutes; c__Mollicutes; o__RF39; f__; g__; s__
New.CleanUp.ReferenceOTU2978	0	0	0	0	0	1	0	0	0	0	0	0	0	0	0	0	1	0	k__Bacteria; p__Bacteroidetes; c__Bacteroidia; o__Bacteroidales; f__Prevotellaceae; g__Prevotella
New.CleanUp.ReferenceOTU2973	0	0	0	0	0	2	0	0	0	0	0	0	0	0	0	0	0	0	k__Bacteria; p__Firmicutes; c__Erysipelotrichi; o__Erysipelotrichales; f__Erysipelotrichaceae; g__RFN20; s__
New.CleanUp.ReferenceOTU2975	0	0	0	0	0	0	0	0	0	0	0	0	0	0	1	0	1	0	k__Bacteria; p__Bacteroidetes; c__Bacteroidia; o__Bacteroidales; f__Prevotellaceae; g__Prevotella; s__
New.CleanUp.ReferenceOTU206	17	1	3	3	12	8	1	0	0	0	0	0	1	0	4	0	23	7	k__Bacteria; p__Firmicutes; c__Clostridia; o__Clostridiales; f__Lachnospiraceae
New.CleanUp.ReferenceOTU633	1	1	0	0	0	3	0	4	0	1	0	3	0	0	1	0	1	0	k__Bacteria; p__Bacteroidetes; c__Bacteroidia; o__Bacteroidales; f__Prevotellaceae; g__Prevotella; s__copri
New.CleanUp.ReferenceOTU207	1	0	3	0	11	1	0	2	33	0	12	3	5	2	0	0	0	0	k__Bacteria; p__Firmicutes; c__Erysipelotrichi; o__Erysipelotrichales; f__Erysipelotrichaceae; g__; s__
New.CleanUp.ReferenceOTU204	25	7	6	1	2	11	2	0	18	4	11	2	4	1	2	0	3	2	k__Bacteria; p__Firmicutes; c__Clostridia; o__Clostridiales; f__Ruminococcaceae; g__; s__
New.CleanUp.ReferenceOTU205	3	5	3	0	0	1	0	0	0	16	1	10	3	0	2	0	26	3	k__Bacteria; p__Firmicutes; c__Clostridia; o__Clostridiales; f__Lachnospiraceae
New.CleanUp.ReferenceOTU1076	0	0	2	0	0	0	0	0	0	0	0	0	2	0	0	1	0	0	k__Bacteria; p__Tenericutes; c__Mollicutes; o__RF39; f__; g__; s__
New.CleanUp.ReferenceOTU1977	0	0	1	0	1	0	0	0	0	0	0	0	0	0	0	0	0	0	k__Bacteria; p__Actinobacteria; c__Coriobacteriia; o__Coriobacteriales; f__Coriobacteriaceae; g__; s__
New.CleanUp.ReferenceOTU202	1	29	0	1	1	34	7	0	0	0	0	0	1	1	0	0	0	0	k__Bacteria; p__Firmicutes; c__Clostridia; o__Clostridiales; f__Lachnospiraceae; g__; s__
New.CleanUp.ReferenceOTU751	0	1	0	0	0	0	0	0	0	9	1	1	0	0	0	0	12	0	k__Bacteria; p__Firmicutes; c__Clostridia; o__Clostridiales; f__Veillonellaceae; g__Dialister; s__
New.CleanUp.ReferenceOTU632	0	0	0	4	0	0	0	1	0	0	0	0	1	0	0	0	6	3	k__Bacteria; p__Bacteroidetes; c__Bacteroidia; o__Bacteroidales; f__Prevotellaceae; g__Prevotella
New.CleanUp.ReferenceOTU200	0	30	6	1	0	0	0	1	0	0	3	0	1	0	0	0	29	7	k__Bacteria; p__Proteobacteria
New.CleanUp.ReferenceOTU201	0	33	22	0	0	0	0	16	0	0	0	0	0	0	0	4	0	0	k__Bacteria
New.CleanUp.ReferenceOTU1709	0	0	0	2	0	0	0	0	0	0	0	0	0	0	0	0	4	0	k__Bacteria; p__Bacteroidetes; c__Bacteroidia; o__Bacteroidales; f__Prevotellaceae; g__Prevotella; s__
New.CleanUp.ReferenceOTU631	0	0	1	0	0	0	0	7	1	1	0	3	0	1	0	0	1	0	k__Bacteria; p__Bacteroidetes; c__Bacteroidia; o__Bacteroidales; f__Prevotellaceae; g__Prevotella; s__
New.CleanUp.ReferenceOTU2151	0	0	0	0	0	0	0	0	0	0	0	0	0	0	0	0	2	0	k__Bacteria; p__Bacteroidetes; c__Bacteroidia; o__Bacteroidales; f__Prevotellaceae; g__Prevotella; s__
New.CleanUp.ReferenceOTU630	0	0	0	1	0	0	0	1	0	0	1	1	0	5	0	1	2	3	k__Bacteria; p__Firmicutes; c__Clostridia; o__Clostridiales; f__Lachnospiraceae; g__; s__
New.CleanUp.ReferenceOTU1978	0	1	0	0	0	0	0	0	0	0	0	1	0	0	0	0	0	0	k__Bacteria; p__Actinobacteria; c__Coriobacteriia; o__Coriobacteriales; f__Coriobacteriaceae; g__; s__
New.CleanUp.ReferenceOTU950	0	0	0	0	1	0	0	0	0	0	0	0	0	0	0	0	5	1	k__Bacteria; p__Verrucomicrobia; c__Verruco-5; o__WCHB1-41; f__RFP12; g__; s__
New.CleanUp.ReferenceOTU203	0	0	47	3	1	0	0	5	0	0	0	0	8	0	0	10	0	0	k__Bacteria; p__Spirochaetes; c__Spirochaetes; o__Sphaerochaetales; f__Sphaerochaetaceae; g__Sphaerochaeta; s__
New.CleanUp.ReferenceOTU665	9	0	1	0	1	2	0	1	0	3	0	1	2	0	1	1	0	0	k__Bacteria; p__Firmicutes; c__Clostridia; o__Clostridiales; f__; g__; s__
New.CleanUp.ReferenceOTU637	5	0	0	0	0	0	0	0	0	0	0	10	0	0	0	0	0	0	k__Bacteria; p__Firmicutes; c__Clostridia; o__Clostridiales; f__Ruminococcaceae; g__Ruminococcus; s__callidus
New.CleanUp.ReferenceOTU678	2	0	0	0	1	7	0	2	0	0	0	1	0	0	3	0	0	0	k__Bacteria; p__Firmicutes; c__Clostridia; o__Clostridiales; f__Ruminococcaceae; g__; s__
New.CleanUp.ReferenceOTU974	0	0	5	0	0	0	0	1	0	0	0	0	0	0	0	1	0	0	k__Bacteria; p__Firmicutes; c__Clostridia; o__Clostridiales; f__; g__; s__
New.CleanUp.ReferenceOTU975	0	0	0	0	1	6	0	0	0	0	0	0	1	0	0	0	0	0	k__Bacteria; p__Firmicutes; c__Clostridia; o__Clostridiales; f__Ruminococcaceae; g__; s__
New.CleanUp.ReferenceOTU976	0	1	0	0	0	0	0	0	0	0	0	0	0	0	0	0	3	3	k__Bacteria; p__Firmicutes; c__Clostridia; o__Clostridiales; f__Lachnospiraceae
New.CleanUp.ReferenceOTU677	2	0	5	0	2	0	0	0	4	2	0	0	1	0	1	1	1	0	k__Bacteria; p__Firmicutes; c__Clostridia; o__Clostridiales; f__Christensenellaceae; g__; s__
New.CleanUp.ReferenceOTU977	0	1	0	0	2	2	0	0	0	0	1	0	0	0	0	1	0	0	k__Bacteria; p__Firmicutes; c__Clostridia; o__Clostridiales; f__Ruminococcaceae; g__; s__
New.CleanUp.ReferenceOTU970	0	0	0	6	0	1	0	0	0	0	0	0	0	0	0	0	0	0	k__Bacteria; p__Spirochaetes; c__Spirochaetes; o__Spirochaetales; f__Spirochaetaceae; g__Treponema
New.CleanUp.ReferenceOTU971	0	0	0	0	7	0	0	0	0	0	0	0	0	0	0	0	0	0	k__Bacteria; p__Lentisphaerae; c__[Lentisphaeria]; o__Victivallales; f__Victivallaceae; g__; s__
New.CleanUp.ReferenceOTU972	0	0	5	0	0	2	0	0	0	0	0	0	0	0	0	0	0	0	k__Bacteria; p__Firmicutes; c__Clostridia; o__Clostridiales; f__Lachnospiraceae; g__; s__
New.CleanUp.ReferenceOTU635	0	0	0	0	0	1	0	0	1	1	5	2	3	0	0	0	2	0	k__Bacteria; p__Firmicutes; c__Clostridia; o__Clostridiales; f__Ruminococcaceae; g__; s__
New.CleanUp.ReferenceOTU973	2	1	1	0	0	2	0	0	0	0	0	1	0	0	0	0	0	0	k__Bacteria; p__Firmicutes; c__Clostridia; o__Clostridiales; f__Ruminococcaceae; g__; s__
New.CleanUp.ReferenceOTU676	0	1	0	1	0	0	0	1	0	0	4	0	0	8	0	0	0	0	k__Bacteria; p__Firmicutes; c__Clostridia; o__Clostridiales; f__; g__; s__
New.CleanUp.ReferenceOTU875	0	3	0	0	0	1	4	1	0	0	0	0	0	0	0	0	0	0	k__Bacteria; p__Actinobacteria; c__Coriobacteriia; o__Coriobacteriales; f__Coriobacteriaceae
New.CleanUp.ReferenceOTU874	0	0	0	0	9	0	0	0	0	0	0	0	0	0	0	0	0	0	k__Bacteria; p__Lentisphaerae; c__[Lentisphaeria]; o__Victivallales; f__Victivallaceae; g__; s__
New.CleanUp.ReferenceOTU877	0	3	1	0	0	0	0	0	1	0	0	0	0	0	0	2	1	1	k__Bacteria; p__Firmicutes; c__Clostridia; o__Clostridiales; f__Ruminococcaceae; g__; s__
New.CleanUp.ReferenceOTU876	0	0	0	0	9	0	0	0	0	0	0	0	0	0	0	0	0	0	k__Bacteria; p__Lentisphaerae; c__[Lentisphaeria]; o__Victivallales; f__Victivallaceae; g__; s__
New.CleanUp.ReferenceOTU715	0	4	1	0	2	4	0	1	0	0	0	0	1	0	0	0	0	0	k__Bacteria; p__Tenericutes; c__Mollicutes; o__RF39; f__; g__; s__
New.CleanUp.ReferenceOTU871	1	0	0	8	0	0	0	0	0	0	0	0	0	0	0	0	0	0	k__Bacteria; p__Spirochaetes; c__Spirochaetes; o__Spirochaetales; f__Spirochaetaceae; g__Treponema; s__
New.CleanUp.ReferenceOTU2302	0	0	0	0	1	0	0	0	0	0	0	0	1	0	0	0	0	0	k__Bacteria; p__Bacteroidetes; c__Bacteroidia; o__Bacteroidales
New.CleanUp.ReferenceOTU2304	0	0	0	0	0	0	0	0	0	0	0	0	0	0	0	0	1	1	k__Bacteria; p__Bacteroidetes; c__Bacteroidia; o__Bacteroidales
New.CleanUp.ReferenceOTU870	2	0	1	0	0	1	0	0	0	1	0	1	0	0	0	0	3	0	k__Bacteria; p__Firmicutes; c__Clostridia; o__Clostridiales; f__Ruminococcaceae; g__; s__
New.CleanUp.ReferenceOTU873	9	0	0	0	0	0	0	0	3	0	0	0	0	0	0	0	0	0	k__Bacteria; p__Firmicutes; c__Clostridia; o__Clostridiales
New.CleanUp.ReferenceOTU291	1	1	0	0	0	2	0	9	1	1	9	7	0	15	0	0	9	12	k__Bacteria; p__Bacteroidetes; c__Bacteroidia; o__Bacteroidales; f__Prevotellaceae; g__Prevotella; s__
New.CleanUp.ReferenceOTU512	0	2	1	1	0	0	0	0	0	0	1	0	14	0	0	2	0	0	k__Bacteria; p__Bacteroidetes; c__Bacteroidia; o__Bacteroidales; f__; g__; s__
New.CleanUp.ReferenceOTU826	2	3	0	1	0	0	0	0	0	2	0	0	0	0	0	1	1	0	k__Bacteria; p__Spirochaetes; c__Spirochaetes; o__Sphaerochaetales; f__Sphaerochaetaceae; g__wall-less; s__spirochete
New.CleanUp.ReferenceOTU674	0	0	14	0	0	0	0	0	0	0	0	0	0	0	0	0	0	0	k__Bacteria; p__Tenericutes; c__Mollicutes; o__RF39; f__; g__; s__
New.CleanUp.ReferenceOTU3200	0	2	0	0	0	0	0	0	0	0	0	0	0	0	0	0	0	0	k__Bacteria; p__Tenericutes; c__Mollicutes; o__RF39; f__; g__; s__
New.CleanUp.ReferenceOTU827	0	0	0	0	0	0	0	0	0	8	0	1	0	0	1	0	0	0	k__Bacteria; p__Firmicutes; c__Clostridia; o__Clostridiales; f__Ruminococcaceae; g__Ruminococcus; s__
New.CleanUp.ReferenceOTU48	15	4	3	2	3	3	1	0	3	19	10	81	4	15	8	5	166	39	k__Bacteria; p__Firmicutes; c__Clostridia; o__Clostridiales; f__Veillonellaceae; g__Dialister; s__
New.CleanUp.ReferenceOTU1710	0	0	0	0	0	0	0	0	0	2	0	0	0	0	0	0	0	0	k__Bacteria; p__Firmicutes; c__Clostridia; o__Clostridiales; f__; g__; s__
New.CleanUp.ReferenceOTU824	0	0	0	0	10	0	0	0	0	0	0	0	0	0	0	0	0	0	k__Bacteria; p__Verrucomicrobia; c__Verruco-5; o__WCHB1-41; f__RFP12; g__; s__
New.CleanUp.ReferenceOTU672	2	0	0	0	0	2	0	1	0	0	2	2	0	4	0	1	0	0	k__Bacteria; p__Bacteroidetes; c__Bacteroidia; o__Bacteroidales; f__[Paraprevotellaceae]; g__[Prevotella]; s__
New.CleanUp.ReferenceOTU2414	0	0	2	0	0	0	0	0	0	0	0	0	0	0	0	0	0	0	k__Bacteria; p__Proteobacteria; c__Alphaproteobacteria; o__RF32; f__; g__; s__
New.CleanUp.ReferenceOTU2415	2	0	0	0	0	0	0	0	0	0	2	0	0	0	2	2	0	0	k__Bacteria; p__Firmicutes; c__Bacilli; o__Lactobacillales; f__Streptococcaceae; g__Lactococcus; s__
New.CleanUp.ReferenceOTU2419	0	0	0	0	0	0	0	0	0	0	0	0	0	0	0	0	1	1	k__Bacteria; p__Bacteroidetes; c__Bacteroidia; o__Bacteroidales
New.CleanUp.ReferenceOTU1177	0	3	0	0	0	0	0	0	0	0	0	0	0	0	0	1	0	0	k__Bacteria; p__TM7; c__TM7-3; o__CW040; f__F16; g__; s__
New.CleanUp.ReferenceOTU214	11	3	1	4	0	0	0	1	24	6	0	0	0	10	3	6	0	0	k__Bacteria; p__Actinobacteria; c__Coriobacteriia; o__Coriobacteriales; f__Coriobacteriaceae; g__Eggerthella; s__
New.CleanUp.ReferenceOTU479	0	2	4	0	0	0	0	2	0	0	8	0	6	0	0	0	1	0	k__Bacteria; p__Tenericutes; c__Mollicutes; o__RF39; f__; g__; s__
New.CleanUp.ReferenceOTU825	0	0	0	0	0	10	0	0	0	0	0	0	0	0	0	0	0	0	k__Bacteria; p__Spirochaetes; c__Spirochaetes; o__Spirochaetales; f__Spirochaetaceae; g__Treponema; s__
New.CleanUp.ReferenceOTU671	0	0	0	27	0	0	0	0	0	0	0	0	0	0	0	0	0	0	k__Bacteria; p__Spirochaetes; c__Spirochaetes; o__Spirochaetales; f__Spirochaetaceae; g__Treponema; s__
New.CleanUp.ReferenceOTU478	0	0	1	0	0	1	4	0	2	0	0	2	1	0	0	0	3	9	k__Bacteria; p__Firmicutes; c__Clostridia; o__Clostridiales; f__Ruminococcaceae; g__; s__
New.CleanUp.ReferenceOTU1174	0	0	0	0	0	0	0	0	2	0	0	2	0	0	0	0	0	0	k__Bacteria; p__Firmicutes; c__Clostridia; o__Clostridiales; f__Ruminococcaceae; g__; s__
New.CleanUp.ReferenceOTU4010	0	0	1	0	0	0	0	0	0	0	0	0	1	0	0	0	0	0	k__Bacteria; p__Bacteroidetes; c__Bacteroidia; o__Bacteroidales
New.CleanUp.ReferenceOTU823	0	0	0	0	0	2	8	0	0	0	0	0	0	0	0	0	0	0	k__Bacteria; p__Bacteroidetes; c__Bacteroidia; o__Bacteroidales; f__; g__; s__
New.CleanUp.ReferenceOTU578	0	0	0	5	1	2	0	0	0	0	0	1	1	0	0	0	7	0	k__Bacteria; p__Bacteroidetes; c__Bacteroidia; o__Bacteroidales
New.CleanUp.ReferenceOTU579	0	3	0	0	0	5	0	7	0	0	0	0	0	0	0	0	2	0	k__Bacteria; p__Tenericutes; c__Mollicutes; o__RF39; f__; g__; s__
New.CleanUp.ReferenceOTU820	2	1	1	0	0	0	2	0	0	1	0	0	3	0	0	0	0	0	k__Bacteria; p__Bacteroidetes; c__Bacteroidia; o__Bacteroidales; f__; g__; s__
New.CleanUp.ReferenceOTU72	6	16	9	0	9	19	6	1	8	16	4	14	14	42	27	1	53	13	k__Bacteria; p__Firmicutes; c__Erysipelotrichi; o__Erysipelotrichales; f__Erysipelotrichaceae; g__RFN20; s__
New.CleanUp.ReferenceOTU73	0	0	62	0	5	0	0	2	0	7	3	101	77	0	1	0	0	0	k__Bacteria; p__Bacteroidetes; c__Bacteroidia; o__Bacteroidales; f__p-2534-18B5
New.CleanUp.ReferenceOTU70	28	3	0	0	0	0	0	0	0	0	1	0	0	20	21	0	137	101	k__Bacteria; p__Bacteroidetes; c__Bacteroidia; o__Bacteroidales; f__S24-7; g__; s__
New.CleanUp.ReferenceOTU71	18	5	8	1	6	14	7	15	75	14	14	32	21	7	10	15	0	0	k__Bacteria; p__Firmicutes; c__Erysipelotrichi; o__Erysipelotrichales; f__Erysipelotrichaceae; g__; s__
New.CleanUp.ReferenceOTU76	4	0	0	0	0	0	0	2	0	43	0	6	0	0	153	0	54	8	k__Bacteria; p__Firmicutes; c__Clostridia; o__Clostridiales; f__Lachnospiraceae; g__Coprococcus; s__
New.CleanUp.ReferenceOTU77	13	9	4	28	10	8	1	6	3	79	86	6	2	0	0	1	44	1	k__Bacteria; p__Verrucomicrobia; c__Verruco-5; o__WCHB1-41; f__RFP12; g__; s__
New.CleanUp.ReferenceOTU74	38	40	4	7	11	118	2	5	3	12	3	55	10	0	0	6	29	4	k__Bacteria; p__Verrucomicrobia; c__Verruco-5; o__WCHB1-41; f__RFP12; g__; s__
New.CleanUp.ReferenceOTU75	0	0	39	3	0	0	0	0	1	0	0	0	222	0	0	2	0	0	k__Bacteria; p__Bacteroidetes; c__Bacteroidia; o__Bacteroidales; f__; g__; s__
New.CleanUp.ReferenceOTU176	1	0	0	0	0	25	0	14	10	1	17	4	0	1	0	0	13	28	k__Bacteria; p__Bacteroidetes; c__Bacteroidia; o__Bacteroidales; f__Prevotellaceae; g__Prevotella; s__copri
New.CleanUp.ReferenceOTU177	0	0	88	0	0	0	0	0	0	0	0	0	3	0	0	0	0	0	k__Bacteria; p__Firmicutes; c__Bacilli; o__Lactobacillales; f__Leuconostocaceae; g__Weissella; s__
New.CleanUp.ReferenceOTU172	5	3	1	0	0	17	0	0	1	21	3	30	1	1	9	0	6	0	k__Bacteria; p__Firmicutes; c__Clostridia; o__Clostridiales; f__Ruminococcaceae; g__Oscillospira; s__
New.CleanUp.ReferenceOTU173	0	5	11	15	11	0	3	10	3	0	6	0	52	0	1	1	8	0	k__Bacteria; p__Bacteroidetes; c__Bacteroidia; o__Bacteroidales; f__; g__; s__
New.CleanUp.ReferenceOTU527	0	6	1	0	0	0	0	0	1	0	0	0	9	0	0	3	0	0	k__Bacteria; p__Tenericutes; c__Mollicutes; o__RF39; f__; g__; s__
New.CleanUp.ReferenceOTU314	0	1	6	0	0	0	0	29	0	0	0	0	5	0	0	0	0	0	k__Bacteria; p__Tenericutes; c__Mollicutes; o__RF39; f__; g__; s__
New.CleanUp.ReferenceOTU315	0	0	18	3	0	0	0	18	0	0	0	0	0	0	0	2	0	0	k__Bacteria; p__Cyanobacteria; c__4C0d-2; o__YS2; f__; g__; s__
New.CleanUp.ReferenceOTU316	0	14	0	0	0	0	16	0	7	0	0	0	2	0	0	0	2	0	k__Bacteria; p__Firmicutes; c__Clostridia; o__Clostridiales
New.CleanUp.ReferenceOTU317	0	28	4	0	0	3	1	0	0	0	0	2	15	0	2	1	0	0	k__Bacteria; p__Firmicutes; c__Erysipelotrichi; o__Erysipelotrichales; f__Erysipelotrichaceae; g__RFN20; s__
New.CleanUp.ReferenceOTU310	6	1	0	3	1	1	1	0	0	11	0	37	3	1	0	2	1	1	k__Bacteria; p__Bacteroidetes; c__Bacteroidia; o__Bacteroidales
New.CleanUp.ReferenceOTU311	7	0	3	2	13	0	0	1	0	1	5	0	4	0	0	5	1	0	k__Bacteria; p__Lentisphaerae; c__[Lentisphaeria]
New.CleanUp.ReferenceOTU312	3	1	2	0	0	0	0	0	0	0	4	1	1	5	0	0	14	10	k__Bacteria; p__Bacteroidetes; c__Bacteroidia; o__Bacteroidales; f__Prevotellaceae; g__Prevotella; s__copri
New.CleanUp.ReferenceOTU313	0	0	3	3	7	3	0	0	1	6	1	5	1	0	4	0	5	2	k__Bacteria; p__Firmicutes; c__Clostridia; o__Clostridiales; f__Lachnospiraceae; g__; s__
New.CleanUp.ReferenceOTU1305	0	0	0	0	3	0	0	0	0	0	0	0	0	0	0	0	0	0	k__Bacteria; p__Verrucomicrobia; c__Verruco-5; o__WCHB1-41; f__RFP12; g__; s__
New.CleanUp.ReferenceOTU1304	0	0	0	0	1	1	0	0	0	0	0	0	0	0	0	0	1	0	k__Bacteria; p__Bacteroidetes; c__Bacteroidia; o__Bacteroidales
New.CleanUp.ReferenceOTU1307	0	0	0	0	0	1	0	0	0	0	0	1	1	0	0	0	0	0	k__Bacteria; p__Actinobacteria; c__Coriobacteriia; o__Coriobacteriales; f__Coriobacteriaceae
New.CleanUp.ReferenceOTU1306	0	0	0	0	0	0	0	0	0	0	0	2	0	0	0	0	1	0	k__Bacteria; p__Firmicutes; c__Clostridia; o__Clostridiales; f__Lachnospiraceae; g__Oribacterium; s__
New.CleanUp.ReferenceOTU1301	0	0	2	0	0	0	0	0	0	0	0	0	0	0	0	1	0	0	k__Bacteria; p__TM7; c__TM7-3; o__CW040; f__F16; g__; s__
New.CleanUp.ReferenceOTU1300	0	3	0	0	0	0	0	0	0	0	0	0	0	0	0	0	0	0	k__Bacteria; p__Firmicutes; c__Clostridia; o__Clostridiales; f__; g__; s__
New.CleanUp.ReferenceOTU1303	0	0	0	0	0	0	0	0	0	1	0	0	0	0	0	0	2	0	k__Bacteria; p__Firmicutes; c__Erysipelotrichi; o__Erysipelotrichales; f__Erysipelotrichaceae; g__Asteroleplasma; s__anaerobium
New.CleanUp.ReferenceOTU1302	0	0	0	0	3	0	0	0	0	0	0	0	0	0	0	0	0	0	k__Bacteria; p__Firmicutes
New.CleanUp.ReferenceOTU1783	1	0	0	0	0	0	0	0	0	0	0	0	0	0	1	0	0	0	k__Bacteria; p__Bacteroidetes; c__Bacteroidia; o__Bacteroidales; f__[Paraprevotellaceae]; g__; s__
New.CleanUp.ReferenceOTU772	6	0	5	0	0	1	0	0	0	0	0	0	0	0	0	0	0	0	k__Bacteria; p__Firmicutes; c__Clostridia; o__Clostridiales; f__Ruminococcaceae; g__; s__
New.CleanUp.ReferenceOTU1784	0	0	0	0	2	0	0	0	0	0	0	0	0	0	0	0	0	0	k__Bacteria; p__Firmicutes; c__Clostridia; o__Clostridiales; f__[Mogibacteriaceae]; g__; s__
New.CleanUp.ReferenceOTU1786	0	0	1	0	0	0	1	0	0	0	0	0	0	0	0	0	0	0	k__Bacteria; p__Bacteroidetes
New.CleanUp.ReferenceOTU778	0	0	0	0	0	0	0	0	1	0	0	1	0	1	0	0	2	6	k__Bacteria; p__Firmicutes; c__Clostridia; o__Clostridiales
New.CleanUp.ReferenceOTU779	0	0	0	6	0	0	0	0	0	0	1	0	0	1	0	0	3	0	k__Bacteria; p__Firmicutes; c__Clostridia; o__Clostridiales; f__Lachnospiraceae
New.CleanUp.ReferenceOTU1171	0	0	1	0	0	1	0	2	0	0	0	0	0	0	0	0	0	0	k__Bacteria; p__Firmicutes; c__Clostridia; o__Clostridiales; f__Ruminococcaceae; g__; s__
New.CleanUp.ReferenceOTU194	1	0	0	2	1	0	0	6	0	9	0	13	0	11	5	0	7	25	k__Bacteria; p__Bacteroidetes; c__Bacteroidia; o__Bacteroidales; f__Prevotellaceae; g__Prevotella; s__
New.CleanUp.ReferenceOTU1415	0	0	0	0	0	0	0	0	1	0	0	0	0	1	0	0	0	0	k__Bacteria; p__Firmicutes; c__Clostridia; o__Clostridiales; f__Ruminococcaceae; g__; s__
New.CleanUp.ReferenceOTU798	0	0	0	0	0	1	0	0	0	2	0	4	0	1	0	0	2	0	k__Bacteria; p__Firmicutes; c__Clostridia; o__Clostridiales
New.CleanUp.ReferenceOTU799	0	5	0	0	0	0	0	1	0	2	0	1	0	0	0	0	0	1	k__Bacteria; p__Bacteroidetes; c__Bacteroidia; o__Bacteroidales; f__Prevotellaceae
New.CleanUp.ReferenceOTU1169	0	0	3	0	0	0	0	0	0	0	0	0	1	0	0	0	0	0	k__Bacteria; p__Actinobacteria; c__Coriobacteriia; o__Coriobacteriales; f__Coriobacteriaceae; g__; s__
New.CleanUp.ReferenceOTU1168	1	0	0	0	0	0	0	0	0	1	0	0	0	0	0	0	2	0	k__Bacteria; p__Bacteroidetes; c__Bacteroidia; o__Bacteroidales; f__S24-7; g__; s__
New.CleanUp.ReferenceOTU958	0	1	0	0	0	0	0	0	1	6	2	0	0	0	0	0	0	0	k__Bacteria; p__Firmicutes; c__Clostridia; o__Clostridiales; f__Lachnospiraceae
New.CleanUp.ReferenceOTU959	0	0	2	0	0	0	0	0	0	0	0	0	5	0	0	0	0	0	k__Bacteria; p__Firmicutes; c__Clostridia; o__Clostridiales; f__Lachnospiraceae
New.CleanUp.ReferenceOTU956	0	0	0	0	0	1	0	0	0	0	2	0	0	0	0	0	4	0	k__Bacteria; p__Bacteroidetes; c__Bacteroidia; o__Bacteroidales
New.CleanUp.ReferenceOTU957	0	0	0	0	7	0	0	0	0	0	0	0	0	0	0	0	0	0	k__Bacteria; p__Bacteroidetes; c__Bacteroidia; o__Bacteroidales; f__; g__; s__
New.CleanUp.ReferenceOTU402	0	3	1	0	10	0	0	0	0	0	16	0	0	0	0	0	0	0	k__Bacteria; p__Tenericutes; c__RF3; o__ML615J-28; f__; g__; s__
New.CleanUp.ReferenceOTU403	0	0	0	1	0	1	0	1	2	1	0	5	0	0	1	0	7	11	k__Bacteria; p__Firmicutes; c__Clostridia; o__Clostridiales; f__Ruminococcaceae; g__; s__
New.CleanUp.ReferenceOTU952	0	0	0	0	1	0	0	0	0	0	0	0	0	1	1	0	5	2	k__Bacteria; p__Firmicutes; c__Clostridia; o__Clostridiales; f__Lachnospiraceae
New.CleanUp.ReferenceOTU1164	0	1	0	0	1	0	0	0	0	0	0	0	0	0	0	0	2	3	k__Bacteria; p__Bacteroidetes; c__Bacteroidia; o__Bacteroidales; f__Prevotellaceae; g__Prevotella; s__
New.CleanUp.ReferenceOTU406	0	4	12	0	0	0	2	1	0	0	2	0	0	1	0	1	6	0	k__Bacteria; p__Firmicutes; c__Clostridia; o__Clostridiales; f__Ruminococcaceae; g__; s__
New.CleanUp.ReferenceOTU951	1	0	0	0	2	0	0	0	0	1	0	2	0	0	0	0	0	1	k__Bacteria; p__Firmicutes; c__Clostridia; o__Clostridiales; f__Ruminococcaceae; g__Oscillospira; s__
New.CleanUp.ReferenceOTU604	0	0	0	0	16	0	0	0	0	0	0	0	0	0	0	0	0	0	k__Bacteria; p__Tenericutes; c__Mollicutes; o__RF39; f__; g__; s__
New.CleanUp.ReferenceOTU523	0	0	0	0	0	2	1	0	1	7	0	2	0	5	0	0	15	2	k__Bacteria; p__Firmicutes; c__Clostridia; o__Clostridiales; f__Lachnospiraceae
New.CleanUp.ReferenceOTU143	0	0	0	0	0	0	0	0	0	0	0	0	0	0	0	0	120	1	k__Bacteria; p__Firmicutes; c__Clostridia; o__Clostridiales; f__Lachnospiraceae
New.CleanUp.ReferenceOTU2093	0	0	0	0	0	0	0	0	0	2	0	0	0	0	0	0	0	0	k__Bacteria; p__Firmicutes; c__Erysipelotrichi; o__Erysipelotrichales; f__Erysipelotrichaceae; g__RFN20; s__
New.CleanUp.ReferenceOTU521	7	1	3	2	2	1	0	2	0	1	0	0	1	0	0	0	0	0	k__Bacteria; p__Spirochaetes; c__Spirochaetes; o__Sphaerochaetales; f__Sphaerochaetaceae; g__Sphaerochaeta; s__
New.CleanUp.ReferenceOTU3920	0	0	0	0	0	0	2	0	0	0	0	0	0	0	0	0	0	0	k__Bacteria
New.CleanUp.ReferenceOTU3927	0	0	0	0	0	0	2	0	0	0	0	0	0	0	0	0	0	0	k__Bacteria; p__Fibrobacteres; c__Fibrobacteria; o__Fibrobacterales; f__Fibrobacteraceae; g__Fibrobacter; s__
New.CleanUp.ReferenceOTU145	17	22	10	7	0	10	10	8	4	19	4	18	44	7	2	2	7	4	k__Bacteria; p__Bacteroidetes; c__Bacteroidia; o__Bacteroidales; f__Porphyromonadaceae; g__Parabacteroides; s__gordonii
New.CleanUp.ReferenceOTU945	0	3	0	0	1	3	0	0	0	0	0	0	0	0	0	0	0	0	k__Bacteria; p__Firmicutes; c__Clostridia; o__Clostridiales; f__; g__; s__
New.CleanUp.ReferenceOTU675	9	0	0	2	1	0	1	0	0	0	0	1	0	0	0	0	0	0	k__Bacteria; p__Bacteroidetes; c__Bacteroidia; o__Bacteroidales; f__; g__; s__
New.CleanUp.ReferenceOTU1625	0	0	1	0	0	1	0	0	0	1	0	0	0	0	0	0	0	0	k__Bacteria; p__Firmicutes; c__Clostridia; o__Clostridiales; f__[Mogibacteriaceae]; g__; s__
New.CleanUp.ReferenceOTU944	0	0	0	0	0	0	0	0	0	1	0	3	2	0	0	0	1	0	k__Bacteria; p__Firmicutes; c__Erysipelotrichi; o__Erysipelotrichales; f__Erysipelotrichaceae; g__Bulleidia
New.CleanUp.ReferenceOTU572	0	0	0	0	0	0	0	0	0	0	0	0	37	0	0	0	0	0	k__Bacteria; p__Bacteroidetes; c__Bacteroidia; o__Bacteroidales; f__; g__; s__
New.CleanUp.ReferenceOTU3855	0	0	0	0	0	0	0	0	0	0	0	2	0	0	0	0	0	0	k__Bacteria; p__Bacteroidetes; c__Bacteroidia; o__Bacteroidales; f__Prevotellaceae; g__Prevotella; s__
New.CleanUp.ReferenceOTU49	22	5	3	0	2	25	1	1	31	50	2	35	3	10	13	2	54	56	k__Bacteria; p__Firmicutes; c__Clostridia; o__Clostridiales; f__Lachnospiraceae
New.CleanUp.ReferenceOTU1356	0	0	0	0	0	1	0	0	0	1	0	0	0	0	0	0	0	0	k__Bacteria; p__Firmicutes; c__Erysipelotrichi; o__Erysipelotrichales; f__Erysipelotrichaceae; g__p-75-a5; s__
New.CleanUp.ReferenceOTU1357	0	0	0	0	1	0	0	0	0	0	0	0	0	0	0	1	0	0	k__Bacteria; p__Spirochaetes; c__Spirochaetes; o__Sphaerochaetales; f__Sphaerochaetaceae; g__Sphaerochaeta; s__
New.CleanUp.ReferenceOTU1354	0	0	0	1	0	0	0	0	0	0	0	0	1	0	0	0	0	0	k__Bacteria; p__Firmicutes; c__Clostridia; o__Clostridiales; f__; g__; s__
New.CleanUp.ReferenceOTU724	0	0	0	0	18	0	0	0	0	0	0	0	0	0	0	0	0	0	k__Bacteria; p__Lentisphaerae; c__[Lentisphaeria]; o__Victivallales; f__Victivallaceae; g__; s__
New.CleanUp.ReferenceOTU1355	0	0	0	0	0	0	0	0	0	0	0	1	0	1	0	0	0	0	k__Bacteria; p__Firmicutes; c__Erysipelotrichi; o__Erysipelotrichales; f__Erysipelotrichaceae; g__RFN20; s__
New.CleanUp.ReferenceOTU804	0	0	0	0	0	0	1	3	0	0	0	1	0	0	0	0	2	3	k__Bacteria; p__Bacteroidetes; c__Bacteroidia; o__Bacteroidales; f__Prevotellaceae; g__Prevotella; s__
New.CleanUp.ReferenceOTU189	2	2	2	0	6	1	1	0	2	8	0	52	1	0	2	2	1	3	k__Bacteria; p__Firmicutes; c__Erysipelotrichi; o__Erysipelotrichales; f__Erysipelotrichaceae; g__Bulleidia; s__
New.CleanUp.ReferenceOTU188	6	0	5	0	7	4	0	13	7	7	0	16	3	1	2	7	3	4	k__Bacteria; p__Firmicutes; c__Erysipelotrichi; o__Erysipelotrichales; f__Erysipelotrichaceae; g__Bulleidia; s__moorei
New.CleanUp.ReferenceOTU149	14	34	1	6	1	6	9	6	4	1	9	3	3	5	3	0	3	7	k__Bacteria; p__Actinobacteria; c__Coriobacteriia; o__Coriobacteriales; f__Coriobacteriaceae
New.CleanUp.ReferenceOTU2310	0	0	0	0	0	2	0	0	0	0	0	0	0	0	0	0	0	0	k__Bacteria; p__Firmicutes; c__Erysipelotrichi; o__Erysipelotrichales; f__Erysipelotrichaceae; g__RFN20; s__
New.CleanUp.ReferenceOTU805	3	0	0	1	2	0	0	4	0	0	0	0	0	0	0	0	0	0	k__Bacteria; p__Bacteroidetes; c__Bacteroidia; o__Bacteroidales; f__; g__; s__
New.CleanUp.ReferenceOTU184	22	10	8	0	2	7	0	3	0	8	3	3	6	0	7	8	0	0	k__Bacteria; p__Firmicutes; c__Erysipelotrichi; o__Erysipelotrichales; f__Erysipelotrichaceae; g__RFN20; s__
New.CleanUp.ReferenceOTU187	29	2	0	0	0	5	1	0	3	5	0	5	2	0	0	0	26	7	k__Bacteria; p__Verrucomicrobia; c__Verruco-5; o__WCHB1-41; f__RFP12; g__; s__
New.CleanUp.ReferenceOTU186	0	9	10	10	10	4	1	25	0	1	1	0	8	0	0	8	0	1	k__Bacteria; p__Spirochaetes; c__Spirochaetes; o__Sphaerochaetales; f__Sphaerochaetaceae; g__Sphaerochaeta; s__
New.CleanUp.ReferenceOTU1051	0	0	0	0	2	2	0	0	0	0	0	0	0	0	0	0	0	1	k__Bacteria; p__Bacteroidetes; c__Bacteroidia; o__Bacteroidales
New.CleanUp.ReferenceOTU122	19	13	0	0	6	33	9	3	0	20	3	18	0	0	4	14	0	2	k__Bacteria; p__Actinobacteria; c__Coriobacteriia; o__Coriobacteriales; f__Coriobacteriaceae; g__; s__
New.CleanUp.ReferenceOTU1050	1	0	0	0	0	0	0	0	4	0	0	0	0	0	0	0	0	0	k__Bacteria; p__Firmicutes; c__Clostridia; o__Clostridiales; f__Ruminococcaceae; g__; s__
New.CleanUp.ReferenceOTU3210	0	0	0	0	0	0	0	1	0	0	0	1	0	0	0	0	0	0	k__Bacteria; p__Spirochaetes; c__Spirochaetes; o__Spirochaetales; f__Spirochaetaceae; g__Treponema; s__
New.CleanUp.ReferenceOTU182	0	41	16	0	1	27	1	9	7	0	0	0	8	0	0	4	1	0	k__Bacteria; p__Tenericutes; c__Mollicutes; o__RF39; f__; g__; s__
New.CleanUp.ReferenceOTU130	26	67	18	2	0	1	3	5	4	60	0	0	1	8	0	1	0	0	k__Bacteria; p__Firmicutes; c__Clostridia; o__Clostridiales; f__; g__; s__
New.CleanUp.ReferenceOTU294	1	0	0	0	0	1	0	1	0	0	0	42	0	0	0	0	0	0	k__Bacteria; p__Firmicutes; c__Clostridia; o__Clostridiales; f__Ruminococcaceae; g__; s__
New.CleanUp.ReferenceOTU131	0	0	59	0	78	0	0	0	0	1	0	0	0	0	0	0	0	0	k__Bacteria; p__Bacteroidetes; c__Bacteroidia; o__Bacteroidales; f__p-2534-18B5; g__; s__
New.CleanUp.ReferenceOTU3132	0	0	0	0	2	0	0	0	0	0	0	0	0	0	0	0	0	0	k__Bacteria; p__Lentisphaerae; c__[Lentisphaeria]; o__Victivallales; f__Victivallaceae; g__; s__
New.CleanUp.ReferenceOTU133	0	8	8	0	0	0	0	110	0	0	3	0	0	0	0	81	0	0	k__Bacteria; p__Tenericutes; c__RF3; o__ML615J-28; f__; g__; s__
New.CleanUp.ReferenceOTU1455	0	0	0	0	0	0	2	0	0	0	0	0	0	0	0	0	0	0	k__Bacteria
New.CleanUp.ReferenceOTU135	12	10	2	2	9	15	3	1	5	38	2	11	3	3	0	1	7	1	k__Bacteria; p__Firmicutes; c__Clostridia; o__Clostridiales; f__Ruminococcaceae; g__Oscillospira; s__
New.CleanUp.ReferenceOTU1998	0	0	0	0	2	0	0	0	0	0	0	0	0	0	0	0	0	0	k__Bacteria; p__Bacteroidetes; c__Bacteroidia; o__Bacteroidales
New.CleanUp.ReferenceOTU137	1	8	0	0	0	131	3	0	0	1	0	0	0	0	0	0	0	0	k__Bacteria; p__Firmicutes; c__Clostridia; o__Clostridiales; f__Lachnospiraceae; g__; s__
New.CleanUp.ReferenceOTU2405	0	0	0	0	0	0	0	0	1	0	0	1	0	0	0	0	0	0	k__Bacteria; p__Bacteroidetes; c__Bacteroidia; o__Bacteroidales
New.CleanUp.ReferenceOTU2403	0	0	0	0	0	0	1	0	0	0	0	0	1	0	0	0	0	0	k__Bacteria; p__Proteobacteria; c__Alphaproteobacteria
New.CleanUp.ReferenceOTU525	1	5	0	4	1	2	0	1	1	1	0	1	2	0	0	0	1	0	k__Bacteria; p__Firmicutes; c__Clostridia; o__Clostridiales; f__; g__; s__
New.CleanUp.ReferenceOTU524	6	3	2	0	2	2	1	3	0	1	0	0	0	0	0	0	0	0	k__Bacteria; p__Firmicutes; c__Clostridia; o__Clostridiales; f__; g__; s__
New.CleanUp.ReferenceOTU1514	1	0	0	0	0	1	0	0	0	1	0	0	0	0	0	0	0	0	k__Bacteria
New.CleanUp.ReferenceOTU801	0	0	0	0	8	0	0	0	0	0	0	0	0	0	0	2	0	0	k__Bacteria; p__Bacteroidetes; c__Bacteroidia; o__Bacteroidales
New.CleanUp.ReferenceOTU520	0	0	0	0	0	1	1	0	0	1	0	0	0	1	1	0	11	4	k__Bacteria; p__Bacteroidetes; c__Bacteroidia; o__Bacteroidales
New.CleanUp.ReferenceOTU2535	0	0	0	0	0	0	0	0	0	0	0	2	0	0	0	0	0	0	k__Bacteria; p__Firmicutes; c__Clostridia; o__Clostridiales; f__Veillonellaceae; g__Dialister; s__
New.CleanUp.ReferenceOTU802	1	4	0	1	0	2	0	0	0	4	0	1	0	0	0	0	0	0	k__Bacteria; p__Firmicutes; c__Clostridia; o__Clostridiales; f__Ruminococcaceae; g__; s__
New.CleanUp.ReferenceOTU123	4	0	0	0	31	31	0	0	0	19	3	30	11	0	3	3	6	2	k__Bacteria; p__Firmicutes; c__Erysipelotrichi; o__Erysipelotrichales; f__Erysipelotrichaceae; g__RFN20; s__
New.CleanUp.ReferenceOTU803	0	0	0	0	0	0	0	0	0	1	1	7	0	0	0	0	0	1	k__Bacteria; p__Bacteroidetes; c__Bacteroidia; o__Bacteroidales; f__[Paraprevotellaceae]; g__[Prevotella]; s__
New.CleanUp.ReferenceOTU545	0	0	0	0	1	2	1	10	0	1	1	0	0	0	0	1	0	2	k__Bacteria; p__Bacteroidetes; c__Bacteroidia; o__Bacteroidales; f__Prevotellaceae; g__Prevotella
New.CleanUp.ReferenceOTU544	0	0	15	4	1	0	0	6	0	0	0	0	0	0	0	0	0	0	k__Bacteria; p__Cyanobacteria; c__4C0d-2; o__YS2; f__; g__; s__
New.CleanUp.ReferenceOTU546	0	10	0	0	0	0	1	10	0	0	0	0	0	0	0	0	0	0	k__Bacteria; p__Tenericutes; c__Mollicutes; o__RF39; f__; g__; s__
New.CleanUp.ReferenceOTU541	1	1	1	0	0	6	2	2	0	0	2	0	4	0	1	0	0	0	k__Bacteria; p__Firmicutes; c__Clostridia; o__Clostridiales; f__; g__; s__
New.CleanUp.ReferenceOTU540	3	1	3	0	1	2	0	0	0	5	0	0	0	0	1	0	2	1	k__Bacteria; p__Firmicutes; c__Clostridia; o__Clostridiales; f__Ruminococcaceae; g__Oscillospira
New.CleanUp.ReferenceOTU542	1	0	0	3	0	0	0	0	0	0	0	3	0	11	1	0	0	0	k__Bacteria; p__Firmicutes; c__Clostridia; o__Clostridiales; f__Lachnospiraceae
New.CleanUp.ReferenceOTU549	0	0	1	0	0	0	0	1	2	0	5	0	10	0	0	0	0	0	k__Bacteria
New.CleanUp.ReferenceOTU548	0	9	0	0	0	4	1	0	0	4	4	0	0	0	0	0	0	0	k__Bacteria; p__Firmicutes; c__Clostridia; o__Clostridiales; f__; g__; s__
New.CleanUp.ReferenceOTU2627	0	0	0	0	0	0	0	0	0	0	0	1	0	0	0	1	0	0	k__Bacteria; p__Bacteroidetes; c__Bacteroidia; o__Bacteroidales; f__[Paraprevotellaceae]; g__[Prevotella]; s__
New.CleanUp.ReferenceOTU66	1	8	12	0	6	55	0	4	41	104	28	19	104	2	31	0	0	2	k__Bacteria; p__Actinobacteria; c__Coriobacteriia; o__Coriobacteriales; f__Coriobacteriaceae; g__Collinsella; s__
New.CleanUp.ReferenceOTU68	0	0	197	8	11	0	0	2	0	0	2	0	41	0	4	8	1	0	k__Bacteria; p__Bacteroidetes; c__Bacteroidia; o__Bacteroidales; f__; g__; s__
New.CleanUp.ReferenceOTU3599	0	0	1	0	1	0	0	0	0	0	0	0	0	0	0	0	0	0	k__Bacteria; p__Bacteroidetes; c__Bacteroidia; o__Bacteroidales; f__; g__; s__
New.CleanUp.ReferenceOTU1222	0	0	0	0	0	4	0	0	0	0	0	0	0	0	0	0	0	0	k__Bacteria; p__Verrucomicrobia; c__Verruco-5; o__WCHB1-41; f__RFP12; g__; s__
New.CleanUp.ReferenceOTU1997	0	0	0	0	0	1	0	0	0	0	0	0	0	0	0	0	1	0	k__Bacteria; p__Firmicutes; c__Clostridia; o__Clostridiales; f__Ruminococcaceae; g__; s__
New.CleanUp.ReferenceOTU1223	0	0	4	0	0	0	0	0	0	0	0	0	0	0	0	0	0	0	k__Bacteria; p__Bacteroidetes; c__Bacteroidia; o__Bacteroidales; f__RF16; g__; s__
New.CleanUp.ReferenceOTU1220	0	0	0	0	0	0	0	0	0	0	0	1	0	0	0	0	1	2	k__Bacteria; p__Firmicutes; c__Clostridia; o__Clostridiales
New.CleanUp.ReferenceOTU1378	0	0	2	0	0	0	0	0	0	0	0	0	0	0	0	0	0	0	k__Bacteria; p__Firmicutes; c__Clostridia; o__Clostridiales; f__Veillonellaceae
New.CleanUp.ReferenceOTU1379	0	0	0	0	0	1	0	0	0	1	0	0	0	0	0	0	0	0	k__Bacteria; p__Firmicutes; c__Clostridia; o__Clostridiales; f__Lachnospiraceae; g__; s__
New.CleanUp.ReferenceOTU1221	0	0	0	0	0	0	0	0	1	1	0	0	0	0	0	1	1	0	k__Bacteria; p__Bacteroidetes; c__Bacteroidia; o__Bacteroidales; f__Prevotellaceae; g__Prevotella; s__
New.CleanUp.ReferenceOTU1370	0	0	0	0	0	0	0	0	0	0	0	0	0	0	0	0	0	2	k__Bacteria; p__Bacteroidetes; c__Bacteroidia; o__Bacteroidales; f__Prevotellaceae; g__Prevotella; s__
New.CleanUp.ReferenceOTU1371	0	0	1	0	0	0	0	0	0	0	0	0	1	0	0	0	0	0	k__Bacteria; p__Bacteroidetes; c__Bacteroidia; o__Bacteroidales; f__Prevotellaceae; g__Prevotella; s__
New.CleanUp.ReferenceOTU1372	0	0	2	0	0	0	0	0	0	1	0	0	0	0	0	0	0	0	k__Bacteria; p__Actinobacteria; c__Coriobacteriia; o__Coriobacteriales; f__Coriobacteriaceae; g__; s__
New.CleanUp.ReferenceOTU1373	0	0	0	0	0	0	0	0	0	1	0	0	1	0	0	0	0	0	k__Bacteria; p__Firmicutes; c__Erysipelotrichi; o__Erysipelotrichales; f__Erysipelotrichaceae; g__Asteroleplasma; s__anaerobium
New.CleanUp.ReferenceOTU1374	0	0	0	0	0	0	0	1	1	0	0	0	0	0	0	0	0	0	k__Bacteria; p__Tenericutes; c__Mollicutes; o__RF39; f__; g__; s__
New.CleanUp.ReferenceOTU1375	1	0	0	0	0	0	0	0	1	0	0	0	0	1	0	0	0	0	k__Bacteria; p__Firmicutes; c__Erysipelotrichi; o__Erysipelotrichales; f__Erysipelotrichaceae
New.CleanUp.ReferenceOTU1376	0	0	0	0	0	2	0	0	0	0	0	0	0	0	0	0	0	0	k__Bacteria; p__Bacteroidetes; c__Bacteroidia; o__Bacteroidales; f__; g__; s__
New.CleanUp.ReferenceOTU1377	0	0	0	0	0	1	0	0	1	0	0	0	0	0	0	0	0	0	k__Bacteria; p__Actinobacteria; c__Coriobacteriia; o__Coriobacteriales; f__Coriobacteriaceae
New.CleanUp.ReferenceOTU1225	0	2	0	0	0	0	0	0	0	0	0	0	0	0	1	0	1	0	k__Bacteria
New.CleanUp.ReferenceOTU3466	0	0	0	0	2	0	0	0	0	0	0	0	0	0	0	0	0	0	k__Bacteria
New.CleanUp.ReferenceOTU1204	0	3	0	0	0	0	0	0	0	0	0	0	0	0	0	0	0	1	k__Bacteria; p__Bacteroidetes; c__Bacteroidia; o__Bacteroidales; f__Prevotellaceae; g__Prevotella; s__
New.CleanUp.ReferenceOTU1206	0	0	1	0	0	0	0	0	0	0	1	1	0	1	0	0	0	0	k__Bacteria; p__Bacteroidetes; c__Bacteroidia; o__Bacteroidales; f__Prevotellaceae; g__Prevotella; s__
New.CleanUp.ReferenceOTU1207	0	0	0	0	0	0	0	0	1	0	0	1	2	0	0	0	0	0	k__Bacteria; p__Actinobacteria; c__Coriobacteriia; o__Coriobacteriales; f__Coriobacteriaceae; g__; s__
New.CleanUp.ReferenceOTU1200	1	1	0	0	0	0	2	0	0	0	0	0	0	0	0	0	0	0	k__Bacteria; p__Firmicutes; c__Clostridia; o__Clostridiales; f__; g__; s__
New.CleanUp.ReferenceOTU1202	0	0	0	0	0	0	0	0	0	0	0	0	0	4	0	0	0	0	k__Bacteria; p__Firmicutes; c__Clostridia; o__Clostridiales; f__Lachnospiraceae; g__; s__
New.CleanUp.ReferenceOTU1203	0	0	0	0	0	0	0	0	2	0	1	0	1	0	0	0	0	0	k__Bacteria; p__Actinobacteria; c__Coriobacteriia; o__Coriobacteriales; f__Coriobacteriaceae; g__; s__
New.CleanUp.ReferenceOTU1208	0	0	1	0	0	0	0	0	0	0	0	0	1	0	0	2	0	0	k__Bacteria; p__Bacteroidetes; c__Bacteroidia; o__Bacteroidales; f__[Odoribacteraceae]; g__Butyricimonas; s__
New.CleanUp.ReferenceOTU1195	0	0	0	0	0	0	0	2	0	1	0	0	1	0	0	0	0	0	k__Bacteria; p__Bacteroidetes; c__Bacteroidia; o__Bacteroidales; f__Prevotellaceae; g__Prevotella; s__
New.CleanUp.ReferenceOTU1196	0	0	0	1	0	0	0	0	0	0	0	0	1	0	1	1	0	0	k__Bacteria; p__Bacteroidetes; c__Bacteroidia; o__Bacteroidales; f__RF16; g__; s__
New.CleanUp.ReferenceOTU1190	0	0	0	0	0	0	0	0	0	0	1	3	0	0	0	0	0	0	k__Bacteria; p__Verrucomicrobia; c__Verruco-5; o__WCHB1-41; f__RFP12; g__; s__
New.CleanUp.ReferenceOTU1191	0	1	3	0	0	0	0	0	0	0	0	0	0	0	0	0	0	0	k__Bacteria; p__Firmicutes; c__Clostridia; o__Clostridiales; f__; g__; s__
New.CleanUp.ReferenceOTU1192	0	0	0	0	0	0	0	0	0	1	0	0	0	1	0	0	1	1	k__Bacteria; p__Firmicutes; c__Clostridia; o__Clostridiales
New.CleanUp.ReferenceOTU1193	0	1	0	0	0	0	0	1	0	0	0	0	0	0	0	2	0	0	k__Bacteria; p__Firmicutes; c__Clostridia; o__Clostridiales
New.CleanUp.ReferenceOTU435	0	0	0	0	0	0	0	0	0	0	0	1	0	15	0	0	5	6	k__Bacteria; p__Bacteroidetes; c__Bacteroidia; o__Bacteroidales; f__Prevotellaceae; g__Prevotella; s__
New.CleanUp.ReferenceOTU434	0	2	4	0	3	11	0	0	0	11	0	0	0	0	0	2	0	0	k__Bacteria; p__Firmicutes; c__Clostridia; o__Clostridiales; f__; g__; s__
New.CleanUp.ReferenceOTU437	0	0	2	0	1	0	0	0	14	6	1	2	1	0	0	0	0	0	k__Bacteria; p__Firmicutes; c__Clostridia; o__Clostridiales; f__Lachnospiraceae
New.CleanUp.ReferenceOTU436	0	1	0	0	0	6	0	3	0	0	11	0	0	5	0	0	0	1	k__Bacteria; p__Tenericutes; c__Mollicutes; o__RF39; f__; g__; s__
New.CleanUp.ReferenceOTU1198	0	0	0	0	4	0	0	0	0	0	0	0	0	0	0	0	0	0	k__Bacteria; p__Tenericutes; c__Mollicutes; o__Anaeroplasmatales; f__Anaeroplasmataceae; g__; s__
New.CleanUp.ReferenceOTU430	0	12	0	0	0	8	2	1	0	0	0	0	0	0	0	1	3	0	k__Bacteria; p__Tenericutes; c__Mollicutes; o__RF39; f__; g__; s__
New.CleanUp.ReferenceOTU433	5	3	1	0	2	4	2	0	2	14	0	9	0	0	1	0	8	5	k__Bacteria; p__Firmicutes; c__Clostridia; o__Clostridiales; f__Lachnospiraceae; g__; s__
New.CleanUp.ReferenceOTU432	1	1	1	0	3	0	0	0	2	7	2	0	1	1	7	0	0	1	k__Bacteria; p__Actinobacteria
New.CleanUp.ReferenceOTU329	6	1	12	4	5	0	1	1	0	1	2	0	4	0	2	0	0	0	k__Bacteria; p__Spirochaetes; c__Spirochaetes; o__Sphaerochaetales; f__Sphaerochaetaceae; g__Sphaerochaeta; s__
New.CleanUp.ReferenceOTU358	4	5	3	0	4	7	2	0	0	0	1	1	3	3	0	1	0	0	k__Bacteria; p__Tenericutes; c__Mollicutes; o__RF39; f__; g__; s__
New.CleanUp.ReferenceOTU899	0	0	0	12	0	1	0	0	0	0	0	0	0	0	0	0	0	0	k__Bacteria; p__Spirochaetes; c__Spirochaetes; o__Spirochaetales; f__Spirochaetaceae; g__Treponema; s__
New.CleanUp.ReferenceOTU1682	0	0	0	0	5	0	0	0	0	0	0	0	0	0	0	0	0	0	k__Bacteria; p__Firmicutes; c__Clostridia; o__Clostridiales; f__Christensenellaceae; g__; s__
New.CleanUp.ReferenceOTU454	0	0	0	0	0	0	0	0	0	1	0	1	0	3	0	0	2	18	k__Bacteria; p__Bacteroidetes; c__Bacteroidia; o__Bacteroidales; f__Prevotellaceae; g__Prevotella; s__
New.CleanUp.ReferenceOTU453	0	1	2	0	0	1	0	1	5	7	1	3	0	1	0	1	1	1	k__Bacteria; p__Firmicutes; c__Erysipelotrichi; o__Erysipelotrichales; f__Erysipelotrichaceae; g__cc_115; s__
New.CleanUp.ReferenceOTU452	0	1	0	0	1	3	0	12	0	0	1	0	1	2	0	4	0	0	k__Bacteria; p__Actinobacteria; c__Coriobacteriia; o__Coriobacteriales; f__Coriobacteriaceae; g__; s__
New.CleanUp.ReferenceOTU575	0	2	0	15	1	0	0	0	0	0	0	0	0	0	0	0	1	1	k__Bacteria; p__Bacteroidetes
New.CleanUp.ReferenceOTU2081	0	0	0	0	0	0	0	0	0	0	0	0	0	0	0	0	2	0	k__Bacteria; p__Bacteroidetes; c__Bacteroidia; o__Bacteroidales; f__Prevotellaceae; g__Prevotella; s__
New.CleanUp.ReferenceOTU1405	0	0	0	0	0	0	0	0	0	0	0	0	0	0	0	0	2	0	k__Bacteria; p__Firmicutes; c__Clostridia; o__Clostridiales; f__Lachnospiraceae; g__Butyrivibrio; s__
New.CleanUp.ReferenceOTU1636	1	0	0	0	0	0	0	0	0	0	0	0	0	1	0	0	0	0	k__Bacteria; p__Bacteroidetes; c__Bacteroidia; o__Bacteroidales; f__S24-7; g__; s__
New.CleanUp.ReferenceOTU644	1	0	0	0	0	7	0	0	0	0	1	5	1	0	0	0	0	0	k__Bacteria; p__Firmicutes; c__Erysipelotrichi; o__Erysipelotrichales; f__Erysipelotrichaceae
New.CleanUp.ReferenceOTU3416	0	0	0	0	0	0	0	0	0	0	0	0	1	0	0	0	1	0	k__Bacteria; p__Firmicutes; c__Clostridia; o__Clostridiales; f__Ruminococcaceae; g__Ruminococcus
New.CleanUp.ReferenceOTU1960	0	0	0	0	3	0	0	0	0	0	0	0	0	0	0	0	0	0	k__Bacteria; p__Bacteroidetes; c__Bacteroidia; o__Bacteroidales; f__Porphyromonadaceae; g__Paludibacter; s__
New.CleanUp.ReferenceOTU1968	0	0	0	0	0	0	0	0	0	0	0	0	0	0	0	0	2	0	k__Bacteria; p__Bacteroidetes; c__Bacteroidia; o__Bacteroidales
New.CleanUp.ReferenceOTU3867	1	0	0	0	0	1	0	0	0	0	0	0	0	0	0	0	0	0	k__Bacteria; p__Spirochaetes; c__Spirochaetes; o__Spirochaetales; f__Spirochaetaceae; g__Treponema; s__
New.CleanUp.ReferenceOTU737	0	0	0	12	0	0	0	0	0	0	0	0	0	0	0	0	0	0	k__Bacteria; p__Spirochaetes; c__Spirochaetes; o__Spirochaetales; f__Spirochaetaceae; g__Treponema; s__
New.CleanUp.ReferenceOTU2838	0	0	1	0	0	0	0	0	0	0	0	0	0	0	1	0	0	0	k__Bacteria; p__Proteobacteria; c__Epsilonproteobacteria; o__Campylobacterales; f__Helicobacteraceae; g__Flexispira; s__
New.CleanUp.ReferenceOTU449	1	0	0	0	0	0	0	0	0	5	0	12	0	0	7	0	0	0	k__Bacteria; p__Firmicutes; c__Clostridia; o__Clostridiales; f__Ruminococcaceae; g__Ruminococcus; s__bromii
New.CleanUp.ReferenceOTU522	2	5	2	0	1	1	0	0	0	3	3	1	1	0	1	0	0	0	k__Bacteria; p__Firmicutes; c__Clostridia; o__Clostridiales; f__Ruminococcaceae; g__; s__
New.CleanUp.ReferenceOTU2828	0	0	0	0	0	0	0	0	0	0	0	0	0	0	0	0	0	2	k__Bacteria; p__Firmicutes; c__Clostridia; o__Clostridiales; f__; g__; s__
New.CleanUp.ReferenceOTU1296	0	0	0	2	0	0	0	0	0	1	0	0	0	0	0	0	0	0	k__Bacteria; p__Bacteroidetes; c__Bacteroidia; o__Bacteroidales
New.CleanUp.ReferenceOTU652	0	1	0	0	0	0	0	0	4	2	0	0	0	0	2	1	5	0	k__Bacteria; p__Bacteroidetes; c__Bacteroidia; o__Bacteroidales; f__Prevotellaceae
New.CleanUp.ReferenceOTU192	0	17	64	0	0	4	0	4	7	0	1	0	1	0	0	10	6	2	k__Bacteria; p__Tenericutes; c__Mollicutes; o__RF39; f__; g__; s__
New.CleanUp.ReferenceOTU3265	0	0	0	0	0	0	0	0	0	0	1	0	0	1	0	0	0	0	k__Bacteria; p__Proteobacteria; c__Alphaproteobacteria
New.CleanUp.ReferenceOTU120	9	2	5	6	2	54	1	0	8	1	5	14	7	8	2	0	25	1	k__Bacteria; p__Firmicutes; c__Clostridia; o__Clostridiales; f__Veillonellaceae
New.CleanUp.ReferenceOTU726	0	0	0	0	0	2	0	0	0	0	0	1	0	8	0	0	1	0	k__Bacteria; p__Firmicutes; c__Clostridia; o__Clostridiales; f__Lachnospiraceae; g__Lachnospira; s__
New.CleanUp.ReferenceOTU816	0	0	0	0	0	0	0	0	0	5	0	0	1	1	2	0	0	1	k__Bacteria; p__Firmicutes; c__Clostridia; o__Clostridiales; f__Veillonellaceae; g__; s__
New.CleanUp.ReferenceOTU1125	0	0	0	0	0	0	0	1	0	0	2	1	0	0	0	0	0	1	k__Bacteria; p__Bacteroidetes; c__Bacteroidia; o__Bacteroidales; f__[Paraprevotellaceae]; g__[Prevotella]; s__
New.CleanUp.ReferenceOTU645	0	0	0	0	15	0	0	0	0	0	0	0	0	0	0	0	0	0	k__Bacteria; p__Bacteroidetes; c__Bacteroidia; o__Bacteroidales; f__Porphyromonadaceae; g__Paludibacter; s__
New.CleanUp.ReferenceOTU1124	0	0	0	0	5	0	0	0	0	0	0	0	0	0	0	0	0	0	k__Bacteria; p__Verrucomicrobia; c__Verruco-5; o__WCHB1-41; f__RFP12; g__; s__
New.CleanUp.ReferenceOTU1127	0	0	0	0	4	0	0	0	0	0	0	0	0	0	0	1	0	0	k__Bacteria; p__Bacteroidetes; c__Bacteroidia; o__Bacteroidales; f__; g__; s__
New.CleanUp.ReferenceOTU3124	0	0	0	0	0	2	0	0	0	0	0	0	0	0	0	0	0	0	k__Bacteria; p__Firmicutes; c__Erysipelotrichi; o__Erysipelotrichales; f__Erysipelotrichaceae; g__RFN20; s__
New.CleanUp.ReferenceOTU911	0	0	0	0	0	2	0	0	0	1	0	1	0	0	0	0	2	4	k__Bacteria; p__Firmicutes; c__Clostridia; o__Clostridiales; f__Lachnospiraceae
New.CleanUp.ReferenceOTU1121	0	0	0	0	0	0	0	0	0	2	0	0	0	0	0	2	0	1	k__Bacteria; p__Firmicutes; c__Erysipelotrichi; o__Erysipelotrichales; f__Erysipelotrichaceae; g__[Eubacterium]; s__cylindroides
New.CleanUp.ReferenceOTU1120	1	0	0	0	0	0	0	0	0	1	5	1	0	0	0	0	1	0	k__Bacteria; p__Verrucomicrobia; c__Verruco-5; o__WCHB1-41; f__RFP12; g__; s__
New.CleanUp.ReferenceOTU1123	0	0	0	0	0	0	4	0	0	1	0	0	0	0	0	0	0	0	k__Bacteria; p__Actinobacteria; c__Coriobacteriia; o__Coriobacteriales; f__Coriobacteriaceae; g__Enterococcus; s__casseliflavus
New.CleanUp.ReferenceOTU1122	0	0	0	4	0	0	0	0	1	0	0	0	0	0	0	0	0	0	k__Bacteria; p__Spirochaetes; c__Spirochaetes; o__Sphaerochaetales; f__Sphaerochaetaceae; g__Sphaerochaeta; s__
New.CleanUp.ReferenceOTU2432	0	0	0	0	0	0	0	0	0	0	0	0	0	0	0	0	3	0	k__Bacteria; p__Firmicutes; c__Clostridia; o__Clostridiales; f__Ruminococcaceae; g__; s__
New.CleanUp.ReferenceOTU853	0	0	1	0	0	0	0	3	0	0	0	0	5	0	0	0	0	0	k__Bacteria; p__Elusimicrobia; c__Elusimicrobia; o__Elusimicrobiales; f__Elusimicrobiaceae; g__; s__
New.CleanUp.ReferenceOTU2430	0	0	0	0	0	0	0	0	0	0	0	2	0	0	0	0	0	0	k__Bacteria
New.CleanUp.ReferenceOTU577	4	0	1	0	0	2	0	0	0	9	0	1	0	0	0	0	1	0	k__Bacteria; p__Firmicutes; c__Clostridia; o__Clostridiales; f__Ruminococcaceae; g__; s__
New.CleanUp.ReferenceOTU852	0	0	0	1	0	0	0	1	0	0	0	3	0	0	0	0	3	1	k__Bacteria; p__Bacteroidetes; c__Bacteroidia; o__Bacteroidales; f__Prevotellaceae; g__Prevotella; s__
New.CleanUp.ReferenceOTU851	0	0	0	0	0	0	0	0	0	0	0	7	0	0	0	2	0	0	k__Bacteria; p__Firmicutes; c__Clostridia; o__Clostridiales; f__Ruminococcaceae; g__; s__
New.CleanUp.ReferenceOTU850	3	0	0	0	0	1	0	0	0	0	1	2	0	0	1	0	1	0	k__Bacteria; p__Firmicutes; c__Erysipelotrichi; o__Erysipelotrichales; f__Erysipelotrichaceae; g__Asteroleplasma; s__anaerobium
New.CleanUp.ReferenceOTU855	0	0	0	0	0	2	0	1	1	1	0	0	1	0	0	2	1	0	k__Bacteria; p__Verrucomicrobia; c__Opitutae; o__[Cerasicoccales]; f__[Cerasicoccaceae]; g__; s__
New.CleanUp.ReferenceOTU854	0	0	0	0	8	0	0	0	0	0	0	0	0	0	0	1	0	0	k__Bacteria; p__Lentisphaerae; c__[Lentisphaeria]; o__Victivallales; f__Victivallaceae; g__; s__
New.CleanUp.ReferenceOTU404	2	0	0	2	0	5	0	1	0	0	0	1	0	1	0	0	11	6	k__Bacteria; p__Bacteroidetes; c__Bacteroidia; o__Bacteroidales; f__Prevotellaceae; g__Prevotella
New.CleanUp.ReferenceOTU170	0	0	2	1	33	14	0	3	0	2	0	0	0	0	0	41	0	0	k__Bacteria; p__Tenericutes; c__Mollicutes; o__RF39; f__; g__; s__
New.CleanUp.ReferenceOTU2506	0	0	0	0	0	1	1	0	0	0	0	0	0	0	0	0	0	0	k__Bacteria; p__Bacteroidetes; c__Bacteroidia; o__Bacteroidales; f__; g__; s__
New.CleanUp.ReferenceOTU2501	1	1	0	0	0	0	0	0	0	0	0	0	0	0	0	0	0	0	k__Bacteria; p__Tenericutes; c__Mollicutes; o__Mycoplasmatales; f__Mycoplasmataceae; g__; s__
New.CleanUp.ReferenceOTU811	0	0	0	0	0	0	0	3	0	0	4	1	0	2	0	0	0	0	k__Bacteria; p__Bacteroidetes; c__Bacteroidia; o__Bacteroidales; f__Prevotellaceae; g__Prevotella; s__
New.CleanUp.ReferenceOTU121	0	32	2	0	7	28	7	11	6	5	25	8	2	5	2	3	2	1	k__Bacteria; p__Firmicutes; c__Clostridia; o__Clostridiales; f__; g__; s__
New.CleanUp.ReferenceOTU2753	0	0	1	0	0	0	0	0	0	0	0	0	0	1	0	0	0	0	k__Bacteria; p__Bacteroidetes; c__Bacteroidia; o__Bacteroidales
New.CleanUp.ReferenceOTU2613	0	0	0	0	1	1	0	0	0	0	0	0	0	0	0	0	0	0	k__Bacteria; p__Bacteroidetes; c__Bacteroidia; o__Bacteroidales; f__; g__; s__
New.CleanUp.ReferenceOTU2616	0	0	0	0	0	0	1	0	0	0	0	0	1	0	0	0	0	0	k__Bacteria; p__Bacteroidetes; c__Bacteroidia; o__Bacteroidales
New.CleanUp.ReferenceOTU2614	1	0	0	0	0	0	0	0	0	1	0	0	0	0	0	0	0	0	k__Bacteria; p__Bacteroidetes; c__Bacteroidia; o__Bacteroidales; f__; g__; s__
New.CleanUp.ReferenceOTU54	76	0	0	0	0	0	0	1	0	217	0	1	0	0	2	5	0	0	k__Bacteria; p__Firmicutes; c__Clostridia; o__Clostridiales; f__Ruminococcaceae; g__; s__
New.CleanUp.ReferenceOTU55	4	15	5	0	13	17	12	5	12	59	1	102	7	10	10	0	15	13	k__Bacteria; p__Firmicutes; c__Erysipelotrichi; o__Erysipelotrichales; f__Erysipelotrichaceae; g__Bulleidia
New.CleanUp.ReferenceOTU56	28	64	5	3	28	26	0	0	39	16	28	16	21	10	5	2	3	2	k__Bacteria; p__Actinobacteria; c__Coriobacteriia; o__Coriobacteriales; f__Coriobacteriaceae; g__; s__
New.CleanUp.ReferenceOTU57	0	57	40	0	9	64	0	20	52	64	8	22	35	5	83	4	4	3	k__Bacteria; p__Actinobacteria; c__Coriobacteriia; o__Coriobacteriales; f__Coriobacteriaceae; g__; s__
New.CleanUp.ReferenceOTU153	0	0	29	6	0	0	0	7	3	0	3	0	73	3	0	4	0	0	k__Bacteria; p__Bacteroidetes; c__Bacteroidia; o__Bacteroidales; f__; g__; s__
New.CleanUp.ReferenceOTU58	19	7	9	30	6	82	5	1	3	2	25	24	17	11	1	2	42	5	k__Bacteria; p__Firmicutes; c__Clostridia; o__Clostridiales; f__Veillonellaceae
New.CleanUp.ReferenceOTU59	70	6	145	12	1	22	1	7	0	2	0	1	35	0	0	8	0	2	k__Bacteria; p__Bacteroidetes; c__Bacteroidia; o__Bacteroidales; f__RF16; g__; s__
New.CleanUp.ReferenceOTU158	1	1	0	4	0	4	0	1	6	4	1	6	3	5	3	1	68	98	k__Bacteria; p__Bacteroidetes; c__Bacteroidia; o__Bacteroidales; f__Prevotellaceae; g__Prevotella; s__
New.CleanUp.ReferenceOTU159	12	7	6	162	13	19	7	0	13	2	26	16	2	4	6	3	6	2	k__Bacteria; p__Proteobacteria; c__Betaproteobacteria; o__Neisseriales; f__Neisseriaceae
New.CleanUp.ReferenceOTU1369	0	0	0	0	2	0	0	0	0	0	0	0	0	0	0	0	0	0	k__Bacteria; p__Tenericutes; c__RF3; o__ML615J-28; f__; g__; s__
New.CleanUp.ReferenceOTU1368	0	0	0	0	1	0	0	0	0	0	0	0	1	0	0	0	0	0	k__Bacteria; p__Bacteroidetes; c__Bacteroidia; o__Bacteroidales; f__Bacteroidaceae; g__Bacteroides; s__
New.CleanUp.ReferenceOTU1363	0	0	0	0	0	0	0	0	0	0	0	0	0	0	0	2	0	0	k__Bacteria; p__Firmicutes; c__Clostridia; o__Clostridiales; f__Ruminococcaceae; g__Butyricicoccus; s__pullicaecorum
New.CleanUp.ReferenceOTU1362	0	0	0	0	0	0	0	0	2	0	0	0	0	0	0	0	0	0	k__Bacteria; p__Tenericutes; c__Mollicutes; o__RF39; f__; g__; s__
New.CleanUp.ReferenceOTU1361	0	0	0	0	0	0	0	0	0	1	0	0	0	0	1	0	0	0	k__Bacteria; p__Firmicutes; c__Erysipelotrichi; o__Erysipelotrichales; f__Erysipelotrichaceae; g__RFN20; s__
New.CleanUp.ReferenceOTU1360	0	1	0	0	0	0	0	0	0	0	0	0	0	0	0	1	0	0	k__Bacteria; p__Firmicutes; c__Clostridia; o__Clostridiales; f__; g__; s__
New.CleanUp.ReferenceOTU1367	0	0	0	0	2	0	0	0	0	0	0	0	0	0	0	0	0	0	k__Bacteria; p__Tenericutes; c__Mollicutes; o__Anaeroplasmatales; f__Anaeroplasmataceae; g__; s__
New.CleanUp.ReferenceOTU1366	0	0	0	0	0	0	0	0	0	0	0	0	0	2	0	0	0	0	k__Bacteria; p__Firmicutes; c__Clostridia; o__Clostridiales; f__Veillonellaceae; g__; s__
New.CleanUp.ReferenceOTU1365	0	0	0	0	0	0	0	0	1	0	0	0	0	1	0	0	0	0	k__Bacteria; p__Firmicutes; c__Clostridia; o__Clostridiales; f__; g__; s__
New.CleanUp.ReferenceOTU1364	0	0	0	0	0	0	0	0	1	0	0	1	0	0	0	0	0	0	k__Bacteria; p__Bacteroidetes; c__Bacteroidia; o__Bacteroidales; f__[Paraprevotellaceae]; g__[Prevotella]; s__
New.CleanUp.ReferenceOTU558	0	0	0	0	0	0	0	0	1	0	0	7	0	8	0	0	2	0	k__Bacteria; p__Firmicutes; c__Clostridia; o__Clostridiales; f__Lachnospiraceae
New.CleanUp.ReferenceOTU559	0	0	0	0	18	0	0	0	0	0	0	0	0	0	0	0	0	0	k__Bacteria; p__Verrucomicrobia; c__Verruco-5; o__WCHB1-41; f__RFP12; g__; s__
New.CleanUp.ReferenceOTU552	5	1	2	0	1	5	0	1	0	0	0	0	2	0	0	0	1	1	k__Bacteria; p__Firmicutes; c__Clostridia; o__Clostridiales; f__Ruminococcaceae; g__; s__
New.CleanUp.ReferenceOTU553	0	0	2	0	0	4	0	5	0	13	0	0	0	0	3	0	7	0	k__Bacteria; p__Firmicutes; c__Clostridia; o__Clostridiales; f__Lachnospiraceae; g__Coprococcus; s__
New.CleanUp.ReferenceOTU550	2	1	5	0	4	1	0	0	0	1	0	3	0	1	0	0	1	0	k__Bacteria; p__Proteobacteria; c__Deltaproteobacteria; o__Desulfovibrionales; f__Desulfovibrionaceae; g__Desulfovibrio; s__D168
New.CleanUp.ReferenceOTU551	4	0	0	1	0	0	0	1	0	0	0	8	1	0	0	0	3	1	k__Bacteria; p__Bacteroidetes; c__Bacteroidia; o__Bacteroidales; f__Prevotellaceae; g__Prevotella; s__
New.CleanUp.ReferenceOTU556	1	1	1	0	1	2	1	0	2	2	0	2	1	2	1	0	2	0	k__Bacteria; p__Firmicutes
New.CleanUp.ReferenceOTU547	0	0	0	0	0	0	0	0	8	1	2	3	0	1	0	0	9	12	k__Bacteria; p__Bacteroidetes; c__Bacteroidia; o__Bacteroidales; f__Prevotellaceae; g__Prevotella; s__copri
New.CleanUp.ReferenceOTU554	0	11	2	0	0	0	2	0	0	0	0	0	0	0	0	4	0	0	k__Bacteria; p__Firmicutes; c__Clostridia; o__Clostridiales; f__Ruminococcaceae; g__Clostridium
New.CleanUp.ReferenceOTU555	0	0	19	0	0	0	0	0	0	0	0	0	0	0	0	0	0	0	k__Bacteria; p__Firmicutes; c__Clostridia; o__Clostridiales
New.CleanUp.ReferenceOTU1744	0	0	0	0	0	0	1	0	0	0	0	0	1	0	0	0	0	0	k__Bacteria; p__Bacteroidetes; c__Bacteroidia; o__Bacteroidales; f__; g__; s__
New.CleanUp.ReferenceOTU1214	0	0	0	0	4	0	0	0	0	0	0	0	0	0	0	0	0	0	k__Bacteria; p__Verrucomicrobia; c__Verruco-5; o__WCHB1-41; f__RFP12; g__; s__
New.CleanUp.ReferenceOTU1213	0	0	0	0	0	1	0	0	0	2	0	1	0	0	0	0	0	0	k__Bacteria; p__Actinobacteria; c__Coriobacteriia; o__Coriobacteriales; f__Coriobacteriaceae; g__; s__
New.CleanUp.ReferenceOTU1743	1	0	0	0	2	0	0	0	0	0	0	0	0	0	0	0	0	0	k__Bacteria; p__Bacteroidetes; c__Bacteroidia; o__Bacteroidales; f__; g__; s__
New.CleanUp.ReferenceOTU1219	2	0	0	0	0	2	0	0	0	0	0	0	0	0	0	0	0	0	k__Bacteria; p__Firmicutes; c__Erysipelotrichi; o__Erysipelotrichales; f__Erysipelotrichaceae; g__Bulleidia; s__
New.CleanUp.ReferenceOTU1218	0	0	0	0	0	0	1	0	0	0	0	2	0	0	1	0	0	0	k__Bacteria; p__Firmicutes; c__Clostridia; o__Clostridiales; f__Lachnospiraceae; g__Oribacterium; s__
New.CleanUp.ReferenceOTU1187	0	0	0	0	0	1	0	0	0	0	0	1	0	0	1	0	0	1	k__Bacteria; p__Firmicutes; c__Clostridia; o__Clostridiales
New.CleanUp.ReferenceOTU1186	0	0	0	0	4	0	0	0	0	0	0	0	0	0	0	0	0	0	k__Bacteria; p__Bacteroidetes; c__Bacteroidia; o__Bacteroidales; f__Porphyromonadaceae; g__Paludibacter; s__
New.CleanUp.ReferenceOTU1185	4	0	0	0	0	0	0	0	0	0	0	0	0	0	0	0	0	0	k__Bacteria; p__Firmicutes; c__Clostridia; o__Clostridiales; f__Ruminococcaceae; g__; s__
New.CleanUp.ReferenceOTU1184	0	0	0	0	4	0	0	0	0	0	0	0	0	0	0	0	0	0	k__Bacteria; p__Firmicutes; c__Erysipelotrichi; o__Erysipelotrichales; f__Erysipelotrichaceae; g__RFN20; s__
New.CleanUp.ReferenceOTU1183	0	0	4	0	0	0	0	0	0	0	0	0	0	0	0	0	0	0	k__Bacteria; p__Firmicutes; c__Clostridia; o__Clostridiales; f__Ruminococcaceae; g__Ruminococcus; s__
New.CleanUp.ReferenceOTU1182	0	0	0	0	2	0	0	0	0	1	0	0	0	0	0	1	0	0	k__Bacteria; p__Firmicutes; c__Clostridia; o__Clostridiales; f__Lachnospiraceae; g__; s__
New.CleanUp.ReferenceOTU1181	1	0	1	0	0	2	0	0	0	0	0	0	0	0	0	0	0	0	k__Bacteria; p__Firmicutes; c__Clostridia; o__Clostridiales; f__Christensenellaceae; g__; s__
New.CleanUp.ReferenceOTU1180	0	0	0	0	1	0	0	0	1	0	0	2	0	0	0	0	0	0	k__Bacteria; p__Firmicutes; c__Clostridia; o__Clostridiales; f__Ruminococcaceae; g__; s__
New.CleanUp.ReferenceOTU428	3	0	0	20	1	0	0	1	0	0	0	1	0	0	0	0	1	0	k__Bacteria; p__Bacteroidetes; c__Bacteroidia; o__Bacteroidales; f__; g__; s__
New.CleanUp.ReferenceOTU429	0	2	22	0	0	0	1	1	0	0	0	0	1	0	0	0	0	0	k__Bacteria; p__Synergistetes; c__Synergistia; o__Synergistales; f__; g__; s__
New.CleanUp.ReferenceOTU1189	0	0	0	0	0	0	0	0	0	1	0	0	0	0	1	0	2	0	k__Bacteria; p__Firmicutes; c__Clostridia; o__Clostridiales; f__Lachnospiraceae; g__Coprococcus; s__
New.CleanUp.ReferenceOTU1188	0	0	0	0	0	0	1	0	0	0	0	1	0	2	1	0	0	1	k__Bacteria; p__Firmicutes; c__Clostridia; o__Clostridiales; f__Lachnospiraceae
New.CleanUp.ReferenceOTU338	0	0	1	0	0	0	0	0	0	14	1	0	11	6	2	3	3	4	k__Bacteria; p__Bacteroidetes; c__Bacteroidia; o__Bacteroidales; f__Prevotellaceae; g__Prevotella; s__
New.CleanUp.ReferenceOTU339	7	0	1	1	2	11	0	0	0	7	1	2	2	1	0	0	2	0	k__Bacteria; p__Firmicutes; c__Clostridia; o__Clostridiales; f__Ruminococcaceae; g__; s__
New.CleanUp.ReferenceOTU884	0	0	0	0	0	0	0	0	0	1	0	0	8	0	0	0	0	0	k__Bacteria; p__Bacteroidetes; c__Bacteroidia; o__Bacteroidales
New.CleanUp.ReferenceOTU885	0	1	0	0	0	1	0	0	0	1	0	4	0	0	1	0	0	0	k__Bacteria; p__Bacteroidetes; c__Bacteroidia; o__Bacteroidales; f__Prevotellaceae; g__Prevotella; s__copri
New.CleanUp.ReferenceOTU886	0	0	0	8	0	0	0	0	0	0	0	0	0	0	0	0	0	0	k__Bacteria; p__Spirochaetes; c__Spirochaetes; o__Spirochaetales; f__Spirochaetaceae; g__Treponema; s__
New.CleanUp.ReferenceOTU880	0	0	0	0	0	9	0	0	0	0	0	0	0	0	0	0	0	0	k__Bacteria; p__Spirochaetes; c__Spirochaetes; o__Spirochaetales; f__Spirochaetaceae; g__Treponema; s__
New.CleanUp.ReferenceOTU333	0	0	0	38	0	0	0	0	0	0	0	0	0	0	0	0	0	0	k__Bacteria; p__Spirochaetes; c__Spirochaetes; o__Spirochaetales; f__Spirochaetaceae; g__Treponema; s__
New.CleanUp.ReferenceOTU883	0	0	0	0	0	1	1	0	2	7	0	1	0	0	0	0	0	0	k__Bacteria; p__Actinobacteria; c__Coriobacteriia; o__Coriobacteriales; f__Coriobacteriaceae; g__Atopobium; s__
New.CleanUp.ReferenceOTU643	0	1	0	0	0	4	0	0	1	0	1	3	1	1	0	3	0	0	k__Bacteria; p__Firmicutes; c__Clostridia; o__Clostridiales; f__Lachnospiraceae
New.CleanUp.ReferenceOTU2982	0	1	0	1	0	1	0	0	0	0	0	0	0	0	0	0	0	0	k__Bacteria; p__Bacteroidetes; c__Bacteroidia; o__Bacteroidales; f__; g__; s__
New.CleanUp.ReferenceOTU501	1	0	0	0	41	0	0	0	0	0	0	0	0	0	0	0	0	0	k__Bacteria; p__Tenericutes; c__Mollicutes; o__Mycoplasmatales; f__Mycoplasmataceae; g__; s__
New.CleanUp.ReferenceOTU2629	1	0	0	0	0	0	0	0	0	0	0	0	0	0	0	0	1	0	k__Bacteria
New.CleanUp.ReferenceOTU2182	0	0	0	0	0	2	0	0	0	0	0	0	0	0	0	0	0	0	k__Bacteria; p__Firmicutes
New.CleanUp.ReferenceOTU61	0	1	57	7	21	0	0	32	12	0	2	0	208	1	0	54	0	0	k__Bacteria; p__Bacteroidetes; c__Bacteroidia; o__Bacteroidales; f__; g__; s__
New.CleanUp.ReferenceOTU63	46	4	0	0	2	37	8	1	12	16	6	32	76	0	8	8	16	11	k__Bacteria; p__Firmicutes; c__Erysipelotrichi; o__Erysipelotrichales; f__Erysipelotrichaceae; g__RFN20; s__
New.CleanUp.ReferenceOTU917	1	0	1	0	0	0	0	0	0	3	1	1	1	0	0	0	0	0	k__Bacteria; p__Actinobacteria; c__Coriobacteriia; o__Coriobacteriales; f__Coriobacteriaceae; g__; s__
New.CleanUp.ReferenceOTU62	90	20	3	0	0	34	0	0	1	7	32	60	5	0	3	6	38	3	k__Bacteria; p__Verrucomicrobia; c__Verruco-5; o__WCHB1-41; f__RFP12; g__; s__
New.CleanUp.ReferenceOTU11	351	267	20	6	38	153	32	5	30	99	5	23	45	0	5	17	14	11	k__Bacteria; p__Bacteroidetes; c__Bacteroidia; o__Bacteroidales; f__; g__; s__
New.CleanUp.ReferenceOTU65	6	5	2	6	2	17	11	13	5	9	31	65	2	25	5	14	19	39	k__Bacteria; p__Bacteroidetes; c__Bacteroidia; o__Bacteroidales; f__[Paraprevotellaceae]; g__[Prevotella]; s__
New.CleanUp.ReferenceOTU125	48	22	4	0	1	60	5	3	1	30	3	5	8	0	5	1	1	1	k__Bacteria; p__Firmicutes; c__Clostridia; o__Clostridiales; f__Ruminococcaceae; g__; s__
New.CleanUp.ReferenceOTU144	0	15	2	0	0	37	1	1	20	2	12	14	0	0	1	2	12	2	k__Bacteria; p__Tenericutes; c__Mollicutes; o__RF39; f__; g__; s__
New.CleanUp.ReferenceOTU146	0	63	2	0	3	5	0	4	15	4	12	9	4	27	1	1	4	1	k__Bacteria; p__Bacteroidetes; c__Bacteroidia; o__Bacteroidales; f__Bacteroidaceae; g__Bacteroides
New.CleanUp.ReferenceOTU69	0	10	3	1	0	10	5	5	10	17	4	32	1	88	4	0	46	30	k__Bacteria; p__Firmicutes; c__Clostridia; o__Clostridiales; f__Lachnospiraceae
New.CleanUp.ReferenceOTU148	2	0	0	0	0	2	0	0	0	74	0	33	0	0	5	1	1	0	k__Bacteria; p__Firmicutes; c__Clostridia; o__Clostridiales; f__Ruminococcaceae
New.CleanUp.ReferenceOTU3540	0	0	0	0	0	0	0	0	0	0	1	0	1	0	0	0	0	0	k__Bacteria; p__Firmicutes
New.CleanUp.ReferenceOTU1270	0	1	0	0	0	0	0	0	0	0	0	0	0	0	0	0	2	0	k__Bacteria; p__Verrucomicrobia; c__Verruco-5; o__WCHB1-41; f__RFP12; g__; s__
New.CleanUp.ReferenceOTU500	0	4	0	0	1	7	0	8	0	0	0	0	0	0	0	0	1	0	k__Bacteria; p__Firmicutes; c__Clostridia; o__Clostridiales; f__; g__; s__
New.CleanUp.ReferenceOTU2059	0	0	0	0	0	0	0	0	0	0	0	3	0	0	0	0	0	0	k__Bacteria; p__Bacteroidetes; c__Bacteroidia; o__Bacteroidales; f__Prevotellaceae; g__Prevotella
New.CleanUp.ReferenceOTU2053	0	0	0	0	0	0	0	0	0	0	0	0	0	0	0	0	0	2	k__Bacteria; p__Bacteroidetes; c__Bacteroidia; o__Bacteroidales
New.CleanUp.ReferenceOTU1074	0	0	1	0	0	0	0	0	0	2	0	0	0	0	2	0	0	0	k__Bacteria; p__Firmicutes; c__Clostridia; o__Clostridiales; f__Ruminococcaceae; g__Oscillospira; s__
New.CleanUp.ReferenceOTU1347	0	0	0	0	0	0	0	0	0	0	0	0	1	0	0	0	1	0	k__Bacteria; p__Firmicutes; c__Clostridia; o__Clostridiales; f__Ruminococcaceae
New.CleanUp.ReferenceOTU2422	0	0	0	0	0	0	0	0	1	0	0	0	0	1	0	0	0	0	k__Bacteria; p__Tenericutes; c__Mollicutes; o__RF39; f__; g__; s__
New.CleanUp.ReferenceOTU124	0	1	44	1	8	4	2	46	11	1	1	0	38	0	2	6	0	0	k__Bacteria; p__Spirochaetes; c__Spirochaetes; o__Sphaerochaetales; f__Sphaerochaetaceae; g__Sphaerochaeta; s__
New.CleanUp.ReferenceOTU1078	0	3	1	0	0	0	0	1	0	0	0	0	0	0	0	0	0	0	k__Bacteria; p__Firmicutes; c__Clostridia; o__Clostridiales; f__Ruminococcaceae; g__; s__
New.CleanUp.ReferenceOTU641	0	0	0	0	0	0	0	0	0	0	1	0	0	9	0	0	4	1	k__Bacteria; p__Firmicutes; c__Clostridia; o__Clostridiales; f__Lachnospiraceae; g__; s__
New.CleanUp.ReferenceOTU242	0	22	0	0	5	1	3	7	18	0	0	0	0	1	0	0	4	0	k__Bacteria; p__Tenericutes; c__Mollicutes; o__RF39; f__; g__; s__
New.CleanUp.ReferenceOTU243	1	4	4	2	0	6	1	7	6	2	0	14	0	3	0	9	2	0	k__Bacteria; p__Firmicutes; c__Clostridia; o__Clostridiales; f__Ruminococcaceae; g__; s__
New.CleanUp.ReferenceOTU1274	0	0	0	0	0	1	0	0	0	1	1	0	0	0	0	0	0	0	k__Bacteria; p__Firmicutes; c__Erysipelotrichi; o__Erysipelotrichales; f__Erysipelotrichaceae; g__RFN20; s__
New.CleanUp.ReferenceOTU240	4	2	2	0	8	5	1	9	1	4	1	12	2	3	0	4	1	2	k__Bacteria; p__Firmicutes; c__Erysipelotrichi; o__Erysipelotrichales; f__Erysipelotrichaceae; g__Bulleidia
New.CleanUp.ReferenceOTU1068	3	0	0	0	0	0	0	0	0	1	0	0	1	0	0	0	0	0	k__Bacteria; p__Bacteroidetes; c__Bacteroidia; o__Bacteroidales; f__; g__; s__
New.CleanUp.ReferenceOTU241	1	10	2	3	0	5	4	0	11	18	5	0	1	0	0	1	0	0	k__Bacteria; p__Proteobacteria; c__Betaproteobacteria; o__Burkholderiales
New.CleanUp.ReferenceOTU246	3	2	5	1	0	1	3	2	1	35	0	7	3	0	0	0	1	0	k__Bacteria; p__Firmicutes; c__Clostridia; o__Clostridiales; f__Lachnospiraceae; g__; s__
New.CleanUp.ReferenceOTU244	0	19	6	0	9	2	6	8	6	0	1	0	0	0	0	2	2	0	k__Bacteria
New.CleanUp.ReferenceOTU503	0	0	0	0	0	2	0	0	1	2	1	1	0	2	3	0	4	5	k__Bacteria; p__Firmicutes; c__Clostridia; o__Clostridiales; f__Lachnospiraceae; g__Oribacterium; s__
New.CleanUp.ReferenceOTU245	0	4	0	4	0	4	1	0	5	2	10	4	1	11	8	11	6	13	k__Bacteria; p__Bacteroidetes; c__Bacteroidia; o__Bacteroidales; f__Prevotellaceae; g__Prevotella; s__copri
New.CleanUp.ReferenceOTU1279	0	3	0	0	0	0	0	0	0	0	0	0	0	0	0	0	0	0	k__Bacteria; p__Tenericutes; c__Mollicutes; o__Anaeroplasmatales; f__Anaeroplasmataceae; g__; s__
New.CleanUp.ReferenceOTU1278	0	0	0	0	0	2	0	0	1	0	0	0	0	0	0	0	0	0	k__Bacteria; p__Firmicutes; c__Erysipelotrichi; o__Erysipelotrichales; f__Erysipelotrichaceae; g__p-75-a5; s__
New.CleanUp.ReferenceOTU249	0	2	11	6	0	0	2	20	1	7	2	1	0	0	5	1	0	0	k__Bacteria; p__Chloroflexi; c__Anaerolineae; o__Anaerolineales; f__Anaerolinaceae; g__SHD-231; s__
New.CleanUp.ReferenceOTU3068	0	0	0	0	2	0	0	0	0	0	0	0	0	0	0	0	0	0	k__Bacteria; p__Firmicutes; c__Clostridia; o__Clostridiales
New.CleanUp.ReferenceOTU43	111	28	44	21	11	21	14	0	2	39	6	26	6	0	8	2	6	0	k__Bacteria; p__Firmicutes; c__Clostridia; o__Clostridiales; f__Christensenellaceae; g__; s__
New.CleanUp.ReferenceOTU42	12	6	8	3	16	29	4	16	119	14	31	21	35	14	5	13	0	0	k__Bacteria; p__Firmicutes; c__Erysipelotrichi; o__Erysipelotrichales; f__Erysipelotrichaceae; g__; s__
New.CleanUp.ReferenceOTU41	29	15	16	2	11	29	10	32	12	33	4	100	24	3	1	22	14	10	k__Bacteria; p__Firmicutes; c__Erysipelotrichi; o__Erysipelotrichales; f__Erysipelotrichaceae; g__Bulleidia
New.CleanUp.ReferenceOTU40	42	20	78	5	83	27	10	8	12	9	3	11	11	14	2	8	76	39	k__Bacteria; p__Bacteroidetes; c__Bacteroidia; o__Bacteroidales; f__Porphyromonadaceae; g__Parabacteroides; s__
New.CleanUp.ReferenceOTU47	16	37	18	0	12	33	15	2	19	43	11	43	17	4	7	5	33	3	k__Bacteria; p__Firmicutes; c__Clostridia; o__Clostridiales; f__Ruminococcaceae; g__Oscillospira; s__guilliermondii
New.CleanUp.ReferenceOTU46	22	1	220	5	1	8	1	33	0	2	0	2	29	0	0	4	0	0	k__Bacteria; p__Bacteroidetes; c__Bacteroidia; o__Bacteroidales; f__RF16; g__; s__
New.CleanUp.ReferenceOTU45	0	234	0	0	13	0	0	87	0	0	7	0	0	0	0	1	0	0	k__Bacteria; p__Tenericutes; c__Mollicutes; o__RF39; f__; g__; s__
New.CleanUp.ReferenceOTU44	10	11	2	0	3	46	2	7	1	122	3	48	1	1	8	3	66	1	k__Bacteria; p__Firmicutes; c__Clostridia; o__Clostridiales; f__Lachnospiraceae; g__; s__
New.CleanUp.ReferenceOTU669	8	0	0	2	0	0	0	1	0	0	0	3	0	0	0	0	0	0	k__Bacteria; p__Bacteroidetes; c__Bacteroidia; o__Bacteroidales
New.CleanUp.ReferenceOTU2608	0	0	0	0	0	0	0	0	0	0	0	0	0	0	0	0	2	0	k__Bacteria; p__Firmicutes; c__Clostridia; o__Clostridiales; f__Veillonellaceae
New.CleanUp.ReferenceOTU3450	0	2	0	0	0	0	0	0	0	0	0	0	0	0	0	0	0	0	k__Bacteria; p__Firmicutes; c__Clostridia; o__Clostridiales; f__Ruminococcaceae; g__Ruminococcus; s__
New.CleanUp.ReferenceOTU666	0	1	0	0	0	1	0	0	1	0	0	7	0	2	0	0	1	2	k__Bacteria; p__Bacteroidetes; c__Bacteroidia; o__Bacteroidales; f__[Paraprevotellaceae]; g__[Prevotella]; s__
New.CleanUp.ReferenceOTU1741	1	2	0	0	0	0	0	0	0	0	0	0	0	0	0	0	1	0	k__Bacteria; p__Bacteroidetes
New.CleanUp.ReferenceOTU1341	0	0	0	0	0	0	0	0	0	1	0	0	0	0	1	0	0	0	k__Bacteria; p__Firmicutes; c__Clostridia; o__Clostridiales; f__Lachnospiraceae; g__Roseburia
New.CleanUp.ReferenceOTU1424	0	0	0	0	0	0	0	0	0	0	0	0	2	0	0	0	0	0	k__Bacteria; p__Actinobacteria; c__Coriobacteriia; o__Coriobacteriales; f__Coriobacteriaceae; g__; s__
New.CleanUp.ReferenceOTU1425	0	0	0	0	2	0	0	0	0	0	0	0	0	0	0	0	0	0	k__Bacteria; p__Actinobacteria; c__Coriobacteriia; o__Coriobacteriales; f__Coriobacteriaceae; g__; s__
New.CleanUp.ReferenceOTU1426	0	0	0	0	4	0	0	0	0	0	0	0	0	0	0	0	0	0	k__Bacteria; p__Firmicutes; c__Erysipelotrichi; o__Erysipelotrichales; f__Erysipelotrichaceae; g__RFN20; s__
New.CleanUp.ReferenceOTU1427	0	0	1	0	0	0	0	0	1	0	0	0	0	0	0	0	0	0	k__Bacteria; p__Tenericutes; c__Mollicutes; o__RF39; f__; g__; s__
New.CleanUp.ReferenceOTU1420	0	2	0	0	0	0	0	0	0	0	0	0	0	0	0	0	0	0	k__Bacteria; p__Firmicutes
New.CleanUp.ReferenceOTU1421	0	0	0	0	2	0	0	0	0	0	0	0	0	0	0	0	0	0	k__Bacteria; p__Actinobacteria; c__Coriobacteriia; o__Coriobacteriales; f__Coriobacteriaceae; g__; s__
New.CleanUp.ReferenceOTU1422	0	0	0	0	0	2	0	0	0	0	0	0	0	0	0	0	0	0	k__Bacteria; p__Tenericutes; c__Mollicutes; o__Mycoplasmatales; f__Mycoplasmataceae; g__; s__
New.CleanUp.ReferenceOTU1423	0	0	0	0	0	0	0	0	0	0	0	0	0	0	2	0	0	0	k__Bacteria; p__Firmicutes; c__Erysipelotrichi; o__Erysipelotrichales; f__Erysipelotrichaceae; g__RFN20; s__
New.CleanUp.ReferenceOTU185	6	0	1	0	0	0	0	0	0	27	0	40	1	0	8	0	4	0	k__Bacteria; p__Firmicutes; c__Clostridia; o__Clostridiales
New.CleanUp.ReferenceOTU639	0	4	1	0	0	6	0	0	0	0	3	0	1	0	0	0	0	0	k__Bacteria; p__Firmicutes; c__Clostridia; o__Clostridiales; f__Ruminococcaceae; g__; s__
New.CleanUp.ReferenceOTU638	3	1	2	0	2	0	0	0	1	4	0	2	0	0	0	0	0	0	k__Bacteria; p__Firmicutes; c__Clostridia; o__Clostridiales; f__[Mogibacteriaceae]; g__; s__
New.CleanUp.ReferenceOTU1428	1	0	0	0	0	0	0	0	0	0	0	1	0	0	0	0	0	0	k__Bacteria; p__Bacteroidetes; c__Bacteroidia; o__Bacteroidales; f__Prevotellaceae; g__Prevotella; s__
New.CleanUp.ReferenceOTU1429	1	0	0	0	0	0	0	0	0	1	0	0	0	0	0	0	0	0	k__Bacteria; p__Firmicutes; c__Bacilli; o__Bacillales; f__Planococcaceae; g__Rummeliibacillus; s__
New.CleanUp.ReferenceOTU183	20	3	21	5	15	0	1	2	0	12	1	2	3	0	1	2	0	0	k__Bacteria
New.CleanUp.ReferenceOTU1359	0	0	0	0	0	0	0	0	0	0	0	0	0	0	0	1	1	0	k__Bacteria; p__Firmicutes; c__Clostridia; o__Clostridiales; f__Lachnospiraceae; g__; s__
New.CleanUp.ReferenceOTU1519	0	1	0	0	0	1	0	0	0	0	0	0	0	0	0	0	0	0	k__Bacteria; p__Firmicutes; c__Clostridia; o__Clostridiales; f__; g__; s__
New.CleanUp.ReferenceOTU529	0	1	1	0	0	0	1	1	0	7	0	2	3	0	0	0	3	1	k__Bacteria; p__Firmicutes; c__Clostridia; o__Clostridiales; f__Veillonellaceae; g__Dialister; s__
New.CleanUp.ReferenceOTU528	0	0	0	0	20	0	0	0	0	0	0	0	0	0	0	0	0	0	k__Bacteria; p__Lentisphaerae; c__[Lentisphaeria]; o__Victivallales; f__Victivallaceae; g__; s__
New.CleanUp.ReferenceOTU1511	2	0	0	0	0	0	0	0	0	0	0	0	0	0	0	0	0	0	k__Bacteria; p__Bacteroidetes; c__Bacteroidia; o__Bacteroidales; f__Prevotellaceae; g__Prevotella
New.CleanUp.ReferenceOTU1512	0	0	0	0	0	0	0	0	0	0	1	0	0	1	0	0	1	0	k__Bacteria; p__Bacteroidetes; c__Bacteroidia; o__Bacteroidales; f__Prevotellaceae; g__Prevotella
New.CleanUp.ReferenceOTU3646	0	0	0	1	0	0	0	0	0	1	0	0	0	0	0	0	0	0	k__Bacteria; p__Proteobacteria; c__Alphaproteobacteria; o__RF32; f__; g__; s__
New.CleanUp.ReferenceOTU3488	0	0	2	0	0	0	0	0	0	0	0	0	0	0	0	0	0	0	k__Bacteria; p__Tenericutes; c__Mollicutes; o__RF39; f__; g__; s__
New.CleanUp.ReferenceOTU1731	1	0	0	0	0	0	0	0	0	1	0	0	0	0	0	0	0	0	k__Bacteria; p__Tenericutes; c__Mollicutes; o__Mycoplasmatales; f__Mycoplasmataceae; g__; s__
New.CleanUp.ReferenceOTU1735	0	0	0	0	0	0	0	4	0	0	0	0	0	0	0	0	0	0	k__Bacteria
New.CleanUp.ReferenceOTU1737	0	0	0	0	2	0	0	0	0	0	0	0	0	0	0	0	0	0	k__Bacteria; p__Bacteroidetes; c__Bacteroidia; o__Bacteroidales; f__; g__; s__
New.CleanUp.ReferenceOTU1228	0	0	0	0	0	0	0	2	0	2	0	0	0	0	0	0	0	0	k__Bacteria; p__Firmicutes; c__Clostridia; o__Clostridiales; f__Christensenellaceae; g__; s__
New.CleanUp.ReferenceOTU1229	0	0	0	0	2	0	0	0	0	0	0	0	0	0	0	2	0	0	k__Bacteria; p__Firmicutes; c__Erysipelotrichi; o__Erysipelotrichales; f__Erysipelotrichaceae; g__p-75-a5; s__
New.CleanUp.ReferenceOTU457	2	4	0	0	0	0	1	0	0	0	0	2	1	0	0	0	3	11	k__Bacteria; p__Bacteroidetes; c__Bacteroidia; o__Bacteroidales; f__Prevotellaceae; g__Prevotella; s__
New.CleanUp.ReferenceOTU987	0	0	2	0	0	0	0	0	0	0	3	0	0	0	0	0	1	0	k__Bacteria; p__Verrucomicrobia; c__Opitutae; o__HA64; f__; g__; s__
New.CleanUp.ReferenceOTU986	0	0	0	0	0	0	0	0	0	1	2	3	0	0	0	0	0	0	k__Bacteria; p__Bacteroidetes; c__Bacteroidia; o__Bacteroidales; f__Prevotellaceae; g__Prevotella; s__copri
New.CleanUp.ReferenceOTU981	1	1	0	0	0	0	0	1	0	1	0	1	1	0	0	0	0	1	k__Bacteria; p__Firmicutes; c__Erysipelotrichi; o__Erysipelotrichales; f__Erysipelotrichaceae; g__Bulleidia
New.CleanUp.ReferenceOTU980	0	5	2	0	0	0	0	2	0	0	0	0	0	0	0	1	1	0	k__Bacteria; p__Firmicutes; c__Clostridia; o__Clostridiales; f__; g__; s__
New.CleanUp.ReferenceOTU451	0	0	0	0	0	3	1	3	0	3	2	7	0	3	0	0	2	30	k__Bacteria; p__Bacteroidetes; c__Bacteroidia; o__Bacteroidales; f__[Paraprevotellaceae]; g__[Prevotella]; s__
New.CleanUp.ReferenceOTU982	1	0	1	0	0	2	0	0	1	1	0	0	1	0	0	0	0	0	k__Bacteria; p__Firmicutes; c__Clostridia; o__Clostridiales; f__Veillonellaceae
New.CleanUp.ReferenceOTU989	2	0	0	0	0	0	0	0	1	1	0	4	0	0	0	0	1	0	k__Bacteria; p__Firmicutes; c__Clostridia; o__Clostridiales; f__Lachnospiraceae; g__Butyrivibrio; s__
New.CleanUp.ReferenceOTU988	0	0	0	0	6	0	0	0	0	0	0	0	0	0	0	0	0	0	k__Bacteria; p__Actinobacteria; c__Coriobacteriia; o__Coriobacteriales; f__Coriobacteriaceae; g__Adlercreutzia; s__
New.CleanUp.ReferenceOTU459	0	0	0	0	0	0	0	0	0	0	0	0	0	0	0	0	24	0	k__Bacteria; p__Firmicutes; c__Clostridia; o__Clostridiales; f__Veillonellaceae; g__Dialister; s__
New.CleanUp.ReferenceOTU458	2	2	0	0	2	13	1	1	0	1	0	0	2	0	0	0	0	0	k__Bacteria; p__Tenericutes; c__Mollicutes
New.CleanUp.ReferenceOTU1342	0	0	0	2	0	0	0	0	0	0	0	0	0	0	0	0	0	0	k__Bacteria; p__Bacteroidetes; c__Bacteroidia; o__Bacteroidales; f__Prevotellaceae; g__Prevotella
New.CleanUp.ReferenceOTU397	0	9	1	3	7	7	1	0	2	0	4	9	0	0	0	0	0	0	k__Bacteria; p__Firmicutes; c__Clostridia; o__Clostridiales; f__Ruminococcaceae; g__; s__
New.CleanUp.ReferenceOTU776	0	10	0	0	0	0	0	0	0	0	0	0	0	0	0	1	0	0	k__Bacteria; p__Firmicutes; c__Clostridia; o__Clostridiales; f__; g__; s__
New.CleanUp.ReferenceOTU859	1	0	0	0	0	0	0	1	0	0	0	1	0	0	0	0	3	3	k__Bacteria; p__Bacteroidetes; c__Bacteroidia; o__Bacteroidales; f__Prevotellaceae; g__Prevotella; s__copri
New.CleanUp.ReferenceOTU858	14	0	0	1	0	0	0	0	0	1	0	1	0	0	0	0	0	0	k__Bacteria; p__Bacteroidetes; c__Bacteroidia; o__Bacteroidales; f__; g__; s__
New.CleanUp.ReferenceOTU1205	0	1	0	0	0	0	3	0	0	0	0	0	0	0	0	0	0	0	k__Bacteria; p__Firmicutes; c__Clostridia; o__Clostridiales
New.CleanUp.ReferenceOTU1644	0	0	0	0	3	0	0	0	0	0	0	0	0	0	0	0	0	0	k__Bacteria; p__Lentisphaerae; c__[Lentisphaeria]; o__Victivallales; f__Victivallaceae; g__; s__
New.CleanUp.ReferenceOTU2999	0	0	0	0	0	0	0	0	0	0	0	0	1	0	0	0	1	0	k__Bacteria; p__Bacteroidetes; c__Bacteroidia; o__Bacteroidales; f__Prevotellaceae; g__Prevotella; s__
New.CleanUp.ReferenceOTU1344	0	0	0	0	0	0	2	0	0	0	0	0	0	0	0	0	0	0	k__Bacteria; p__Actinobacteria; c__Coriobacteriia; o__Coriobacteriales; f__Coriobacteriaceae
New.CleanUp.ReferenceOTU1201	0	0	0	0	0	0	0	0	0	0	0	1	0	0	0	0	1	2	k__Bacteria; p__Firmicutes; c__Clostridia; o__Clostridiales; f__Lachnospiraceae; g__Oribacterium; s__
New.CleanUp.ReferenceOTU4135	0	0	0	0	0	2	0	0	0	0	0	0	0	0	0	0	0	0	k__Bacteria; p__Bacteroidetes; c__Bacteroidia; o__Bacteroidales; f__; g__; s__
New.CleanUp.ReferenceOTU4134	0	0	0	0	0	1	1	0	0	0	0	0	0	0	0	0	0	0	k__Bacteria; p__Spirochaetes; c__Spirochaetes; o__Sphaerochaetales; f__Sphaerochaetaceae; g__wall-less; s__spirochete
New.CleanUp.ReferenceOTU4133	0	0	0	0	1	0	1	0	0	0	0	0	0	0	0	0	0	0	k__Bacteria; p__Firmicutes; c__Clostridia; o__Clostridiales; f__Ruminococcaceae; g__Ruminococcus; s__
New.CleanUp.ReferenceOTU1622	0	0	0	1	0	0	0	0	0	0	0	0	0	0	0	0	1	0	k__Bacteria; p__Bacteroidetes; c__Bacteroidia; o__Bacteroidales; f__S24-7; g__; s__
New.CleanUp.ReferenceOTU446	0	8	2	0	0	0	0	0	0	0	0	0	0	0	0	16	0	0	k__Bacteria; p__Firmicutes; c__Clostridia; o__Clostridiales; f__; g__; s__
New.CleanUp.ReferenceOTU1756	0	0	0	0	0	0	0	0	0	0	0	0	1	0	0	1	0	0	k__Bacteria; p__Lentisphaerae; c__[Lentisphaeria]; o__Victivallales; f__Victivallaceae; g__; s__
New.CleanUp.ReferenceOTU1209	0	1	0	0	0	3	0	0	0	0	0	0	0	0	0	0	0	0	k__Bacteria; p__Firmicutes; c__Clostridia; o__Clostridiales; f__Lachnospiraceae
New.CleanUp.ReferenceOTU2196	0	0	0	0	0	0	0	0	0	0	0	0	0	1	0	0	1	0	k__Bacteria; p__Firmicutes; c__Erysipelotrichi; o__Erysipelotrichales; f__Erysipelotrichaceae
New.CleanUp.ReferenceOTU1194	0	1	0	0	0	3	0	0	0	0	0	0	0	0	0	0	0	0	k__Bacteria; p__Firmicutes; c__Clostridia; o__Clostridiales; f__Ruminococcaceae; g__; s__
New.CleanUp.ReferenceOTU1197	0	0	0	0	0	4	0	0	0	0	0	0	0	0	0	0	0	0	k__Bacteria; p__Actinobacteria; c__Coriobacteriia; o__Coriobacteriales; f__Coriobacteriaceae; g__Collinsella; s__
New.CleanUp.ReferenceOTU439	0	1	0	0	0	5	0	0	1	3	0	7	0	1	0	0	24	10	k__Bacteria; p__Firmicutes; c__Clostridia; o__Clostridiales; f__Lachnospiraceae; g__Oribacterium; s__
New.CleanUp.ReferenceOTU438	0	0	0	0	0	1	0	0	1	1	3	0	3	1	0	0	22	7	k__Bacteria; p__Bacteroidetes; c__Bacteroidia; o__Bacteroidales; f__Prevotellaceae; g__Prevotella; s__
New.CleanUp.ReferenceOTU12	8	4	3	56	4	107	11	8	43	20	210	184	61	0	0	1	92	23	k__Bacteria; p__Bacteroidetes; c__Bacteroidia; o__Bacteroidales; f__; g__; s__
New.CleanUp.ReferenceOTU6	51	17	15	4	8	25	3	71	64	87	355	79	14	51	43	18	26	93	k__Bacteria; p__Bacteroidetes; c__Bacteroidia; o__Bacteroidales; f__Prevotellaceae; g__Prevotella; s__
New.CleanUp.ReferenceOTU7	1	11	3	3	0	73	6	4	26	96	48	176	2	82	24	1	257	149	k__Bacteria; p__Firmicutes; c__Clostridia; o__Clostridiales; f__Lachnospiraceae
New.CleanUp.ReferenceOTU4	346	73	10	9	63	47	6	156	6	55	18	126	22	167	32	15	38	62	k__Bacteria; p__Bacteroidetes; c__Bacteroidia; o__Bacteroidales; f__Prevotellaceae; g__Prevotella; s__
New.CleanUp.ReferenceOTU5	13	23	3	6	11	102	10	2	32	124	20	172	6	66	35	2	352	91	k__Bacteria; p__Firmicutes; c__Clostridia; o__Clostridiales
New.CleanUp.ReferenceOTU2	38	43	157	11	20	84	6	19	99	304	14	86	354	20	24	19	193	100	k__Bacteria; p__Firmicutes; c__Clostridia; o__Clostridiales; f__Ruminococcaceae; g__Ruminococcus; s__
New.CleanUp.ReferenceOTU3	7	1	1	18	3	15	0	72	11	36	0	72	16	148	71	2	102	643	k__Bacteria; p__Bacteroidetes; c__Bacteroidia; o__Bacteroidales; f__Prevotellaceae; g__Prevotella; s__
New.CleanUp.ReferenceOTU1	124	28	15	18	631	182	0	3	12	35	107	85	23	7	49	3	916	66	k__Bacteria; p__Verrucomicrobia; c__Verruco-5; o__WCHB1-41; f__RFP12; g__; s__
New.CleanUp.ReferenceOTU613	0	0	0	0	0	0	0	0	0	0	1	15	0	0	0	0	0	0	k__Bacteria; p__Firmicutes; c__Clostridia; o__Clostridiales; f__Clostridiaceae; g__Clostridium; s__
New.CleanUp.ReferenceOTU8	0	49	27	722	0	0	1	8	14	3	7	0	0	1	2	5	34	6	k__Bacteria; p__Verrucomicrobia; c__Opitutae; o__[Cerasicoccales]; f__[Cerasicoccaceae]; g__; s__
New.CleanUp.ReferenceOTU9	288	15	27	4	17	61	2	35	2	112	2	20	141	6	40	15	42	32	k__Bacteria; p__Bacteroidetes; c__Bacteroidia; o__Bacteroidales; f__S24-7; g__; s__
New.CleanUp.ReferenceOTU441	2	7	0	0	4	1	11	0	1	2	0	1	0	0	0	0	0	0	k__Bacteria; p__Actinobacteria; c__Coriobacteriia; o__Coriobacteriales; f__Coriobacteriaceae; g__; s__
New.CleanUp.ReferenceOTU488	3	0	4	1	0	5	0	2	0	3	0	0	1	3	0	0	0	0	k__Bacteria; p__Firmicutes; c__Clostridia; o__Clostridiales; f__Ruminococcaceae; g__; s__
New.CleanUp.ReferenceOTU431	0	3	12	0	2	2	1	0	0	0	3	0	1	0	1	2	0	0	k__Bacteria; p__Bacteroidetes; c__Bacteroidia; o__Bacteroidales; f__; g__; s__
New.CleanUp.ReferenceOTU1199	0	0	0	0	0	0	0	0	0	0	0	3	0	0	0	0	1	0	k__Bacteria; p__Actinobacteria; c__Coriobacteriia; o__Coriobacteriales; f__Coriobacteriaceae; g__Atopobium; s__vaginae
New.CleanUp.ReferenceOTU2041	0	0	0	0	0	1	0	0	0	0	0	0	0	0	0	0	0	1	k__Bacteria; p__Firmicutes; c__Clostridia; o__Clostridiales; f__Ruminococcaceae; g__Clostridium; s__islandicum
New.CleanUp.ReferenceOTU489	0	14	0	0	0	4	0	0	0	0	0	0	0	0	0	4	0	0	k__Bacteria; p__Cyanobacteria; c__4C0d-2; o__YS2; f__; g__; s__
New.CleanUp.ReferenceOTU1563	0	0	0	0	0	0	0	0	0	0	0	0	0	0	0	0	2	0	k__Bacteria; p__Firmicutes; c__Clostridia; o__Clostridiales; f__Lachnospiraceae
New.CleanUp.ReferenceOTU1010	0	0	3	0	0	0	0	0	0	1	0	1	1	0	0	0	0	0	k__Bacteria; p__Actinobacteria; c__Coriobacteriia; o__Coriobacteriales; f__Coriobacteriaceae; g__; s__
New.CleanUp.ReferenceOTU822	0	0	1	0	0	1	1	0	0	3	2	0	0	2	0	0	0	0	k__Bacteria; p__Firmicutes; c__Clostridia; o__Clostridiales; f__Veillonellaceae
New.CleanUp.ReferenceOTU2956	0	0	0	0	0	0	0	0	0	0	0	0	2	0	0	0	0	0	k__Bacteria; p__Firmicutes
New.CleanUp.ReferenceOTU321	0	1	22	0	0	1	1	0	6	0	0	0	4	0	0	1	4	0	k__Bacteria; p__Verrucomicrobia; c__Verruco-5; o__WCHB1-41; f__RFP12; g__; s__
New.CleanUp.ReferenceOTU659	1	1	2	0	1	3	0	0	0	3	0	0	2	0	0	0	2	0	k__Bacteria; p__Firmicutes; c__Clostridia; o__Clostridiales; f__Lachnospiraceae; g__; s__
New.CleanUp.ReferenceOTU473	1	0	0	0	0	1	0	6	0	2	0	2	0	1	7	1	0	2	k__Bacteria; p__Bacteroidetes; c__Bacteroidia; o__Bacteroidales; f__Prevotellaceae; g__Prevotella; s__
New.CleanUp.ReferenceOTU320	8	3	1	3	1	1	5	4	7	2	1	42	1	0	0	22	1	0	k__Bacteria; p__Bacteroidetes; c__Bacteroidia; o__Bacteroidales
New.CleanUp.ReferenceOTU807	0	0	7	1	1	0	0	1	0	0	0	0	0	0	0	0	0	0	k__Bacteria; p__Spirochaetes; c__Spirochaetes; o__Sphaerochaetales; f__Sphaerochaetaceae; g__Sphaerochaeta; s__
New.CleanUp.ReferenceOTU895	0	1	2	0	0	1	0	0	0	0	0	3	0	0	0	0	1	0	k__Bacteria; p__Verrucomicrobia; c__Verruco-5; o__WCHB1-41; f__RFP12; g__; s__
New.CleanUp.ReferenceOTU322	10	3	0	0	2	0	1	0	0	1	13	2	3	0	6	1	0	0	k__Bacteria; p__Firmicutes; c__Clostridia; o__Clostridiales; f__Ruminococcaceae; g__; s__
New.CleanUp.ReferenceOTU892	0	0	0	0	0	0	0	1	0	5	0	1	1	0	0	0	0	0	k__Bacteria; p__Firmicutes; c__Clostridia; o__Clostridiales; f__Lachnospiraceae
New.CleanUp.ReferenceOTU891	0	2	0	1	0	3	0	1	0	1	0	0	0	0	0	0	0	0	k__Bacteria; p__Firmicutes; c__Clostridia; o__Clostridiales; f__Ruminococcaceae; g__Oscillospira; s__
New.CleanUp.ReferenceOTU1265	0	0	0	0	0	0	0	0	0	0	0	0	0	0	0	0	1	2	k__Bacteria; p__Bacteroidetes; c__Bacteroidia; o__Bacteroidales; f__Prevotellaceae; g__Prevotella; s__copri
New.CleanUp.ReferenceOTU890	1	0	0	0	0	0	0	0	0	0	0	0	0	0	1	0	3	3	k__Bacteria; p__Bacteroidetes; c__Bacteroidia; o__Bacteroidales
New.CleanUp.ReferenceOTU1383	0	0	0	0	0	1	0	0	0	1	0	0	0	0	0	0	0	0	k__Bacteria; p__Firmicutes; c__Clostridia; o__Clostridiales
New.CleanUp.ReferenceOTU2295	0	0	2	0	0	0	0	0	0	0	1	0	0	0	0	0	0	0	k__Bacteria; p__Firmicutes; c__Clostridia; o__Clostridiales
New.CleanUp.ReferenceOTU2292	0	0	1	0	0	1	0	0	0	0	0	0	0	0	0	0	0	0	k__Bacteria; p__Tenericutes; c__Mollicutes
New.CleanUp.ReferenceOTU1382	0	0	0	0	0	0	0	0	0	2	0	0	0	0	0	0	0	0	k__Bacteria; p__Firmicutes; c__Clostridia; o__Clostridiales; f__Lachnospiraceae
New.CleanUp.ReferenceOTU1408	0	0	1	0	0	0	0	0	0	1	0	0	0	0	0	0	0	0	k__Bacteria; p__Firmicutes; c__Clostridia; o__Clostridiales; f__Christensenellaceae; g__; s__
New.CleanUp.ReferenceOTU1263	1	0	0	0	0	2	0	0	0	0	0	0	0	0	0	0	0	0	k__Bacteria; p__Tenericutes; c__Mollicutes; o__Mycoplasmatales; f__Mycoplasmataceae; g__; s__
New.CleanUp.ReferenceOTU806	0	0	1	4	0	3	0	0	3	0	1	0	3	0	0	0	0	0	k__Bacteria; p__Bacteroidetes; c__Bacteroidia; o__Bacteroidales; f__Prevotellaceae; g__Prevotella; s__
New.CleanUp.ReferenceOTU448	0	0	11	0	0	0	0	0	5	5	0	3	0	0	0	0	0	1	k__Bacteria; p__Firmicutes; c__Clostridia; o__Clostridiales; f__Lachnospiraceae; g__Blautia; s__
New.CleanUp.ReferenceOTU38	8	33	2	14	14	59	4	4	77	5	9	51	5	34	8	17	24	30	k__Bacteria; p__Firmicutes; c__Clostridia; o__Clostridiales; f__Ruminococcaceae; g__Faecalibacterium
New.CleanUp.ReferenceOTU39	2	32	13	0	2	277	1	7	0	0	0	3	10	0	0	37	0	1	k__Bacteria; p__Firmicutes; c__Erysipelotrichi; o__Erysipelotrichales; f__Erysipelotrichaceae; g__RFN20; s__
New.CleanUp.ReferenceOTU36	3	123	8	14	8	21	19	2	35	100	8	27	10	15	9	4	9	13	k__Bacteria; p__Proteobacteria; c__Betaproteobacteria; o__Burkholderiales; f__Alcaligenaceae; g__Sutterella; s__
New.CleanUp.ReferenceOTU37	38	15	3	13	4	113	41	1	0	15	152	5	2	0	0	1	30	2	k__Bacteria; p__Fibrobacteres; c__Fibrobacteria; o__Fibrobacterales; f__Fibrobacteraceae; g__Fibrobacter; s__
New.CleanUp.ReferenceOTU34	2	29	3	2	7	42	0	5	35	37	53	73	0	101	13	5	66	129	k__Bacteria; p__Firmicutes; c__Clostridia; o__Clostridiales; f__Lachnospiraceae; g__Lachnobacterium; s__
New.CleanUp.ReferenceOTU35	14	8	1	3	11	315	3	2	2	10	7	10	7	3	7	0	11	6	k__Bacteria; p__Firmicutes; c__Erysipelotrichi; o__Erysipelotrichales; f__Erysipelotrichaceae; g__RFN20; s__
New.CleanUp.ReferenceOTU32	4	11	4	45	10	9	9	4	5	38	2	111	3	90	30	1	22	44	k__Bacteria; p__Firmicutes; c__Clostridia; o__Clostridiales; f__Lachnospiraceae; g__Pseudobutyrivibrio; s__
New.CleanUp.ReferenceOTU33	7	2	5	21	1	4	0	5	270	21	2	34	2	13	33	3	24	27	k__Bacteria; p__Bacteroidetes; c__Bacteroidia; o__Bacteroidales; f__S24-7; g__; s__
New.CleanUp.ReferenceOTU30	2	3	4	8	2	0	1	0	117	58	3	60	6	32	15	0	128	8	k__Bacteria; p__Firmicutes; c__Clostridia; o__Clostridiales; f__Veillonellaceae
New.CleanUp.ReferenceOTU31	0	0	0	0	0	0	0	0	0	3	0	437	0	0	2	0	0	0	k__Bacteria; p__Firmicutes; c__Clostridia; o__Clostridiales; f__Ruminococcaceae; g__Ruminococcus; s__
New.CleanUp.ReferenceOTU1016	0	0	0	0	0	6	0	0	0	0	0	0	0	0	0	0	0	0	k__Bacteria; p__Tenericutes; c__Mollicutes; o__RF39; f__; g__; s__
New.CleanUp.ReferenceOTU2675	0	0	0	0	0	0	0	1	0	0	0	0	0	1	0	0	0	0	k__Bacteria; p__Bacteroidetes; c__Bacteroidia; o__Bacteroidales
New.CleanUp.ReferenceOTU1105	0	1	0	1	0	0	0	0	0	1	0	0	1	0	0	1	0	0	k__Bacteria; p__Spirochaetes; c__Spirochaetes; o__Spirochaetales; f__Spirochaetaceae; g__Spirochaeta
New.CleanUp.ReferenceOTU821	0	0	0	0	9	0	0	0	0	0	0	0	0	0	0	1	0	0	k__Bacteria; p__Actinobacteria
New.CleanUp.ReferenceOTU1103	0	0	0	0	0	4	0	0	0	0	0	0	1	0	0	0	0	0	k__Bacteria; p__Firmicutes; c__Erysipelotrichi; o__Erysipelotrichales; f__Erysipelotrichaceae; g__RFN20; s__
New.CleanUp.ReferenceOTU1436	0	0	2	0	0	0	0	0	0	0	0	0	0	0	0	0	0	0	k__Bacteria; p__Bacteroidetes; c__Bacteroidia; o__Bacteroidales
New.CleanUp.ReferenceOTU625	6	0	0	0	0	0	0	0	0	1	0	11	1	0	2	0	1	0	k__Bacteria; p__Bacteroidetes; c__Bacteroidia; o__Bacteroidales; f__Prevotellaceae; g__Prevotella; s__
New.CleanUp.ReferenceOTU626	0	11	1	1	0	0	0	0	2	0	0	0	1	0	0	0	0	0	k__Bacteria; p__Firmicutes; c__Clostridia; o__Clostridiales; f__; g__; s__
New.CleanUp.ReferenceOTU627	0	0	0	0	1	0	0	0	0	0	0	4	0	11	0	0	0	0	k__Bacteria; p__Tenericutes; c__Mollicutes; o__Anaeroplasmatales; f__Anaeroplasmataceae; g__; s__
New.CleanUp.ReferenceOTU628	0	0	0	0	0	0	0	0	0	0	0	0	16	0	0	0	0	0	k__Bacteria; p__Bacteroidetes; c__Bacteroidia; o__Bacteroidales; f__; g__; s__
New.CleanUp.ReferenceOTU1348	0	0	0	0	0	0	0	0	0	1	0	1	0	0	0	0	0	0	k__Bacteria; p__Firmicutes; c__Clostridia; o__Clostridiales; f__Lachnospiraceae; g__Coprococcus; s__
New.CleanUp.ReferenceOTU198	3	1	9	7	2	0	0	5	2	22	1	28	0	0	0	2	1	1	k__Bacteria; p__Bacteroidetes; c__Bacteroidia; o__Bacteroidales; f__Porphyromonadaceae; g__Parabacteroides
New.CleanUp.ReferenceOTU199	0	9	43	0	0	4	1	4	11	0	0	0	0	0	0	3	0	0	k__Bacteria; p__Firmicutes; c__Clostridia; o__Clostridiales; f__; g__; s__
New.CleanUp.ReferenceOTU538	0	3	6	0	0	0	0	2	7	0	0	0	0	0	0	1	0	0	k__Bacteria; p__Tenericutes; c__Mollicutes; o__RF39; f__; g__; s__
New.CleanUp.ReferenceOTU539	1	0	0	0	0	0	0	0	0	0	0	2	0	16	0	0	0	0	k__Bacteria; p__Tenericutes; c__Mollicutes; o__Anaeroplasmatales; f__Anaeroplasmataceae; g__; s__
New.CleanUp.ReferenceOTU534	3	0	2	0	0	0	4	0	0	0	0	1	10	0	0	0	0	0	k__Bacteria; p__Bacteroidetes; c__Bacteroidia; o__Bacteroidales; f__; g__; s__
New.CleanUp.ReferenceOTU535	1	0	0	0	4	1	0	0	0	0	0	1	0	0	0	0	20	0	k__Bacteria; p__Verrucomicrobia; c__Verruco-5; o__WCHB1-41; f__RFP12; g__; s__
New.CleanUp.ReferenceOTU536	4	1	0	0	9	1	0	0	0	0	0	1	0	0	0	0	25	0	k__Bacteria; p__Verrucomicrobia; c__Verruco-5; o__WCHB1-41; f__RFP12; g__; s__
New.CleanUp.ReferenceOTU537	1	10	0	0	1	0	0	1	2	2	0	0	1	0	0	0	0	1	k__Bacteria; p__Firmicutes; c__Clostridia; o__Clostridiales; f__; g__; s__
New.CleanUp.ReferenceOTU530	2	1	1	0	0	0	0	4	0	2	2	4	0	0	0	2	1	1	k__Bacteria; p__Bacteroidetes; c__Bacteroidia; o__Bacteroidales; f__Prevotellaceae; g__Prevotella; s__
New.CleanUp.ReferenceOTU531	1	3	1	0	1	2	2	2	3	1	2	2	0	0	1	1	1	0	k__Bacteria; p__Chloroflexi; c__Anaerolineae; o__Anaerolineales; f__Anaerolinaceae; g__SHD-231; s__
New.CleanUp.ReferenceOTU3490	0	0	0	2	0	0	0	0	0	0	0	0	0	0	0	0	0	0	k__Bacteria; p__Spirochaetes; c__Spirochaetes; o__Spirochaetales; f__Spirochaetaceae; g__Treponema
New.CleanUp.ReferenceOTU1724	1	0	0	0	0	0	0	0	0	0	0	1	0	0	0	0	0	0	k__Bacteria; p__Bacteroidetes; c__Bacteroidia; o__Bacteroidales; f__; g__; s__
New.CleanUp.ReferenceOTU872	0	2	0	0	0	1	0	0	0	2	0	2	0	6	0	0	3	0	k__Bacteria; p__Firmicutes; c__Clostridia; o__Clostridiales; f__Lachnospiraceae; g__Roseburia; s__
New.CleanUp.ReferenceOTU444	17	1	0	0	0	0	0	0	0	1	2	3	0	1	0	1	0	0	k__Bacteria; p__Firmicutes; c__Clostridia; o__Clostridiales; f__Ruminococcaceae
New.CleanUp.ReferenceOTU445	0	0	23	0	0	0	0	2	0	0	0	0	0	0	0	0	0	0	k__Bacteria; p__Tenericutes; c__Mollicutes; o__RF39; f__; g__; s__
New.CleanUp.ReferenceOTU2856	0	0	0	0	0	0	0	0	0	0	0	2	0	0	0	0	0	0	k__Bacteria; p__Firmicutes; c__Clostridia; o__Clostridiales
New.CleanUp.ReferenceOTU447	1	0	0	0	0	0	0	0	14	9	0	1	0	0	2	0	1	0	k__Bacteria; p__Firmicutes; c__Erysipelotrichi; o__Erysipelotrichales; f__Erysipelotrichaceae; g__Asteroleplasma; s__anaerobium
New.CleanUp.ReferenceOTU1238	0	1	0	1	0	0	0	0	0	1	0	0	0	0	0	0	0	0	k__Bacteria; p__Proteobacteria; c__Epsilonproteobacteria; o__Campylobacterales; f__Campylobacteraceae; g__Campylobacter; s__
New.CleanUp.ReferenceOTU443	3	2	0	0	0	0	0	1	3	0	0	10	0	2	0	0	1	4	k__Bacteria; p__Bacteroidetes; c__Bacteroidia; o__Bacteroidales; f__[Paraprevotellaceae]; g__[Prevotella]; s__
New.CleanUp.ReferenceOTU1235	0	0	0	0	0	3	0	0	0	0	0	0	0	0	0	0	0	0	k__Bacteria; p__Firmicutes; c__Clostridia; o__Clostridiales; f__Ruminococcaceae; g__; s__
New.CleanUp.ReferenceOTU1234	0	1	0	0	1	0	0	0	0	0	1	0	0	0	0	0	0	0	k__Bacteria; p__Tenericutes; c__Mollicutes; o__RF39; f__; g__; s__
New.CleanUp.ReferenceOTU1237	0	3	0	0	0	0	0	0	0	0	0	0	0	0	0	0	0	0	k__Bacteria; p__Firmicutes; c__Clostridia; o__Clostridiales
New.CleanUp.ReferenceOTU1236	0	0	0	0	0	0	0	0	0	1	0	0	0	0	1	0	0	1	k__Bacteria; p__Bacteroidetes; c__Bacteroidia; o__Bacteroidales; f__Prevotellaceae; g__Prevotella; s__
New.CleanUp.ReferenceOTU1233	0	0	0	0	1	2	0	0	0	0	0	0	0	0	0	0	0	0	k__Bacteria; p__Bacteroidetes; c__Bacteroidia; o__Bacteroidales; f__Bacteroidaceae; g__Bacteroides
New.CleanUp.ReferenceOTU1232	2	0	0	0	0	0	0	0	0	1	0	0	0	0	0	0	0	0	k__Bacteria; p__Bacteroidetes; c__Bacteroidia; o__Bacteroidales; f__Prevotellaceae; g__Prevotella; s__ruminicola
New.CleanUp.ReferenceOTU2086	0	0	0	0	0	0	0	0	0	1	0	0	0	1	0	0	0	0	k__Bacteria; p__Firmicutes; c__Clostridia; o__Clostridiales; f__Veillonellaceae
New.CleanUp.ReferenceOTU190	0	0	0	0	79	0	0	0	0	0	0	0	0	0	0	6	0	0	k__Bacteria; p__Tenericutes; c__Mollicutes; o__RF39; f__; g__; s__
New.CleanUp.ReferenceOTU848	2	0	0	0	0	0	0	0	0	2	0	3	0	0	0	0	1	1	k__Bacteria; p__Bacteroidetes; c__Bacteroidia; o__Bacteroidales; f__[Paraprevotellaceae]; g__[Prevotella]; s__
New.CleanUp.ReferenceOTU849	0	0	0	0	9	0	0	0	0	0	0	0	0	0	0	0	0	0	k__Bacteria; p__Lentisphaerae; c__[Lentisphaeria]; o__Victivallales; f__Victivallaceae; g__; s__
New.CleanUp.ReferenceOTU1658	0	0	0	0	0	0	0	0	0	0	0	0	0	0	0	0	3	1	k__Bacteria; p__Bacteroidetes; c__Bacteroidia; o__Bacteroidales; f__Prevotellaceae; g__Prevotella; s__
New.CleanUp.ReferenceOTU840	0	0	0	0	8	0	0	0	0	0	0	0	0	0	0	1	0	0	k__Bacteria; p__Lentisphaerae; c__[Lentisphaeria]; o__Victivallales; f__Victivallaceae; g__; s__
New.CleanUp.ReferenceOTU841	0	0	0	0	0	0	0	0	0	9	0	0	0	0	0	0	0	0	k__Bacteria; p__Bacteroidetes; c__Bacteroidia; o__Bacteroidales; f__Prevotellaceae; g__Prevotella; s__
New.CleanUp.ReferenceOTU842	0	2	7	0	0	0	0	0	0	0	0	0	0	0	0	0	0	0	k__Bacteria; p__Firmicutes; c__Clostridia; o__Clostridiales; f__; g__; s__
New.CleanUp.ReferenceOTU843	0	3	0	0	0	0	0	1	0	0	0	0	0	0	0	5	0	0	k__Bacteria; p__Firmicutes
New.CleanUp.ReferenceOTU844	2	0	0	0	0	1	0	0	0	2	0	2	2	0	0	0	0	0	k__Bacteria; p__Firmicutes; c__Erysipelotrichi; o__Erysipelotrichales; f__Erysipelotrichaceae; g__Asteroleplasma; s__anaerobium
New.CleanUp.ReferenceOTU845	0	3	1	0	0	1	0	0	0	0	0	0	0	1	0	0	0	3	k__Bacteria; p__Firmicutes; c__Clostridia; o__Clostridiales; f__; g__; s__
New.CleanUp.ReferenceOTU846	0	0	0	0	0	0	0	0	0	7	0	2	0	0	0	0	0	0	k__Bacteria; p__Firmicutes; c__Clostridia; o__Clostridiales; f__Ruminococcaceae; g__; s__
New.CleanUp.ReferenceOTU847	0	1	0	1	4	2	0	1	0	0	0	0	0	0	0	0	0	0	k__Bacteria; p__Bacteroidetes; c__Bacteroidia; o__Bacteroidales
New.CleanUp.ReferenceOTU3188	0	1	0	0	0	0	0	0	0	0	1	0	0	0	0	0	0	0	k__Bacteria; p__Firmicutes; c__Clostridia; o__Clostridiales; f__Veillonellaceae
New.CleanUp.ReferenceOTU898	0	3	1	0	1	0	0	0	0	0	2	0	1	0	0	0	0	0	k__Bacteria; p__Proteobacteria; c__Alphaproteobacteria; o__Rickettsiales; f__; g__; s__
New.CleanUp.ReferenceOTU265	1	0	0	0	0	0	0	0	0	31	0	8	0	0	12	0	2	0	k__Bacteria; p__Firmicutes; c__Clostridia; o__Clostridiales; f__Ruminococcaceae; g__Ruminococcus; s__bromii
New.CleanUp.ReferenceOTU1554	0	1	1	0	0	0	0	0	0	0	0	0	0	0	0	0	0	0	k__Bacteria; p__Firmicutes; c__Erysipelotrichi; o__Erysipelotrichales; f__Erysipelotrichaceae; g__Asteroleplasma; s__anaerobium
New.CleanUp.ReferenceOTU998	0	0	0	0	0	0	0	0	1	0	1	0	0	0	0	0	0	4	k__Bacteria; p__Bacteroidetes; c__Bacteroidia; o__Bacteroidales; f__Prevotellaceae; g__Prevotella; s__
New.CleanUp.ReferenceOTU999	0	0	0	0	0	0	0	0	0	1	0	2	0	0	1	0	0	2	k__Bacteria; p__Bacteroidetes; c__Bacteroidia; o__Bacteroidales; f__Prevotellaceae; g__Prevotella; s__
New.CleanUp.ReferenceOTU992	0	0	0	0	0	0	0	0	0	1	0	0	0	0	0	0	0	5	k__Bacteria; p__Bacteroidetes; c__Bacteroidia; o__Bacteroidales; f__Prevotellaceae; g__Prevotella; s__
New.CleanUp.ReferenceOTU993	0	0	0	0	6	0	0	0	0	0	0	0	0	0	0	0	0	0	k__Bacteria; p__Lentisphaerae; c__[Lentisphaeria]; o__Victivallales; f__Victivallaceae; g__; s__
New.CleanUp.ReferenceOTU990	0	0	0	0	0	0	0	1	0	0	0	0	0	0	0	0	0	5	k__Bacteria; p__Bacteroidetes; c__Bacteroidia; o__Bacteroidales; f__Prevotellaceae; g__Prevotella; s__
New.CleanUp.ReferenceOTU991	0	0	0	0	1	3	1	0	0	0	0	0	1	0	0	0	0	0	k__Bacteria; p__Firmicutes; c__Clostridia; o__Clostridiales; f__Veillonellaceae; g__Phascolarctobacterium; s__
New.CleanUp.ReferenceOTU996	0	0	1	1	0	0	0	0	0	0	0	0	4	0	0	0	0	0	k__Bacteria; p__Tenericutes; c__Mollicutes; o__RF39; f__; g__; s__
New.CleanUp.ReferenceOTU994	1	0	0	0	0	0	0	0	0	0	1	1	0	0	0	0	1	2	k__Bacteria; p__Firmicutes; c__Erysipelotrichi; o__Erysipelotrichales; f__Erysipelotrichaceae; g__Bulleidia
New.CleanUp.ReferenceOTU995	0	0	0	0	0	1	0	0	1	0	0	0	0	1	0	0	3	0	k__Bacteria; p__Firmicutes; c__Clostridia; o__Clostridiales; f__Lachnospiraceae; g__Oribacterium; s__
New.CleanUp.ReferenceOTU53	5	14	23	1	7	21	3	0	24	63	4	16	31	2	6	6	60	16	k__Bacteria; p__Firmicutes; c__Clostridia; o__Clostridiales; f__Ruminococcaceae
New.CleanUp.ReferenceOTU2298	0	0	0	0	0	0	0	0	0	0	0	0	0	0	0	0	2	0	k__Bacteria; p__Bacteroidetes; c__Bacteroidia; o__Bacteroidales; f__Prevotellaceae; g__Prevotella
New.CleanUp.ReferenceOTU1550	0	0	0	0	0	1	0	0	1	0	0	0	0	0	0	0	0	0	k__Bacteria; p__Firmicutes; c__Clostridia; o__Clostridiales
New.CleanUp.ReferenceOTU490	0	0	0	0	0	0	0	0	0	0	0	2	0	4	0	0	2	20	k__Bacteria; p__Bacteroidetes; c__Bacteroidia; o__Bacteroidales; f__Prevotellaceae; g__Prevotella; s__
New.CleanUp.ReferenceOTU1353	0	0	0	0	1	0	0	0	0	0	0	0	0	0	0	2	0	0	k__Bacteria; p__Lentisphaerae; c__[Lentisphaeria]; o__Victivallales; f__Victivallaceae; g__; s__
New.CleanUp.ReferenceOTU509	6	2	1	2	0	1	1	1	0	2	1	0	0	0	0	4	0	0	k__Bacteria; p__Firmicutes; c__Clostridia; o__Clostridiales; f__Ruminococcaceae; g__; s__
New.CleanUp.ReferenceOTU456	2	1	1	0	0	0	0	9	0	0	1	3	11	1	0	0	2	2	k__Bacteria; p__Bacteroidetes; c__Bacteroidia; o__Bacteroidales; f__Prevotellaceae; g__Prevotella; s__
New.CleanUp.ReferenceOTU800	1	2	0	0	2	5	1	0	1	1	0	1	1	0	0	0	1	0	k__Bacteria; p__Bacteroidetes; c__Bacteroidia; o__Bacteroidales; f__; g__; s__
New.CleanUp.ReferenceOTU318	1	0	0	0	0	0	0	0	0	0	0	0	0	0	1	0	36	2	k__Bacteria; p__Firmicutes; c__Clostridia; o__Clostridiales; f__Lachnospiraceae; g__Coprococcus; s__eutactus
New.CleanUp.ReferenceOTU1350	0	0	0	0	0	0	0	1	0	0	0	0	0	1	0	0	0	0	k__Bacteria; p__Tenericutes; c__Mollicutes
New.CleanUp.ReferenceOTU481	4	4	2	0	0	1	4	0	2	2	0	0	2	0	0	1	1	0	k__Bacteria; p__Actinobacteria; c__Coriobacteriia; o__Coriobacteriales; f__Coriobacteriaceae
New.CleanUp.ReferenceOTU455	0	0	0	0	1	1	0	0	1	3	0	13	0	0	2	2	0	1	k__Bacteria; p__Firmicutes; c__Erysipelotrichi; o__Erysipelotrichales; f__Erysipelotrichaceae; g__Bulleidia; s__p-1630-c5
New.CleanUp.ReferenceOTU496	3	1	0	0	4	7	1	0	0	1	0	1	2	1	0	0	1	0	k__Bacteria; p__Bacteroidetes; c__Bacteroidia; o__Bacteroidales; f__; g__; s__
New.CleanUp.ReferenceOTU3570	0	0	0	0	1	0	1	0	0	0	0	0	0	0	0	0	0	0	k__Bacteria; p__Bacteroidetes; c__Bacteroidia; o__Bacteroidales
New.CleanUp.ReferenceOTU1351	0	0	0	0	0	0	0	0	0	0	0	0	0	0	0	0	2	0	k__Bacteria; p__Firmicutes; c__Clostridia; o__Clostridiales; f__; g__; s__
New.CleanUp.ReferenceOTU2883	0	1	0	0	0	0	0	0	0	0	1	0	0	0	0	0	0	0	k__Bacteria; p__Firmicutes; c__Clostridia; o__Clostridiales; f__[Mogibacteriaceae]; g__; s__
New.CleanUp.ReferenceOTU495	0	0	0	0	0	3	1	0	0	2	0	8	0	1	0	0	3	4	k__Bacteria; p__Firmicutes; c__Clostridia; o__Clostridiales; f__Lachnospiraceae; g__Oribacterium; s__
New.CleanUp.ReferenceOTU1525	0	0	5	0	0	0	0	0	0	0	0	0	0	0	0	0	0	0	k__Bacteria; p__Firmicutes; c__Clostridia; o__Clostridiales; f__Ruminococcaceae
New.CleanUp.ReferenceOTU1295	0	2	1	0	0	0	0	0	0	1	0	0	0	0	0	0	0	0	k__Bacteria; p__Actinobacteria; c__Coriobacteriia; o__Coriobacteriales; f__Coriobacteriaceae; g__; s__
New.CleanUp.ReferenceOTU773	0	0	0	0	0	0	0	1	0	0	1	9	0	0	0	0	0	0	k__Bacteria; p__Bacteroidetes; c__Bacteroidia; o__Bacteroidales; f__Prevotellaceae; g__Prevotella; s__
New.CleanUp.ReferenceOTU127	25	36	3	2	6	8	1	0	22	29	3	7	2	0	7	1	7	2	k__Bacteria; p__Firmicutes; c__Clostridia; o__Clostridiales; f__Lachnospiraceae; g__; s__
New.CleanUp.ReferenceOTU494	0	3	3	0	0	3	0	0	4	2	1	1	2	0	1	1	0	1	k__Bacteria; p__Actinobacteria; c__Coriobacteriia; o__Coriobacteriales; f__Coriobacteriaceae; g__Eggerthella; s__
New.CleanUp.ReferenceOTU2071	1	1	0	0	0	0	0	0	0	1	0	0	0	0	0	0	0	0	k__Bacteria; p__Firmicutes; c__Clostridia; o__Clostridiales; f__Ruminococcaceae; g__; s__
New.CleanUp.ReferenceOTU3639	0	0	0	0	0	2	0	0	0	0	0	0	0	0	0	0	0	0	k__Bacteria; p__Firmicutes; c__Clostridia; o__Clostridiales; f__Lachnospiraceae
New.CleanUp.ReferenceOTU1884	0	0	1	0	1	0	0	0	0	1	0	0	0	0	0	0	0	0	k__Bacteria; p__Firmicutes; c__Clostridia; o__Clostridiales; f__Christensenellaceae; g__; s__
New.CleanUp.ReferenceOTU518	0	0	1	0	1	0	0	1	2	2	1	8	2	0	1	0	0	1	k__Bacteria; p__Firmicutes; c__Erysipelotrichi; o__Erysipelotrichales; f__Erysipelotrichaceae; g__Bulleidia; s__p-1630-c5
New.CleanUp.ReferenceOTU519	5	0	1	0	0	2	1	0	0	5	0	4	0	0	0	0	1	1	k__Bacteria; p__Firmicutes; c__Erysipelotrichi; o__Erysipelotrichales; f__Erysipelotrichaceae; g__Asteroleplasma; s__anaerobium
New.CleanUp.ReferenceOTU264	17	0	10	2	19	1	0	0	0	9	1	2	8	0	0	1	0	0	k__Bacteria; p__Spirochaetes; c__Spirochaetes; o__Sphaerochaetales; f__Sphaerochaetaceae; g__Sphaerochaeta; s__
New.CleanUp.ReferenceOTU286	0	12	2	0	1	2	54	9	0	0	1	0	0	0	0	1	0	0	k__Bacteria; p__Actinobacteria; c__Coriobacteriia; o__Coriobacteriales; f__Coriobacteriaceae; g__; s__
New.CleanUp.ReferenceOTU606	0	0	0	0	0	0	0	0	0	0	3	0	0	0	0	0	13	0	k__Bacteria; p__Verrucomicrobia; c__Verruco-5; o__WCHB1-41; f__RFP12; g__; s__
New.CleanUp.ReferenceOTU661	0	0	0	0	0	0	0	1	0	0	0	0	0	13	0	0	1	0	k__Bacteria; p__Bacteroidetes; c__Bacteroidia; o__Bacteroidales; f__Prevotellaceae; g__Prevotella; s__
New.CleanUp.ReferenceOTU287	4	0	2	0	15	17	0	0	3	5	0	0	0	0	1	0	0	0	k__Bacteria; p__Firmicutes; c__Clostridia; o__Clostridiales; f__Ruminococcaceae; g__; s__
New.CleanUp.ReferenceOTU1006	0	0	0	0	0	0	0	0	0	0	0	0	0	0	0	0	6	0	k__Bacteria; p__Firmicutes; c__Clostridia; o__Clostridiales; f__Lachnospiraceae; g__Coprococcus
New.CleanUp.ReferenceOTU284	0	1	1	1	0	5	0	0	0	4	2	6	1	6	0	0	16	5	k__Bacteria; p__Firmicutes; c__Clostridia; o__Clostridiales; f__Lachnospiraceae; g__Oribacterium; s__
New.CleanUp.ReferenceOTU285	0	0	1	0	0	35	0	10	0	0	3	1	12	0	0	7	6	6	k__Bacteria; p__Firmicutes; c__Erysipelotrichi; o__Erysipelotrichales; f__Erysipelotrichaceae; g__; s__
New.CleanUp.ReferenceOTU283	2	3	8	0	3	8	0	0	14	2	2	1	1	0	4	0	1	0	k__Bacteria; p__Actinobacteria; c__Coriobacteriia; o__Coriobacteriales; f__Coriobacteriaceae; g__Slackia; s__
New.CleanUp.ReferenceOTU156	0	0	7	16	2	0	1	5	0	3	0	27	0	86	9	1	0	0	k__Bacteria; p__Bacteroidetes; c__Bacteroidia; o__Bacteroidales; f__Prevotellaceae; g__Prevotella; s__
New.CleanUp.ReferenceOTU169	0	35	1	0	0	0	0	2	56	0	6	0	2	0	0	4	0	0	k__Bacteria; p__Firmicutes; c__Clostridia; o__Clostridiales
New.CleanUp.ReferenceOTU450	0	15	3	0	0	4	1	0	2	0	3	0	0	0	0	1	0	0	k__Bacteria; p__Firmicutes; c__Clostridia; o__Clostridiales; f__; g__; s__
New.CleanUp.ReferenceOTU2440	0	0	0	0	0	1	0	0	0	0	0	0	0	0	0	0	1	0	k__Bacteria; p__Firmicutes; c__Clostridia; o__Clostridiales
New.CleanUp.ReferenceOTU2446	1	0	0	0	0	0	0	0	0	0	0	1	0	0	0	0	0	0	k__Bacteria; p__Bacteroidetes; c__Bacteroidia; o__Bacteroidales; f__Prevotellaceae; g__Prevotella; s__
New.CleanUp.ReferenceOTU2445	0	1	0	0	0	0	0	0	0	1	0	0	0	0	0	0	0	0	k__Bacteria; p__Bacteroidetes; c__Bacteroidia; o__Bacteroidales; f__Prevotellaceae; g__Prevotella; s__
New.CleanUp.ReferenceOTU167	3	11	3	3	2	13	2	0	8	3	3	7	11	16	1	0	10	5	k__Bacteria; p__Bacteroidetes; c__Bacteroidia; o__Bacteroidales; f__; g__; s__
New.CleanUp.ReferenceOTU166	5	16	7	7	0	4	14	0	10	23	3	5	6	1	2	1	1	0	k__Bacteria; p__Proteobacteria; c__Betaproteobacteria; o__Burkholderiales
New.CleanUp.ReferenceOTU165	0	66	9	0	0	27	0	0	3	0	1	0	0	0	0	0	0	0	k__Bacteria; p__Firmicutes; c__Clostridia; o__Clostridiales
New.CleanUp.ReferenceOTU84	5	33	4	0	8	8	0	75	0	3	2	6	35	0	2	3	12	27	k__Bacteria; p__Bacteroidetes; c__Bacteroidia; o__Bacteroidales; f__Prevotellaceae; g__Prevotella; s__
New.CleanUp.ReferenceOTU1004	0	0	0	0	0	0	0	0	0	1	0	1	0	0	0	0	1	3	k__Bacteria; p__Proteobacteria; c__Alphaproteobacteria; o__Rickettsiales; f__; g__; s__
New.CleanUp.ReferenceOTU163	10	5	8	0	0	5	7	4	5	18	0	20	13	2	2	3	4	2	k__Bacteria; p__Firmicutes; c__Erysipelotrichi; o__Erysipelotrichales; f__Erysipelotrichaceae
New.CleanUp.ReferenceOTU217	6	0	0	0	0	1	0	4	1	6	1	25	1	7	14	2	29	30	k__Bacteria; p__Bacteroidetes; c__Bacteroidia; o__Bacteroidales; f__Prevotellaceae; g__Prevotella; s__
New.CleanUp.ReferenceOTU498	1	0	0	0	0	1	0	0	0	0	0	18	0	0	0	0	0	2	k__Bacteria; p__Bacteroidetes; c__Bacteroidia; o__Bacteroidales; f__Prevotellaceae; g__Prevotella
New.CleanUp.ReferenceOTU162	10	6	7	0	2	13	4	1	4	18	0	20	4	1	0	1	16	2	k__Bacteria; p__Firmicutes; c__Clostridia; o__Clostridiales
New.CleanUp.ReferenceOTU81	2	10	1	0	11	4	0	5	79	69	20	27	8	1	7	0	5	5	k__Bacteria; p__Actinobacteria; c__Coriobacteriia; o__Coriobacteriales; f__Coriobacteriaceae; g__Collinsella
New.CleanUp.ReferenceOTU896	0	0	7	0	0	0	0	0	1	0	0	0	0	0	0	0	0	0	k__Bacteria; p__Proteobacteria; c__Alphaproteobacteria; o__Rickettsiales; f__; g__; s__
New.CleanUp.ReferenceOTU770	0	0	0	0	6	0	3	1	0	0	1	0	0	0	0	0	0	0	k__Bacteria; p__Bacteroidetes; c__Bacteroidia; o__Bacteroidales
New.CleanUp.ReferenceOTU1005	0	0	0	0	5	0	0	0	0	0	0	0	0	0	0	1	0	0	k__Bacteria; p__Firmicutes; c__Clostridia; o__Clostridiales; f__Ruminococcaceae; g__; s__
New.CleanUp.ReferenceOTU3005	0	0	0	0	4	0	0	0	0	0	0	0	0	0	0	0	0	0	k__Bacteria; p__Armatimonadetes; c__SJA-176; o__RB046; f__; g__; s__
New.CleanUp.ReferenceOTU1358	1	0	0	0	0	0	0	0	0	0	0	1	0	0	0	0	0	0	k__Bacteria; p__Verrucomicrobia; c__Verruco-5; o__WCHB1-41; f__RFP12; g__; s__
New.CleanUp.ReferenceOTU1002	0	0	0	0	1	0	1	1	0	0	0	1	1	0	0	1	0	0	k__Bacteria; p__Actinobacteria; c__Coriobacteriia; o__Coriobacteriales; f__Coriobacteriaceae; g__Adlercreutzia; s__
New.CleanUp.ReferenceOTU1861	0	0	0	0	0	0	0	0	0	0	0	1	0	0	1	0	0	0	k__Bacteria; p__Bacteroidetes; c__Bacteroidia; o__Bacteroidales; f__Prevotellaceae; g__Prevotella
New.CleanUp.ReferenceOTU607	0	0	0	0	0	0	0	0	6	1	0	3	0	0	0	0	3	3	k__Bacteria; p__Firmicutes; c__Clostridia; o__Clostridiales; f__Lachnospiraceae
New.CleanUp.ReferenceOTU1003	0	0	1	0	0	0	0	0	0	0	0	0	1	2	0	0	2	0	k__Bacteria; p__Firmicutes; c__Clostridia; o__Clostridiales; f__Lachnospiraceae; g__Butyrivibrio; s__
New.CleanUp.ReferenceOTU1888	0	0	0	0	0	0	0	0	0	0	0	1	0	0	0	0	1	0	k__Bacteria; p__Firmicutes; c__Erysipelotrichi; o__Erysipelotrichales; f__Erysipelotrichaceae; g__Asteroleplasma; s__anaerobium
New.CleanUp.ReferenceOTU1258	0	0	0	0	3	0	0	0	0	0	0	0	0	0	0	0	0	0	k__Bacteria; p__Tenericutes; c__Mollicutes; o__Anaeroplasmatales; f__Anaeroplasmataceae
New.CleanUp.ReferenceOTU1000	0	0	0	0	0	0	0	0	0	4	0	2	0	0	0	0	0	0	k__Bacteria; p__Firmicutes; c__Clostridia; o__Clostridiales; f__Ruminococcaceae; g__Ruminococcus; s__
New.CleanUp.ReferenceOTU1259	0	0	0	0	0	0	0	1	0	0	0	1	0	0	0	1	0	0	k__Bacteria; p__Firmicutes; c__Erysipelotrichi; o__Erysipelotrichales; f__Erysipelotrichaceae; g__Bulleidia; s__p-1630-c5
New.CleanUp.ReferenceOTU468	6	4	0	0	0	3	2	0	0	4	0	0	0	0	0	0	5	1	k__Bacteria; p__Firmicutes; c__Clostridia; o__Clostridiales; f__Ruminococcaceae; g__; s__
New.CleanUp.ReferenceOTU1001	0	1	0	0	0	0	0	0	0	0	0	0	0	0	0	5	0	0	k__Bacteria; p__Firmicutes; c__Clostridia; o__Clostridiales
New.CleanUp.ReferenceOTU60	38	25	14	1	4	25	15	5	4	40	9	55	26	12	14	3	7	5	k__Bacteria; p__Actinobacteria; c__Coriobacteriia; o__Coriobacteriales; f__Coriobacteriaceae; g__; s__
New.CleanUp.ReferenceOTU136	0	93	4	18	0	0	8	0	0	0	1	0	0	0	0	0	0	0	k__Bacteria; p__Tenericutes; c__Mollicutes; o__Mycoplasmatales; f__Mycoplasmataceae; g__; s__
New.CleanUp.ReferenceOTU1402	0	0	0	0	0	0	0	0	0	0	0	0	0	0	0	0	2	0	k__Bacteria; p__Verrucomicrobia; c__Verruco-5; o__WCHB1-41; f__RFP12; g__; s__
New.CleanUp.ReferenceOTU1403	0	0	0	0	0	2	0	0	0	0	0	0	0	0	0	0	0	0	k__Bacteria; p__Firmicutes; c__Clostridia; o__Clostridiales
New.CleanUp.ReferenceOTU1400	0	0	0	0	0	0	0	0	0	0	0	0	0	0	0	0	0	2	k__Bacteria; p__Bacteroidetes; c__Bacteroidia; o__Bacteroidales; f__Prevotellaceae; g__Prevotella; s__
New.CleanUp.ReferenceOTU1401	0	0	0	0	0	0	0	0	0	0	0	0	0	0	0	0	2	0	k__Bacteria; p__Bacteroidetes; c__Bacteroidia; o__Bacteroidales; f__Prevotellaceae; g__Prevotella
New.CleanUp.ReferenceOTU1407	0	0	0	0	0	0	0	0	2	0	0	0	0	0	0	0	0	0	k__Bacteria; p__Actinobacteria; c__Coriobacteriia; o__Coriobacteriales; f__Coriobacteriaceae; g__Enterococcus; s__casseliflavus
New.CleanUp.ReferenceOTU1404	0	0	0	1	0	1	0	0	0	0	0	0	0	0	0	0	0	0	k__Bacteria; p__Spirochaetes; c__Spirochaetes; o__Spirochaetales; f__Spirochaetaceae; g__Treponema; s__
New.CleanUp.ReferenceOTU612	2	7	0	0	0	0	0	0	0	0	0	0	0	2	0	4	0	1	k__Bacteria; p__Spirochaetes; c__Spirochaetes
New.CleanUp.ReferenceOTU771	0	0	0	0	0	0	0	0	0	0	0	0	2	0	0	0	6	3	k__Bacteria; p__Bacteroidetes; c__Bacteroidia; o__Bacteroidales; f__Prevotellaceae; g__Prevotella; s__
New.CleanUp.ReferenceOTU1409	1	0	0	0	0	0	0	0	0	0	0	1	0	0	0	0	0	0	k__Bacteria; p__Firmicutes; c__Clostridia; o__Clostridiales; f__Veillonellaceae; g__Phascolarctobacterium; s__
New.CleanUp.ReferenceOTU619	0	0	0	4	0	0	0	0	0	0	0	0	0	12	0	0	0	0	k__Bacteria; p__Bacteroidetes; c__Bacteroidia; o__Bacteroidales; f__Prevotellaceae; g__Prevotella; s__
New.CleanUp.ReferenceOTU618	3	0	0	0	0	3	2	0	0	1	0	3	0	0	2	2	0	0	k__Bacteria; p__Actinobacteria; c__Coriobacteriia; o__Coriobacteriales; f__Coriobacteriaceae
New.CleanUp.ReferenceOTU1253	2	0	0	0	0	0	0	0	0	0	0	0	1	0	0	0	0	0	k__Bacteria; p__Bacteroidetes; c__Bacteroidia; o__Bacteroidales; f__RF16; g__; s__
New.CleanUp.ReferenceOTU1537	0	0	0	0	0	0	0	0	0	0	0	1	1	0	0	1	0	0	k__Bacteria; p__Bacteroidetes; c__Bacteroidia; o__Bacteroidales
New.CleanUp.ReferenceOTU290	1	0	0	4	4	26	0	3	0	0	0	0	0	1	0	0	6	1	k__Bacteria; p__Bacteroidetes
New.CleanUp.ReferenceOTU293	6	16	6	1	8	12	10	3	2	20	3	6	2	9	0	2	5	0	k__Bacteria; p__Firmicutes; c__Clostridia; o__Clostridiales; f__Ruminococcaceae; g__Oscillospira; s__
New.CleanUp.ReferenceOTU292	0	39	2	0	0	1	0	3	0	0	0	0	1	0	0	0	0	0	k__Bacteria; p__TM7; c__TM7-3; o__CW040; f__F16; g__; s__
New.CleanUp.ReferenceOTU295	0	4	6	0	7	2	1	0	3	3	0	12	1	2	1	1	1	1	k__Bacteria; p__Firmicutes; c__Erysipelotrichi; o__Erysipelotrichales; f__Erysipelotrichaceae; g__Bulleidia; s__p-1630-c5
New.CleanUp.ReferenceOTU297	2	14	4	0	0	1	0	18	17	0	10	0	0	0	0	3	0	2	k__Bacteria; p__Tenericutes; c__Mollicutes; o__RF39; f__; g__; s__
New.CleanUp.ReferenceOTU881	0	0	0	0	2	0	0	0	0	6	0	0	0	0	0	1	0	0	k__Bacteria; p__Verrucomicrobia; c__Opitutae; o__HA64; f__; g__; s__
New.CleanUp.ReferenceOTU299	0	0	0	0	32	0	0	0	0	23	2	0	0	0	0	0	0	0	k__Bacteria; p__Firmicutes; c__Clostridia; o__Clostridiales; f__Ruminococcaceae; g__; s__
New.CleanUp.ReferenceOTU298	3	14	0	0	2	26	0	1	3	2	1	11	1	0	0	0	3	0	k__Bacteria; p__Verrucomicrobia; c__Verruco-5; o__WCHB1-41; f__RFP12; g__; s__
New.CleanUp.ReferenceOTU1254	0	0	0	1	1	0	0	0	0	0	0	0	0	0	1	0	0	0	k__Bacteria; p__Spirochaetes; c__Spirochaetes; o__Sphaerochaetales; f__Sphaerochaetaceae; g__Sphaerochaeta; s__
New.CleanUp.ReferenceOTU1252	0	0	0	0	3	0	0	0	0	0	0	0	0	0	0	0	0	0	k__Bacteria; p__Actinobacteria; c__Coriobacteriia; o__Coriobacteriales; f__Coriobacteriaceae; g__; s__
New.CleanUp.ReferenceOTU2663	0	0	0	0	2	0	0	0	0	0	0	0	0	0	0	0	0	0	k__Bacteria; p__Firmicutes; c__Clostridia; o__Clostridiales; f__Ruminococcaceae; g__; s__
New.CleanUp.ReferenceOTU653	0	1	5	0	0	3	2	0	0	0	0	2	0	0	0	0	2	0	k__Bacteria; p__Firmicutes; c__Erysipelotrichi; o__Erysipelotrichales; f__Erysipelotrichaceae; g__RFN20; s__
New.CleanUp.ReferenceOTU1088	0	1	0	0	0	0	0	0	0	0	1	1	0	0	0	0	0	2	k__Bacteria; p__Bacteroidetes; c__Bacteroidia; o__Bacteroidales; f__Prevotellaceae; g__Prevotella; s__copri
New.CleanUp.ReferenceOTU760	0	2	2	0	0	4	0	0	2	1	0	0	1	0	0	0	0	0	k__Bacteria; p__Firmicutes; c__Clostridia; o__Clostridiales; f__Ruminococcaceae; g__Oscillospira; s__
New.CleanUp.ReferenceOTU1086	0	0	0	0	5	0	0	0	0	0	0	0	0	0	0	0	0	0	k__Bacteria; p__Firmicutes; c__Erysipelotrichi; o__Erysipelotrichales; f__Erysipelotrichaceae
New.CleanUp.ReferenceOTU1087	1	0	0	0	0	0	0	0	0	0	4	0	0	0	0	0	0	0	k__Bacteria; p__Spirochaetes; c__[Brachyspirae]; o__[Brachyspirales]; f__Brachyspiraceae; g__Brachyspira; s__
New.CleanUp.ReferenceOTU1084	1	1	0	0	0	0	0	0	1	1	0	0	0	0	1	0	0	0	k__Bacteria; p__Firmicutes; c__Clostridia; o__Clostridiales; f__Ruminococcaceae; g__; s__
New.CleanUp.ReferenceOTU1085	0	0	1	1	1	0	0	0	0	0	0	0	0	0	0	0	2	0	k__Bacteria; p__Bacteroidetes; c__Bacteroidia; o__Bacteroidales
New.CleanUp.ReferenceOTU1082	0	0	0	0	6	0	0	0	0	0	0	0	0	0	0	0	0	0	k__Bacteria; p__Bacteroidetes; c__Bacteroidia; o__Bacteroidales; f__Rikenellaceae; g__PW3; s__
New.CleanUp.ReferenceOTU763	4	0	5	1	0	1	1	0	0	5	0	0	1	0	0	0	0	0	k__Bacteria; p__Firmicutes; c__Clostridia; o__Clostridiales; f__Ruminococcaceae; g__; s__
New.CleanUp.ReferenceOTU1081	0	0	0	0	5	0	0	0	0	0	0	0	0	0	0	0	0	0	k__Bacteria; p__Firmicutes; c__Clostridia; o__Clostridiales; f__Ruminococcaceae; g__Ruminococcus; s__
New.CleanUp.ReferenceOTU2840	0	0	0	0	0	0	0	0	0	0	0	0	0	0	0	0	2	0	k__Bacteria; p__Firmicutes; c__Clostridia; o__Clostridiales; f__Lachnospiraceae; g__; s__
New.CleanUp.ReferenceOTU273	0	0	9	1	2	0	2	10	12	7	4	0	6	0	0	9	0	0	k__Bacteria; p__Firmicutes; c__Clostridia; o__Clostridiales; f__Ruminococcaceae; g__Oscillospira; s__
New.CleanUp.ReferenceOTU765	0	0	6	0	0	0	0	0	0	5	1	0	0	0	0	0	0	0	k__Bacteria; p__Firmicutes; c__Clostridia; o__Clostridiales
New.CleanUp.ReferenceOTU271	0	1	4	0	0	12	0	1	3	8	0	1	2	1	0	0	14	5	k__Bacteria; p__Firmicutes; c__Clostridia; o__Clostridiales; f__Lachnospiraceae; g__Blautia; s__
New.CleanUp.ReferenceOTU270	3	0	4	41	1	0	1	0	0	2	0	0	1	0	0	0	0	0	k__Bacteria; p__Bacteroidetes; c__Bacteroidia; o__Bacteroidales; f__; g__; s__
New.CleanUp.ReferenceOTU277	0	0	0	4	0	0	0	16	0	0	0	0	0	0	0	35	0	0	k__Bacteria; p__Spirochaetes; c__Spirochaetes; o__Sphaerochaetales; f__Sphaerochaetaceae; g__Sphaerochaeta; s__
New.CleanUp.ReferenceOTU276	0	1	0	0	0	0	0	1	31	0	1	15	0	0	0	0	3	1	k__Bacteria; p__Tenericutes; c__Mollicutes; o__RF39; f__; g__; s__
New.CleanUp.ReferenceOTU275	0	1	0	0	3	38	0	3	0	0	0	0	0	0	0	0	5	1	k__Bacteria; p__Firmicutes; c__Clostridia; o__Clostridiales; f__; g__; s__
New.CleanUp.ReferenceOTU274	0	12	5	0	0	18	0	0	1	0	0	0	0	0	1	0	12	2	k__Bacteria; p__Verrucomicrobia; c__Verruco-5; o__WCHB1-41; f__RFP12; g__; s__
New.CleanUp.ReferenceOTU1250	0	2	1	0	0	0	0	0	0	0	0	0	0	0	0	0	0	0	k__Bacteria; p__Actinobacteria; c__Coriobacteriia; o__Coriobacteriales; f__Coriobacteriaceae; g__; s__
New.CleanUp.ReferenceOTU1119	0	0	0	5	0	0	0	0	0	0	0	0	0	0	0	0	0	0	k__Bacteria; p__Proteobacteria
New.CleanUp.ReferenceOTU1417	0	0	0	0	0	0	0	0	0	1	0	0	0	0	0	0	1	0	k__Bacteria; p__Firmicutes; c__Clostridia; o__Clostridiales; f__Ruminococcaceae; g__Ruminococcus; s__
New.CleanUp.ReferenceOTU879	0	0	0	0	0	1	0	0	4	1	3	0	0	0	0	0	0	0	k__Bacteria; p__Bacteroidetes; c__Bacteroidia; o__Bacteroidales; f__Prevotellaceae; g__Prevotella; s__
New.CleanUp.ReferenceOTU878	0	0	0	0	3	3	2	0	0	0	0	0	0	0	0	1	0	0	k__Bacteria; p__Firmicutes; c__Clostridia; o__Clostridiales
New.CleanUp.ReferenceOTU1413	0	0	0	0	2	0	0	0	0	0	0	0	0	0	0	0	0	0	k__Bacteria; p__Actinobacteria; c__Coriobacteriia; o__Coriobacteriales; f__Coriobacteriaceae
New.CleanUp.ReferenceOTU1257	0	0	0	0	0	0	0	0	0	2	0	1	0	0	0	0	0	0	k__Bacteria; p__Firmicutes; c__Clostridia; o__Clostridiales; f__Veillonellaceae; g__Dialister; s__
New.CleanUp.ReferenceOTU1412	0	0	0	0	0	0	0	0	0	0	0	2	0	0	0	0	0	0	k__Bacteria; p__Firmicutes; c__Clostridia; o__Clostridiales; f__; g__; s__
New.CleanUp.ReferenceOTU471	0	0	5	1	0	0	0	1	1	7	1	3	0	1	1	1	0	1	k__Bacteria; p__Firmicutes; c__Erysipelotrichi; o__Erysipelotrichales; f__Erysipelotrichaceae; g__Asteroleplasma; s__anaerobium
New.CleanUp.ReferenceOTU470	0	0	0	0	0	0	0	0	0	10	0	13	0	0	0	0	0	0	k__Bacteria; p__Firmicutes; c__Clostridia; o__Clostridiales; f__Ruminococcaceae; g__; s__
New.CleanUp.ReferenceOTU4158	0	0	0	0	0	0	0	0	0	0	0	2	0	0	0	0	0	0	k__Bacteria; p__Bacteroidetes; c__Bacteroidia; o__Bacteroidales
New.CleanUp.ReferenceOTU475	0	17	2	0	0	0	1	1	0	0	0	0	1	0	0	1	0	0	k__Bacteria; p__Firmicutes; c__Clostridia; o__Clostridiales; f__Ruminococcaceae
New.CleanUp.ReferenceOTU474	2	2	0	1	0	2	0	0	1	4	0	7	0	3	2	0	3	2	k__Bacteria; p__Firmicutes; c__Clostridia; o__Clostridiales; f__Lachnospiraceae
New.CleanUp.ReferenceOTU477	0	0	21	0	0	0	0	0	0	1	0	0	1	0	0	0	0	0	k__Bacteria; p__Firmicutes; c__Clostridia; o__Clostridiales; f__Ruminococcaceae; g__Ruminococcus; s__
New.CleanUp.ReferenceOTU476	0	0	0	0	23	0	0	0	0	0	0	0	0	0	0	0	0	0	k__Bacteria; p__Lentisphaerae; c__[Lentisphaeria]; o__Victivallales; f__Victivallaceae; g__; s__
New.CleanUp.ReferenceOTU1398	1	0	1	0	0	0	0	0	0	0	0	0	0	0	0	0	0	0	k__Bacteria; p__Firmicutes; c__Clostridia; o__Clostridiales; f__Ruminococcaceae; g__; s__
New.CleanUp.ReferenceOTU1399	1	0	0	0	0	0	0	0	0	0	0	1	0	0	0	0	0	0	k__Bacteria; p__Bacteroidetes; c__Bacteroidia; o__Bacteroidales; f__Prevotellaceae; g__Prevotella; s__
New.CleanUp.ReferenceOTU1256	0	0	1	0	0	0	0	0	0	0	0	0	0	0	0	0	1	1	k__Bacteria
New.CleanUp.ReferenceOTU1386	0	2	0	0	0	0	0	0	0	0	0	0	0	0	0	0	0	0	k__Bacteria; p__Firmicutes; c__Clostridia; o__Clostridiales; f__Ruminococcaceae; g__; s__
New.CleanUp.ReferenceOTU1392	0	0	0	0	0	0	0	0	0	0	0	0	0	0	0	0	0	2	k__Bacteria; p__Bacteroidetes; c__Bacteroidia; o__Bacteroidales; f__[Paraprevotellaceae]; g__[Prevotella]; s__
New.CleanUp.ReferenceOTU1393	0	0	0	0	0	0	0	0	0	2	0	0	0	0	0	0	0	0	k__Bacteria; p__Spirochaetes; c__Spirochaetes; o__Spirochaetales; f__Spirochaetaceae
New.CleanUp.ReferenceOTU1390	0	0	0	0	0	0	0	0	0	2	0	0	0	0	0	0	0	0	k__Bacteria; p__Firmicutes; c__Clostridia; o__Clostridiales; f__Ruminococcaceae
New.CleanUp.ReferenceOTU1391	0	0	0	0	0	0	0	0	0	0	0	1	1	0	0	0	0	0	k__Bacteria; p__Firmicutes; c__Erysipelotrichi; o__Erysipelotrichales; f__Erysipelotrichaceae
New.CleanUp.ReferenceOTU1396	0	0	0	0	2	0	0	0	0	0	0	0	0	0	0	0	0	0	k__Bacteria; p__Spirochaetes; c__Spirochaetes; o__Spirochaetales; f__Spirochaetaceae; g__Treponema; s__
New.CleanUp.ReferenceOTU1397	1	0	0	0	0	0	0	0	0	0	0	0	0	1	0	0	0	0	k__Bacteria; p__Bacteroidetes; c__Bacteroidia; o__Bacteroidales; f__Prevotellaceae; g__Prevotella; s__
New.CleanUp.ReferenceOTU1394	1	0	0	0	0	0	0	0	0	0	0	0	0	0	0	1	0	0	k__Bacteria; p__Firmicutes; c__Clostridia; o__Clostridiales; f__Lachnospiraceae; g__; s__
New.CleanUp.ReferenceOTU1395	0	0	0	1	1	0	0	0	0	0	0	0	0	0	0	0	0	0	k__Bacteria; p__Verrucomicrobia; c__Verruco-5; o__WCHB1-41; f__RFP12; g__; s__
New.CleanUp.ReferenceOTU67	9	3	12	0	6	23	13	6	43	46	18	37	31	5	9	2	5	3	k__Bacteria; p__Actinobacteria; c__Coriobacteriia; o__Coriobacteriales; f__Coriobacteriaceae
New.CleanUp.ReferenceOTU605	1	0	0	9	1	1	0	0	0	4	0	0	0	0	0	0	0	0	k__Bacteria; p__Firmicutes; c__Clostridia; o__Clostridiales; f__Ruminococcaceae; g__; s__
New.CleanUp.ReferenceOTU862	0	0	0	0	9	0	0	0	0	0	0	0	0	0	0	0	0	0	k__Bacteria; p__Verrucomicrobia; c__Verruco-5; o__WCHB1-41; f__RFP12; g__; s__
New.CleanUp.ReferenceOTU863	0	0	0	0	0	2	0	1	0	2	1	1	0	0	0	0	2	0	k__Bacteria; p__Firmicutes; c__Clostridia; o__Clostridiales; f__Lachnospiraceae; g__Blautia; s__
New.CleanUp.ReferenceOTU860	0	1	0	0	5	0	0	1	1	0	0	1	0	0	0	0	0	0	k__Bacteria; p__Firmicutes; c__Clostridia; o__Clostridiales; f__Ruminococcaceae; g__; s__
New.CleanUp.ReferenceOTU691	1	1	1	0	1	0	1	0	2	5	0	0	2	0	0	0	0	0	k__Bacteria; p__Actinobacteria; c__Coriobacteriia; o__Coriobacteriales; f__Coriobacteriaceae; g__; s__
New.CleanUp.ReferenceOTU861	0	0	0	1	1	1	0	0	0	0	0	0	1	0	0	0	5	0	k__Bacteria; p__Bacteroidetes; c__Bacteroidia; o__Bacteroidales; f__Prevotellaceae; g__Prevotella; s__
New.CleanUp.ReferenceOTU864	2	1	0	0	0	3	0	0	0	1	2	0	0	0	0	0	0	0	k__Bacteria; p__Fibrobacteres; c__Fibrobacteria; o__Fibrobacterales; f__Fibrobacteraceae; g__Fibrobacter; s__
New.CleanUp.ReferenceOTU865	0	0	0	0	0	0	0	0	1	1	1	1	2	0	0	1	1	1	k__Bacteria; p__Firmicutes; c__Clostridia; o__Clostridiales; f__Ruminococcaceae; g__Ruminococcus; s__
New.CleanUp.ReferenceOTU2063	0	0	0	0	0	0	0	0	0	1	0	1	0	0	0	0	0	0	k__Bacteria; p__Firmicutes; c__Clostridia; o__Clostridiales; f__Ruminococcaceae
New.CleanUp.ReferenceOTU421	26	0	0	0	0	0	0	0	0	1	0	0	1	0	0	0	0	0	k__Bacteria; p__Firmicutes; c__Clostridia; o__Clostridiales; f__Ruminococcaceae; g__; s__
New.CleanUp.ReferenceOTU1895	0	0	0	0	0	0	0	0	0	2	0	1	0	0	0	0	0	0	k__Bacteria; p__Firmicutes; c__Clostridia; o__Clostridiales; f__Ruminococcaceae; g__; s__
New.CleanUp.ReferenceOTU893	0	0	0	0	0	0	0	0	1	0	0	1	0	0	0	0	4	2	k__Bacteria; p__Firmicutes; c__Clostridia; o__Clostridiales; f__Lachnospiraceae; g__; s__
New.CleanUp.ReferenceOTU1896	0	0	0	0	4	0	0	0	0	0	0	0	0	0	0	0	0	0	k__Bacteria; p__Firmicutes; c__Clostridia; o__Clostridiales
New.CleanUp.ReferenceOTU1773	0	0	0	0	2	0	0	0	0	0	0	0	0	0	0	0	0	0	k__Bacteria; p__Tenericutes; c__Mollicutes; o__RF39; f__; g__; s__
New.CleanUp.ReferenceOTU3439	0	0	0	0	2	0	0	0	0	0	0	0	0	0	0	0	0	0	k__Bacteria; p__Tenericutes; c__Mollicutes; o__RF39; f__; g__; s__
New.CleanUp.ReferenceOTU1111	0	5	0	0	0	0	0	0	0	0	0	0	0	0	0	0	0	0	k__Bacteria; p__Cyanobacteria; c__4C0d-2; o__YS2; f__; g__; s__
New.CleanUp.ReferenceOTU655	0	3	0	0	0	9	0	1	0	0	2	0	0	0	0	0	0	0	k__Bacteria; p__Firmicutes; c__Clostridia; o__Clostridiales; f__Lachnospiraceae; g__; s__
New.CleanUp.ReferenceOTU196	0	0	18	2	20	0	0	3	0	0	0	0	33	0	0	33	0	0	k__Bacteria; p__Bacteroidetes; c__Bacteroidia; o__Bacteroidales; f__; g__; s__
New.CleanUp.ReferenceOTU2474	0	0	0	0	2	0	0	0	0	0	0	0	0	0	0	0	0	0	k__Bacteria; p__Firmicutes
New.CleanUp.ReferenceOTU2470	0	0	0	0	0	0	0	0	0	1	0	0	0	0	1	0	0	0	k__Bacteria; p__Firmicutes; c__Clostridia; o__Clostridiales; f__Lachnospiraceae; g__Coprococcus; s__
New.CleanUp.ReferenceOTU1112	0	0	0	0	0	0	0	1	2	1	0	0	1	0	0	0	0	0	k__Bacteria; p__Firmicutes
New.CleanUp.ReferenceOTU940	0	0	0	0	0	0	0	0	0	0	0	4	0	4	0	0	0	0	k__Bacteria; p__Bacteroidetes; c__Bacteroidia; o__Bacteroidales; f__[Paraprevotellaceae]; g__[Prevotella]; s__
New.CleanUp.ReferenceOTU424	0	0	23	3	0	0	0	0	0	0	0	0	0	0	0	0	1	0	k__Bacteria; p__Lentisphaerae; c__[Lentisphaeria]; o__Victivallales; f__Victivallaceae; g__; s__
New.CleanUp.ReferenceOTU943	0	0	0	0	0	0	0	0	0	0	0	4	0	3	0	0	0	0	k__Bacteria; p__Tenericutes; c__Mollicutes; o__Anaeroplasmatales; f__Anaeroplasmataceae; g__; s__
New.CleanUp.ReferenceOTU1562	1	0	0	0	0	0	0	0	1	0	0	0	0	0	0	0	0	0	k__Bacteria; p__Actinobacteria; c__Coriobacteriia; o__Coriobacteriales; f__Coriobacteriaceae
New.CleanUp.ReferenceOTU1175	0	0	0	0	1	1	0	0	1	1	0	0	0	0	0	0	0	0	k__Bacteria; p__Firmicutes; c__Clostridia; o__Clostridiales; f__Ruminococcaceae; g__; s__
New.CleanUp.ReferenceOTU1113	4	0	0	0	0	0	0	0	0	0	0	0	1	0	0	0	0	0	k__Bacteria; p__Firmicutes; c__Clostridia; o__Clostridiales; f__Ruminococcaceae; g__; s__
New.CleanUp.ReferenceOTU417	1	0	0	0	0	0	0	0	1	1	0	0	0	0	1	0	6	18	k__Bacteria; p__Bacteroidetes; c__Bacteroidia; o__Bacteroidales; f__Prevotellaceae; g__Prevotella; s__
New.CleanUp.ReferenceOTU416	0	2	0	0	0	0	0	0	0	0	0	0	0	0	3	23	0	0	k__Bacteria; p__Firmicutes; c__Clostridia; o__Clostridiales; f__Ruminococcaceae; g__; s__
New.CleanUp.ReferenceOTU947	0	0	0	0	0	0	3	0	2	0	0	0	1	0	1	0	0	0	k__Bacteria; p__Firmicutes; c__Erysipelotrichi; o__Erysipelotrichales; f__Erysipelotrichaceae; g__p-75-a5; s__
New.CleanUp.ReferenceOTU425	1	1	2	0	2	3	0	0	0	4	0	7	4	0	0	0	2	1	k__Bacteria; p__Firmicutes; c__Erysipelotrichi; o__Erysipelotrichales; f__Erysipelotrichaceae; g__Asteroleplasma; s__anaerobium
New.CleanUp.ReferenceOTU946	0	0	0	1	0	0	0	0	0	0	0	0	0	0	0	0	5	1	k__Bacteria; p__Bacteroidetes; c__Bacteroidia; o__Bacteroidales; f__Prevotellaceae; g__Prevotella
New.CleanUp.ReferenceOTU3015	0	0	0	0	0	0	0	0	0	0	0	2	0	0	0	0	0	0	k__Bacteria; p__Firmicutes
New.CleanUp.ReferenceOTU953	0	3	0	0	0	0	3	0	0	0	0	0	1	0	0	0	0	0	k__Bacteria; p__Firmicutes; c__Erysipelotrichi; o__Erysipelotrichales; f__Erysipelotrichaceae
New.CleanUp.ReferenceOTU923	0	0	0	0	7	0	0	0	0	0	0	0	0	0	0	0	1	0	k__Bacteria; p__Cyanobacteria; c__4C0d-2; o__YS2; f__; g__; s__
New.CleanUp.ReferenceOTU22	0	0	4	35	9	0	0	263	129	0	2	0	18	1	4	64	4	5	k__Bacteria; p__Bacteroidetes; c__Bacteroidia; o__Bacteroidales; f__Prevotellaceae; g__Prevotella; s__
New.CleanUp.ReferenceOTU1290	0	0	0	2	0	0	0	0	0	0	0	0	0	0	0	1	0	0	k__Bacteria; p__Firmicutes; c__Clostridia; o__Clostridiales; f__Ruminococcaceae; g__Oscillospira; s__
New.CleanUp.ReferenceOTU465	8	0	2	0	0	1	0	0	0	0	1	9	0	0	0	0	3	0	k__Bacteria; p__Verrucomicrobia; c__Verruco-5; o__WCHB1-41; f__RFP12; g__; s__
New.CleanUp.ReferenceOTU2386	0	0	0	3	0	0	0	0	0	0	0	0	0	0	0	0	0	0	k__Bacteria; p__Bacteroidetes
New.CleanUp.ReferenceOTU791	0	0	0	0	0	0	0	0	0	1	2	1	0	6	0	1	0	0	k__Bacteria; p__Bacteroidetes; c__Bacteroidia; o__Bacteroidales; f__Prevotellaceae; g__Prevotella; s__copri
New.CleanUp.ReferenceOTU466	0	1	2	0	1	5	1	1	0	9	0	3	1	0	0	0	0	0	k__Bacteria; p__Firmicutes; c__Clostridia; o__Clostridiales; f__Clostridiaceae; g__Clostridium; s__
New.CleanUp.ReferenceOTU922	0	1	2	0	0	0	0	2	0	0	0	2	1	0	0	0	0	0	k__Bacteria; p__Firmicutes; c__Erysipelotrichi; o__Erysipelotrichales; f__Erysipelotrichaceae; g__Bulleidia
New.CleanUp.ReferenceOTU467	0	3	2	0	0	0	0	0	0	0	2	0	17	0	0	0	0	0	k__Bacteria; p__Firmicutes; c__Clostridia; o__Clostridiales
New.CleanUp.ReferenceOTU1102	0	0	1	0	0	0	0	0	0	0	0	0	4	0	0	0	0	0	k__Bacteria; p__Bacteroidetes; c__Bacteroidia; o__Bacteroidales; f__; g__; s__
New.CleanUp.ReferenceOTU462	0	0	0	0	0	22	0	0	0	0	0	0	0	0	0	0	2	0	k__Bacteria; p__Firmicutes; c__Clostridia; o__Clostridiales; f__; g__; s__
New.CleanUp.ReferenceOTU464	1	5	0	0	0	5	1	0	3	1	0	0	1	11	0	0	1	0	k__Bacteria; p__Firmicutes; c__Clostridia; o__Clostridiales
New.CleanUp.ReferenceOTU14	315	20	6	3	3	107	12	2	30	120	27	33	2	0	18	7	11	3	k__Bacteria; p__Firmicutes; c__Erysipelotrichi; o__Erysipelotrichales; f__Erysipelotrichaceae; g__RFN20; s__
New.CleanUp.ReferenceOTU15	61	49	19	0	3	434	0	1	3	78	2	22	9	4	7	5	10	3	k__Bacteria; p__Firmicutes; c__Erysipelotrichi; o__Erysipelotrichales; f__Erysipelotrichaceae; g__RFN20; s__
New.CleanUp.ReferenceOTU16	33	15	3	0	25	2	45	29	0	10	2	199	148	116	8	17	10	4	k__Bacteria; p__Tenericutes; c__Mollicutes; o__Anaeroplasmatales; f__Anaeroplasmataceae
New.CleanUp.ReferenceOTU17	28	19	5	24	9	26	2	32	13	33	30	86	35	18	31	26	101	119	k__Bacteria; p__Bacteroidetes; c__Bacteroidia; o__Bacteroidales; f__Prevotellaceae; g__Prevotella; s__
New.CleanUp.ReferenceOTU921	0	1	1	0	0	1	0	0	1	3	0	0	0	0	0	0	0	1	k__Bacteria; p__Firmicutes; c__Clostridia; o__Clostridiales; f__Ruminococcaceae; g__; s__
New.CleanUp.ReferenceOTU460	0	0	0	0	0	0	0	0	0	0	0	0	0	2	0	0	5	17	k__Bacteria; p__Bacteroidetes; c__Bacteroidia; o__Bacteroidales; f__Prevotellaceae; g__Prevotella; s__copri
New.CleanUp.ReferenceOTU463	1	0	1	0	0	0	0	0	0	6	0	17	0	1	0	0	18	0	k__Bacteria; p__Firmicutes; c__Clostridia; o__Clostridiales; f__Lachnospiraceae; g__Butyrivibrio; s__
New.CleanUp.ReferenceOTU461	0	0	0	1	0	0	0	0	0	2	2	1	1	0	0	0	3	14	k__Bacteria; p__Bacteroidetes; c__Bacteroidia; o__Bacteroidales; f__Prevotellaceae; g__Prevotella; s__copri
New.CleanUp.ReferenceOTU2496	0	0	0	0	0	0	0	0	0	0	0	0	0	0	0	0	1	1	k__Bacteria
New.CleanUp.ReferenceOTU2491	2	0	0	0	0	0	0	0	0	0	0	0	0	0	0	0	0	0	k__Bacteria; p__Bacteroidetes; c__Bacteroidia; o__Bacteroidales; f__Prevotellaceae; g__; s__
New.CleanUp.ReferenceOTU2656	0	0	0	0	0	0	0	2	0	0	0	0	0	0	0	0	0	0	k__Bacteria; p__Tenericutes; c__Mollicutes; o__RF39; f__; g__; s__
New.CleanUp.ReferenceOTU2655	2	0	0	0	0	0	0	0	0	0	0	0	0	0	0	0	0	0	k__Bacteria; p__Bacteroidetes
New.CleanUp.ReferenceOTU1878	1	0	0	0	1	0	1	0	0	0	0	0	0	0	0	0	0	0	k__Bacteria; p__Bacteroidetes; c__Bacteroidia; o__Bacteroidales
New.CleanUp.ReferenceOTU64	124	5	0	1	8	22	0	2	0	48	4	27	6	5	5	1	9	11	k__Bacteria; p__Firmicutes; c__Erysipelotrichi; o__Erysipelotrichales; f__Erysipelotrichaceae; g__Asteroleplasma; s__anaerobium
New.CleanUp.ReferenceOTU3634	0	0	2	0	0	0	0	0	0	0	0	0	0	0	0	0	0	0	k__Bacteria; p__Firmicutes; c__Clostridia; o__Clostridiales; f__; g__; s__
New.CleanUp.ReferenceOTU288	8	0	1	0	0	1	1	0	0	18	0	10	0	0	8	0	0	0	k__Bacteria; p__Actinobacteria; c__Coriobacteriia; o__Coriobacteriales; f__Coriobacteriaceae; g__; s__
New.CleanUp.ReferenceOTU289	0	2	1	0	2	1	2	0	1	3	0	4	1	3	1	0	22	5	k__Bacteria; p__Firmicutes; c__Clostridia; o__Clostridiales; f__Lachnospiraceae
New.CleanUp.ReferenceOTU1099	2	0	0	0	0	0	0	0	1	0	0	0	2	0	0	0	0	0	k__Bacteria; p__Firmicutes; c__Clostridia; o__Clostridiales; f__Ruminococcaceae; g__; s__
New.CleanUp.ReferenceOTU1098	0	0	0	0	0	0	0	0	0	0	0	0	0	0	0	0	1	4	k__Bacteria; p__Firmicutes; c__Clostridia; o__Clostridiales; f__Lachnospiraceae; g__Dorea; s__
New.CleanUp.ReferenceOTU796	0	0	0	1	0	0	0	5	0	0	0	0	0	12	1	0	0	0	k__Bacteria; p__Bacteroidetes; c__Bacteroidia; o__Bacteroidales; f__Prevotellaceae; g__Prevotella; s__
New.CleanUp.ReferenceOTU1091	0	0	0	0	1	3	0	0	0	0	0	0	0	0	0	0	1	0	k__Bacteria; p__Firmicutes; c__Clostridia; o__Clostridiales; f__Ruminococcaceae; g__Faecalibacterium; s__prausnitzii
New.CleanUp.ReferenceOTU1090	2	0	0	0	0	1	0	0	0	1	0	1	0	0	0	0	0	0	k__Bacteria; p__Firmicutes; c__Clostridia; o__Clostridiales
New.CleanUp.ReferenceOTU1093	0	0	0	0	0	0	0	0	0	0	0	0	0	5	0	0	0	0	k__Bacteria; p__Bacteroidetes; c__Bacteroidia; o__Bacteroidales; f__Prevotellaceae; g__Prevotella; s__
New.CleanUp.ReferenceOTU1092	0	0	1	0	0	0	0	0	0	0	0	3	1	0	0	0	0	0	k__Bacteria; p__Proteobacteria; c__Alphaproteobacteria
[truncated: 342 more rows]
