# Supplementary material for: Gut microbiomes of wild great apes fluctuate seasonally in response to diet
Source: Nat Commun. 2018 May 3;9:1786. doi: 10.1038/s41467-018-04204-w (PMC5934369; doi:10.1038/s41467-018-04204-w)
Supplement: Supplementary file 7 — Supplementary Data 4 [file 41467_2018_4204_MOESM7_ESM.xlsx]

## Sheet: Sheet1
Supplementary Data 4. Chloroflexi, Treponema, and Sphaerochaeta prevalence and relative abundance in human and non-human primate datasets.
Host (country)	16S region	Nsamples	Bacterial phylum/genus	Prevalence (%)	Relative abundance mean1	Relative abundance range1
G. g. gorilla (Republic of the Congo)	V1-V3	87	Chloroflexi	87/87 (100.0)	11.36	4.45x10-3-56.22
			Treponema	87/87 (100.0)	7.59	0.04-57.32
			Sphaerochaeta	87/87 (100.0)	3.49	0.05-23.95
P. t. troglodytes (Republic of the Congo)	V1-V3	18	Chloroflexi	16/18 (88.9)	0.03	0.00-0.13
			Treponema	18/18 (100.0)	1.92	0.06-24.23
			Sphaerochaeta	18/18 (100.0)	4.86	0.09-15.54
Papio sp. (Kenya)	V1-V3	104	Chloroflexi	0/112 (0)	-	-
			Treponema	55/112 (49.1)	0.79	0.00-16.46
			Sphaerochaeta	36/112 (32.1)	0.26	0.00-5.97
C. guereza (Uganda)	V1-V3	3	Chloroflexi	0/3 (0)	-	-
			Treponema	3/3 (100.0)	0.13	0.01-0.24
			Sphaerochaeta	1/3 (33.3)	0.01	0.00-0.03
P. tephrosceles (Uganda)	V1-V3	3	Chloroflexi	0/3 (0)	-	-
			Treponema	3/3 (100.0)	1.75	1.17-2.69
			Sphaerochaeta	0/3 (0)	-	-
C. ascanius (Uganda)	V1-V3	3	Chloroflexi	0/3 (0)	-	-
			Treponema	3/3 (100.0)	1.58	0.28-3.12
			Sphaerochaeta	3/3 (100.0)	0.18	0.04-0.38
H. sapiens (US)	V1-V3	175	Chloroflexi	0/175 (0)	-	-
			Treponema	3/175 (1.7)	2.28x10-4	0.00-0.02
			Sphaerochaeta	0/175 (0)	-	-
H. sapiens (Mongolia, urban)	V1-V3	60	Chloroflexi	5/260 (1.92)	4.5x10-4	0.00-0.04
			Treponema	8/260 (3.08)	0.02	0.00-2.87
			Sphaerochaeta	0/260 (0)	-	-
H. sapiens (Mongolia, rural)	V1-V3	260	Chloroflexi	1/60 (1.67)	2.45x10-6	0-0.01
			Treponema	0/60 (0)	-	-
			Sphaerochaeta	0/60 (0)	-	-
1Mean percent relative abundance and percent relative abundance range are shown.
