# Supplementary material for: Gut microbiomes of wild great apes fluctuate seasonally in response to diet
Source: Nat Commun. 2018 May 3;9:1786. doi: 10.1038/s41467-018-04204-w (PMC5934369; doi:10.1038/s41467-018-04204-w)
Supplement: Supplementary file 8 — Supplementary Data 5 [file 41467_2018_4204_MOESM8_ESM.xlsx]

## Sheet: Sheet1
Supplementary Data 5. All bacterial taxa (log-transformed LDA>2) identified by LEfSe analysis of the human and NHP datasets.
Biomarker	Class	log10(LDA score)	P-value
Bacteria|Actinobacteria	Baboon	4.08934	6.9526e-100
Bacteria|Actinobacteria|Actinobacteria	Baboon	4.08748	1.60245e-64
Bacteria|Actinobacteria|Actinobacteria|Bifidobacteriales	Baboon	4.07999	1.33442e-75
Bacteria|Actinobacteria|Actinobacteria|Bifidobacteriales|Bifidobacteriaceae	Baboon	4.07999	1.33442e-75
Bacteria|Actinobacteria|Actinobacteria|Bifidobacteriales|Bifidobacteriaceae|Bifidobacterium	Baboon	4.07873	1.16802e-75
Bacteria|Actinobacteria|Actinobacteria|Bifidobacteriales|Bifidobacteriaceae|Bifidobacterium|unclassified	Baboon	4.07299	4.26443e-83
Bacteria|Firmicutes|Clostridia|Clostridiales|Clostridiaceae	Baboon	3.92896	2.6759e-56
Bacteria|Firmicutes|Clostridia|Clostridiales|Clostridiaceae|SMB53|unclassified	Baboon	3.77122	2.24959e-69
Bacteria|Firmicutes|Clostridia|Clostridiales|Clostridiaceae|SMB53	Baboon	3.77122	2.24959e-69
Bacteria|Verrucomicrobia|Verruco_5|WCHB1_41	Baboon	3.68501	4.47801e-111
Bacteria|Verrucomicrobia|Verruco_5	Baboon	3.68501	1.95458e-111
Bacteria|Verrucomicrobia|Verruco_5|WCHB1_41|RFP12|unclassified	Baboon	3.68501	2.21089e-111
Bacteria|Verrucomicrobia|Verruco_5|WCHB1_41|RFP12	Baboon	3.68501	2.21089e-111
Bacteria|Verrucomicrobia	Baboon	3.6736	1.03586e-45
Bacteria|Firmicutes|Bacilli	Baboon	3.62733	3.61328e-39
Bacteria|Proteobacteria	Baboon	3.62033	6.10496e-09
Bacteria|Firmicutes|Bacilli|Lactobacillales	Baboon	3.53115	2.04763e-49
Bacteria|Proteobacteria|Gammaproteobacteria	Baboon	3.43868	4.50011e-50
Bacteria|Firmicutes|Bacilli|Lactobacillales|Enterococcaceae|Enterococcus	Baboon	3.33325	2.69405e-11
Bacteria|Firmicutes|Bacilli|Lactobacillales|Enterococcaceae	Baboon	3.3326	6.48593e-11
Bacteria|Firmicutes|Bacilli|Lactobacillales|Enterococcaceae|Enterococcus|unclassified	Baboon	3.33209	4.15556e-06
Bacteria|Cyanobacteria	Baboon	3.20328	1.87768e-31
Bacteria|Cyanobacteria|4C0d_2	Baboon	3.20065	1.06222e-30
Bacteria|Cyanobacteria|4C0d_2|YS2	Baboon	3.20042	1.06494e-30
Bacteria|Cyanobacteria|4C0d_2|YS2|unclassified	Baboon	3.20036	1.06494e-30
Bacteria|Firmicutes|Clostridia|Clostridiales|Clostridiaceae|Clostridium	Baboon	3.19654	2.92879e-13
Bacteria|Firmicutes|Clostridia|Clostridiales|Veillonellaceae|Megasphaera	Baboon	3.15094	2.47451e-54
Bacteria|Firmicutes|Clostridia|Clostridiales|Veillonellaceae|Megasphaera|unclassified	Baboon	3.15094	2.47451e-54
Bacteria|Proteobacteria|Alphaproteobacteria	Baboon	3.09917	2.21309e-30
Bacteria|Firmicutes|Clostridia|Clostridiales|Clostridiaceae|Clostridium|perfringens	Baboon	3.02106	1.35509e-26
Bacteria|TM7|TM7_3|I025|Rs_045	Baboon	3.01578	7.92584e-36
Bacteria|Firmicutes|Clostridia|Clostridiales|Lachnospiraceae|Coprococcus|eutactus	Baboon	3.01459	4.72652e-22
Bacteria|TM7|TM7_3|I025|Rs_045|unclassified	Baboon	3.01394	7.92584e-36
Bacteria|TM7|TM7_3	Baboon	3.01077	4.47685e-28
Bacteria|TM7|TM7_3|I025	Baboon	3.01056	7.92584e-36
Bacteria|TM7	Baboon	3.0074	7.83345e-28
Bacteria|Proteobacteria|Gammaproteobacteria|Pseudomonadales|Moraxellaceae|Acinetobacter	Baboon	2.95587	2.11878e-06
Bacteria|Proteobacteria|Gammaproteobacteria|Pseudomonadales	Baboon	2.93417	1.6317e-10
Bacteria|Proteobacteria|Gammaproteobacteria|Pseudomonadales|Moraxellaceae	Baboon	2.9325	2.01662e-07
Bacteria|Lentisphaerae|[Lentisphaeria]|Victivallales|Victivallaceae	Baboon	2.87783	3.55968e-34
Bacteria|Lentisphaerae|[Lentisphaeria]|Victivallales	Baboon	2.87783	3.55968e-34
Bacteria|Lentisphaerae	Baboon	2.87568	1.48473e-36
Bacteria|Lentisphaerae|[Lentisphaeria]	Baboon	2.87561	1.48473e-36
Bacteria|Firmicutes|Clostridia|Clostridiales|Clostridiaceae|unclassified	Baboon	2.80374	2.19176e-33
Bacteria|Firmicutes|Bacilli|Lactobacillales|Lactobacillaceae	Baboon	2.80266	2.91702e-47
Bacteria|Lentisphaerae|[Lentisphaeria]|Victivallales|Victivallaceae|unclassified	Baboon	2.79587	8.59958e-23
Bacteria|Firmicutes|Clostridia|Clostridiales|Clostridiaceae|02d06|unclassified	Baboon	2.58856	3.1554e-27
Bacteria|Firmicutes|Clostridia|Clostridiales|Clostridiaceae|02d06	Baboon	2.58085	3.1554e-27
Bacteria|Firmicutes|Bacilli|Lactobacillales|Lactobacillaceae|Lactobacillus	Baboon	2.55199	4.01479e-47
Bacteria|Proteobacteria|Alphaproteobacteria|unclassified	Baboon	2.48123	3.11291e-48
Bacteria|Elusimicrobia|Elusimicrobia	Baboon	2.45671	5.88769e-14
Bacteria|Proteobacteria|unclassified	Baboon	2.4533	1.20545e-29
Bacteria|Elusimicrobia|Elusimicrobia|Elusimicrobiales	Baboon	2.45224	5.88769e-14
Bacteria|Elusimicrobia	Baboon	2.45029	5.88769e-14
Bacteria|Elusimicrobia|Elusimicrobia|Elusimicrobiales|Elusimicrobiaceae|unclassified	Baboon	2.44698	5.88769e-14
Bacteria|Elusimicrobia|Elusimicrobia|Elusimicrobiales|Elusimicrobiaceae	Baboon	2.44659	5.88769e-14
Bacteria|Firmicutes|Bacilli|Bacillales|Planococcaceae|Lysinibacillus	Baboon	2.43758	1.41013e-14
Bacteria|Proteobacteria|Gammaproteobacteria|Pseudomonadales|Moraxellaceae|Acinetobacter|unclassified	Baboon	2.33372	5.38966e-05
Bacteria|Firmicutes|Clostridia|Clostridiales|Lachnospiraceae|Epulopiscium|unclassified	Baboon	2.31698	1.40719e-12
Bacteria|Actinobacteria|Actinobacteria|Actinomycetales	Baboon	2.31389	3.85513e-21
Bacteria|Firmicutes|Clostridia|Clostridiales|Lachnospiraceae|Epulopiscium	Baboon	2.30417	1.40719e-12
Bacteria|Firmicutes|Bacilli|Lactobacillales|Leuconostocaceae	Baboon	2.28255	1.14679e-30
Bacteria|Firmicutes|Clostridia|Clostridiales|Veillonellaceae|Acidaminococcus|unclassified	Baboon	2.23048	5.1384e-06
Bacteria|Firmicutes|Clostridia|Clostridiales|Veillonellaceae|Acidaminococcus	Baboon	2.22081	5.1384e-06
Bacteria|Proteobacteria|Gammaproteobacteria|Aeromonadales|Succinivibrionaceae|unclassified	Baboon	2.14594	5.40132e-41
Bacteria|Lentisphaerae|[Lentisphaeria]|Victivallales|Victivallaceae|Victivallis	Baboon	2.12117	1.2074e-19
Bacteria|Lentisphaerae|[Lentisphaeria]|Victivallales|Victivallaceae|Victivallis|vadensis	Baboon	2.10634	1.2074e-19
Bacteria|Firmicutes|Clostridia|Clostridiales|Peptostreptococcaceae	Baboon	2.04389	1.34605e-39
Bacteria|Firmicutes|Clostridia|Clostridiales|unclassified	Black-and-White Colobus	3.90022	5.32783e-23
Bacteria|Bacteroidetes|Bacteroidia|Bacteroidales|S24_7	Black-and-White Colobus	3.83158	5.83556e-41
Bacteria|Bacteroidetes|Bacteroidia|Bacteroidales|S24_7|unclassified	Black-and-White Colobus	3.82227	5.83556e-41
Bacteria|Tenericutes	Black-and-White Colobus	3.80534	3.84604e-47
Bacteria|Tenericutes|Mollicutes	Black-and-White Colobus	3.73043	1.02608e-50
Bacteria|Tenericutes|Mollicutes|RF39|unclassified	Black-and-White Colobus	3.54125	9.2552e-40
Bacteria|Tenericutes|Mollicutes|RF39	Black-and-White Colobus	3.5098	9.2552e-40
Bacteria|Tenericutes|Mollicutes|Anaeroplasmatales|Anaeroplasmataceae|Anaeroplasma	Black-and-White Colobus	3.28491	2.54444e-80
Bacteria|Tenericutes|Mollicutes|Anaeroplasmatales|Anaeroplasmataceae|Anaeroplasma|unclassified	Black-and-White Colobus	3.23039	2.54444e-80
Bacteria|Firmicutes|Clostridia|Clostridiales|Lachnospiraceae|Dorea	Black-and-White Colobus	3.18664	3.45537e-55
Bacteria|Firmicutes|Clostridia|Clostridiales|[Mogibacteriaceae]|unclassified	Black-and-White Colobus	3.13129	2.44299e-51
Bacteria|Tenericutes|RF3|ML615J_28	Black-and-White Colobus	3.10432	1.21447e-36
Bacteria|Tenericutes|RF3|ML615J_28|unclassified	Black-and-White Colobus	3.10184	1.21447e-36
Bacteria|Tenericutes|RF3	Black-and-White Colobus	3.09729	1.21447e-36
Bacteria|Firmicutes|unclassified	Black-and-White Colobus	3.08142	3.51787e-61
Bacteria|Verrucomicrobia|Opitutae|HA64|unclassified	Black-and-White Colobus	2.96747	4.14989e-80
Bacteria|Verrucomicrobia|Opitutae|HA64	Black-and-White Colobus	2.93975	4.14989e-80
Bacteria|unclassified	Black-and-White Colobus	2.82827	3.79939e-50
Bacteria|Firmicutes|Clostridia|Clostridiales|Veillonellaceae|unclassified	Black-and-White Colobus	2.80648	1.60879e-21
Bacteria|Firmicutes|Clostridia|Clostridiales|Lachnospiraceae|Roseburia|unclassified	Black-and-White Colobus	2.76011	2.22583e-33
Bacteria|Proteobacteria|Gammaproteobacteria|Xanthomonadales|Xanthomonadaceae|Luteimonas	Black-and-White Colobus	2.48277	3.10071e-47
Bacteria|Firmicutes|Clostridia|Clostridiales|Dehalobacteriaceae|Dehalobacterium|unclassified	Black-and-White Colobus	2.48009	1.64502e-15
Bacteria|Firmicutes|Clostridia|Clostridiales|Dehalobacteriaceae|Dehalobacterium	Black-and-White Colobus	2.47969	1.64502e-15
Bacteria|Firmicutes|Clostridia|Clostridiales|Dehalobacteriaceae	Black-and-White Colobus	2.47697	2.00233e-15
Bacteria|Proteobacteria|Gammaproteobacteria|Xanthomonadales|Xanthomonadaceae|Luteimonas|unclassified	Black-and-White Colobus	2.46103	3.10071e-47
Bacteria|Proteobacteria|Gammaproteobacteria|Pseudomonadales|Pseudomonadaceae|Pseudomonas|unclassified	Black-and-White Colobus	2.38474	3.10071e-47
Bacteria|Verrucomicrobia|Verruco_5|WCHB1_41|unclassified	Black-and-White Colobus	2.23614	4.30106e-47
Bacteria|Planctomycetes|Planctomycetia|Pirellulales|Pirellulaceae|unclassified	Black-and-White Colobus	2.16547	2.44742e-66
Bacteria|Planctomycetes|Planctomycetia|Pirellulales	Black-and-White Colobus	2.16089	2.44742e-66
Bacteria|Actinobacteria|Actinobacteria|Actinomycetales|Streptomycetaceae|Streptomyces	Black-and-White Colobus	2.15798	2.91852e-33
Bacteria|Planctomycetes|Planctomycetia	Black-and-White Colobus	2.15337	4.59892e-63
Bacteria|Planctomycetes	Black-and-White Colobus	2.14658	4.99471e-63
Bacteria|Planctomycetes|Planctomycetia|Pirellulales|Pirellulaceae	Black-and-White Colobus	2.14067	2.44742e-66
Bacteria|Proteobacteria|Betaproteobacteria|Procabacteriales	Black-and-White Colobus	2.14024	2.05728e-22
Bacteria|TM7|TM7_1|unclassified	Black-and-White Colobus	2.12228	6.75807e-23
Bacteria|Proteobacteria|Betaproteobacteria|Procabacteriales|Procabacteriaceae|unclassified	Black-and-White Colobus	2.05782	2.05728e-22
Bacteria|TM7|TM7_1	Black-and-White Colobus	2.03708	6.75807e-23
Bacteria|Firmicutes|Clostridia|Clostridiales|Lachnospiraceae|Clostridium	Black-and-White Colobus	2.02428	1.08983e-23
Bacteria|Proteobacteria|Betaproteobacteria|Procabacteriales|Procabacteriaceae	Black-and-White Colobus	2.0239	2.05728e-22
Bacteria|Spirochaetes|Spirochaetes|Spirochaetales|Spirochaetaceae|Treponema|amylovorum	Black-and-White Colobus	2.0092	1.16537e-97
Bacteria|Firmicutes|Erysipelotrichi|Erysipelotrichales	Central Chimpanzee	4.06513	7.0133e-74
Bacteria|Firmicutes|Erysipelotrichi|Erysipelotrichales|Erysipelotrichaceae	Central Chimpanzee	4.06513	7.0133e-74
Bacteria|Firmicutes|Erysipelotrichi	Central Chimpanzee	4.06513	7.0133e-74
Bacteria|Bacteroidetes|Bacteroidia|Bacteroidales|Prevotellaceae|Prevotella|unclassified	Central Chimpanzee	3.92289	4.78989e-49
Bacteria|Firmicutes|Erysipelotrichi|Erysipelotrichales|Erysipelotrichaceae|RFN20	Central Chimpanzee	3.75028	6.21819e-77
Bacteria|Firmicutes|Erysipelotrichi|Erysipelotrichales|Erysipelotrichaceae|RFN20|unclassified	Central Chimpanzee	3.75028	6.21819e-77
Bacteria|Spirochaetes|Spirochaetes|Sphaerochaetales|Sphaerochaetaceae	Central Chimpanzee	3.58388	6.81877e-121
Bacteria|Spirochaetes|Spirochaetes|Sphaerochaetales	Central Chimpanzee	3.58388	6.81877e-121
Bacteria|Spirochaetes|Spirochaetes|Sphaerochaetales|Sphaerochaetaceae|Sphaerochaeta	Central Chimpanzee	3.58232	7.46769e-121
Bacteria|Spirochaetes|Spirochaetes|Sphaerochaetales|Sphaerochaetaceae|Sphaerochaeta|unclassified	Central Chimpanzee	3.58232	7.46769e-121
Bacteria|Firmicutes|Clostridia|Clostridiales|Lachnospiraceae|unclassified	Central Chimpanzee	3.53419	1.60185e-31
Bacteria|Firmicutes|Clostridia|Clostridiales|Lachnospiraceae|Oribacterium	Central Chimpanzee	3.47136	1.18785e-102
Bacteria|Firmicutes|Clostridia|Clostridiales|Lachnospiraceae|Oribacterium|unclassified	Central Chimpanzee	3.47136	1.18785e-102
Bacteria|Firmicutes|Erysipelotrichi|Erysipelotrichales|Erysipelotrichaceae|Bulleidia	Central Chimpanzee	3.46803	4.38985e-58
Bacteria|Tenericutes|Mollicutes|Anaeroplasmatales|Anaeroplasmataceae	Central Chimpanzee	3.42798	5.10035e-136
Bacteria|Tenericutes|Mollicutes|Anaeroplasmatales	Central Chimpanzee	3.42798	5.10035e-136
Bacteria|Firmicutes|Erysipelotrichi|Erysipelotrichales|Erysipelotrichaceae|Bulleidia|unclassified	Central Chimpanzee	3.35127	1.60028e-78
Bacteria|Tenericutes|Mollicutes|Anaeroplasmatales|Anaeroplasmataceae|unclassified	Central Chimpanzee	3.32729	6.77732e-136
Bacteria|Firmicutes|Erysipelotrichi|Erysipelotrichales|Erysipelotrichaceae|unclassified	Central Chimpanzee	3.18321	4.15778e-34
Bacteria|Bacteroidetes|Bacteroidia|Bacteroidales|p_2534_18B5	Central Chimpanzee	3.09346	7.28132e-131
Bacteria|Bacteroidetes|Bacteroidia|Bacteroidales|p_2534_18B5|unclassified	Central Chimpanzee	3.09335	7.28132e-131
Bacteria|Bacteroidetes|Bacteroidia|Bacteroidales|p_2534_18B5|unclassified	Central Chimpanzee	3.09335	7.28132e-131
Bacteria|Firmicutes|Clostridia|Clostridiales|Lachnospiraceae|Lachnospira	Central Chimpanzee	2.94045	1.12409e-50
Bacteria|Firmicutes|Clostridia|Clostridiales|Lachnospiraceae|Lachnospira|unclassified	Central Chimpanzee	2.93252	1.1426e-47
Bacteria|Firmicutes|Clostridia|Clostridiales|Lachnospiraceae|Butyrivibrio|unclassified	Central Chimpanzee	2.93195	2.15578e-52
Bacteria|Firmicutes|Clostridia|Clostridiales|Lachnospiraceae|Butyrivibrio	Central Chimpanzee	2.93195	2.15578e-52
Bacteria|Firmicutes|Clostridia|Clostridiales|Ruminococcaceae|Ruminococcus|bromii	Central Chimpanzee	2.91867	1.75755e-17
Bacteria|Bacteroidetes|Bacteroidia|Bacteroidales|Porphyromonadaceae|unclassified	Central Chimpanzee	2.85438	5.12795e-109
Bacteria|Firmicutes|Clostridia|Clostridiales|Veillonellaceae|Anaerovibrio|unclassified	Central Chimpanzee	2.82363	3.45777e-57
Bacteria|Firmicutes|Clostridia|Clostridiales|Veillonellaceae|Anaerovibrio	Central Chimpanzee	2.82363	3.45777e-57
Bacteria|Firmicutes|Clostridia|Clostridiales|Veillonellaceae|Selenomonas|unclassified	Central Chimpanzee	2.78093	5.6318e-14
Bacteria|Proteobacteria|Epsilonproteobacteria|Campylobacterales|Helicobacteraceae|Flexispira|unclassified	Central Chimpanzee	2.75688	5.6318e-14
Bacteria|Firmicutes|Erysipelotrichi|Erysipelotrichales|Erysipelotrichaceae|Bulleidia|p_1630_c5	Central Chimpanzee	2.73982	7.40586e-44
Bacteria|Firmicutes|Clostridia|Clostridiales|Lachnospiraceae|Dorea|formicigenerans	Central Chimpanzee	2.71371	2.09399e-24
Bacteria|Actinobacteria|Actinobacteria|Actinomycetales|Microbacteriaceae|Curtobacterium|unclassified	Central Chimpanzee	2.70716	5.6318e-14
Bacteria|Actinobacteria|Actinobacteria|Actinomycetales|Microbacteriaceae|Curtobacterium	Central Chimpanzee	2.69971	5.6318e-14
Bacteria|Bacteroidetes|Bacteroidia|Bacteroidales|Prevotellaceae|unclassified	Central Chimpanzee	2.69659	2.49407e-06
Bacteria|Bacteroidetes|Bacteroidia|Bacteroidales|Rikenellaceae|PW3|unclassified	Central Chimpanzee	2.6453	2.49407e-06
Bacteria|Actinobacteria|Actinobacteria|Actinomycetales|Streptomycetaceae|Streptomyces|unclassified	Central Chimpanzee	2.59315	4.76212e-30
Bacteria|Bacteroidetes|Bacteroidia|Bacteroidales|BS11	Central Chimpanzee	2.56829	2.49407e-06
Bacteria|Firmicutes|Erysipelotrichi|Erysipelotrichales|Erysipelotrichaceae|Asteroleplasma|anaerobium	Central Chimpanzee	2.51765	1.29082e-61
Bacteria|Firmicutes|Erysipelotrichi|Erysipelotrichales|Erysipelotrichaceae|Asteroleplasma	Central Chimpanzee	2.51765	1.29082e-61
Bacteria|Firmicutes|Bacilli|Lactobacillales|Leuconostocaceae|Weissella|unclassified	Central Chimpanzee	2.50402	5.6318e-14
Bacteria|Armatimonadetes|SJA_176|RB046	Central Chimpanzee	2.47732	2.49407e-06
Bacteria|Armatimonadetes|SJA_176|RB046|unclassified	Central Chimpanzee	2.47424	2.49407e-06
Bacteria|Spirochaetes|Spirochaetes|Spirochaetales|Spirochaetaceae|Spirochaeta|unclassified	Central Chimpanzee	2.44455	2.99271e-38
Bacteria|Bacteroidetes|Bacteroidia|Bacteroidales|BS11|unclassified	Central Chimpanzee	2.41117	2.49407e-06
Bacteria|Bacteroidetes|Bacteroidia|Bacteroidales|Rikenellaceae|PW3	Central Chimpanzee	2.40558	2.49407e-06
Bacteria|Actinobacteria|Coriobacteriia|Coriobacteriales|Coriobacteriaceae|Collinsella|unclassified	Central Chimpanzee	2.38316	6.60428e-53
Bacteria|Spirochaetes|Spirochaetes|Spirochaetales|Spirochaetaceae|Spirochaeta	Central Chimpanzee	2.37998	2.99271e-38
Bacteria|Proteobacteria|Alphaproteobacteria|Rhizobiales|unclassified	Central Chimpanzee	2.33417	6.16781e-09
Bacteria|Proteobacteria|Deltaproteobacteria	Central Chimpanzee	2.2708	8.36129e-37
Bacteria|Proteobacteria|Betaproteobacteria|Burkholderiales|unclassified	Central Chimpanzee	2.25858	3.34775e-21
Bacteria|Armatimonadetes|SJA_176	Central Chimpanzee	2.21943	2.49407e-06
Bacteria|Actinobacteria|Coriobacteriia|Coriobacteriales|Coriobacteriaceae|Eggerthella	Central Chimpanzee	2.1762	2.04372e-114
Bacteria|Proteobacteria|Deltaproteobacteria|GMD14H09	Central Chimpanzee	2.16024	5.40917e-54
Bacteria|Proteobacteria|Deltaproteobacteria|GMD14H09|unclassified	Central Chimpanzee	2.16002	5.40917e-54
Bacteria|Firmicutes|Erysipelotrichi|Erysipelotrichales|Erysipelotrichaceae|Bulleidia|unclassified	Central Chimpanzee	2.10935	3.12513e-45
Bacteria|Proteobacteria|Epsilonproteobacteria|Campylobacterales	Central Chimpanzee	2.08687	4.30198e-79
Bacteria|Proteobacteria|Epsilonproteobacteria	Central Chimpanzee	2.07295	4.30198e-79
Bacteria|Bacteroidetes|Bacteroidia|Bacteroidales|Prevotellaceae|Prevotella	Human (Mongolia)	4.47265	4.07429e-67
Bacteria|Bacteroidetes|Bacteroidia|Bacteroidales|Prevotellaceae	Human (Mongolia)	4.47244	4.5074e-67
Bacteria|Bacteroidetes|Bacteroidia|Bacteroidales|Prevotellaceae|Prevotella|copri	Human (Mongolia)	4.36928	6.70438e-73
Bacteria|Bacteroidetes|Bacteroidia|Bacteroidales|Prevotellaceae|Prevotella|stercorea	Human (Mongolia)	3.51947	3.11873e-87
Bacteria|Firmicutes|Clostridia|Clostridiales|Veillonellaceae	Human (Mongolia)	3.47405	1.13102e-16
Bacteria|Firmicutes|Erysipelotrichi|Erysipelotrichales|Erysipelotrichaceae|Catenibacterium	Human (Mongolia)	3.00275	8.76567e-86
Bacteria|Firmicutes|Erysipelotrichi|Erysipelotrichales|Erysipelotrichaceae|Catenibacterium|unclassified	Human (Mongolia)	2.9962	1.50378e-88
Bacteria|Bacteroidetes|Bacteroidia|Bacteroidales|Bacteroidaceae|Bacteroides|fragilis	Human (Mongolia)	2.9295	4.46517e-35
Bacteria|Firmicutes|Erysipelotrichi|Erysipelotrichales|Erysipelotrichaceae|[Eubacterium]	Human (Mongolia)	2.92126	1.13138e-73
Bacteria|Bacteroidetes|Bacteroidia|Bacteroidales|[Paraprevotellaceae]|unclassified	Human (Mongolia)	2.91061	8.77936e-49
Bacteria|Firmicutes|Erysipelotrichi|Erysipelotrichales|Erysipelotrichaceae|[Eubacterium]|biforme	Human (Mongolia)	2.89842	6.83377e-78
Bacteria|Bacteroidetes|Bacteroidia|Bacteroidales|[Paraprevotellaceae]	Human (Mongolia)	2.86652	2.08978e-27
Bacteria|Firmicutes|Bacilli|Lactobacillales|Streptococcaceae	Human (Mongolia)	2.81204	6.53187e-32
Bacteria|Firmicutes|Bacilli|Lactobacillales|Streptococcaceae|Streptococcus	Human (Mongolia)	2.80897	1.67935e-38
Bacteria|Firmicutes|Bacilli|Lactobacillales|Streptococcaceae|Streptococcus|unclassified	Human (Mongolia)	2.78448	8.76303e-43
Bacteria|Firmicutes|Clostridia|Clostridiales|Lachnospiraceae|Roseburia|faecis	Human (Mongolia)	2.78445	8.59418e-46
Bacteria|Actinobacteria|Coriobacteriia|Coriobacteriales|Coriobacteriaceae|Collinsella	Human (Mongolia)	2.57375	3.30702e-102
Bacteria|Actinobacteria|Coriobacteriia|Coriobacteriales|Coriobacteriaceae|Collinsella|aerofaciens	Human (Mongolia)	2.55611	1.67874e-111
Bacteria|Firmicutes|Clostridia|Clostridiales|Lachnospiraceae|[Ruminococcus]|unclassified	Human (Mongolia)	2.55042	1.23849e-70
Bacteria|Firmicutes|Clostridia|Clostridiales|Lachnospiraceae|Lachnobacterium	Human (Mongolia)	2.51405	8.75736e-48
Bacteria|Firmicutes|Clostridia|Clostridiales|Lachnospiraceae|Lachnobacterium|unclassified	Human (Mongolia)	2.51401	8.75736e-48
Bacteria|Bacteroidetes|Bacteroidia|Bacteroidales|Bacteroidaceae|Bacteroides|barnesiae	Human (Mongolia)	2.4397	1.51084e-55
Bacteria|Firmicutes|Clostridia|Clostridiales|Veillonellaceae|Mitsuokella	Human (Mongolia)	2.42731	3.76452e-27
Bacteria|Fusobacteria	Human (Mongolia)	2.30363	3.39976e-28
Bacteria|Fusobacteria|Fusobacteriia	Human (Mongolia)	2.29732	3.39976e-28
Bacteria|Fusobacteria|Fusobacteriia|Fusobacteriales	Human (Mongolia)	2.29146	3.39976e-28
Bacteria|Fusobacteria|Fusobacteriia|Fusobacteriales|Fusobacteriaceae	Human (Mongolia)	2.28827	1.73938e-33
Bacteria|Proteobacteria|Gammaproteobacteria|Enterobacteriales|Enterobacteriaceae	Human (Mongolia)	2.2749	1.74929e-62
Bacteria|Proteobacteria|Gammaproteobacteria|Enterobacteriales	Human (Mongolia)	2.27489	1.74929e-62
Bacteria|Firmicutes|Bacilli|Lactobacillales|Lactobacillaceae|Lactobacillus|ruminis	Human (Mongolia)	2.26525	4.91851e-48
Bacteria|Firmicutes|Clostridia|Clostridiales|Veillonellaceae|Mitsuokella|unclassified	Human (Mongolia)	2.23402	2.82964e-31
Bacteria|Proteobacteria|Gammaproteobacteria|Enterobacteriales|Enterobacteriaceae|Escherichia|coli	Human (Mongolia)	2.10148	6.25711e-63
Bacteria|Proteobacteria|Gammaproteobacteria|Enterobacteriales|Enterobacteriaceae|Escherichia	Human (Mongolia)	2.10148	6.25711e-63
Bacteria|Firmicutes|Clostridia|Clostridiales|Veillonellaceae|Veillonella	Human (Mongolia)	2.02066	5.37736e-19
Bacteria|Firmicutes|Clostridia|Clostridiales|Veillonellaceae|Veillonella|dispar	Human (Mongolia)	2.01092	8.15278e-28
Bacteria|Firmicutes	Red Colobus	4.68395	5.45437e-33
Bacteria|Firmicutes|Clostridia|Clostridiales	Red Colobus	4.65195	1.38223e-23
Bacteria|Firmicutes|Clostridia	Red Colobus	4.62079	1.33716e-23
Bacteria|Firmicutes|Clostridia|Clostridiales|Ruminococcaceae	Red Colobus	4.52604	4.03553e-28
Bacteria|Firmicutes|Clostridia|Clostridiales|Ruminococcaceae|unclassified	Red Colobus	4.50287	6.60229e-37
Bacteria|Verrucomicrobia|Opitutae	Red Colobus	3.19876	8.67165e-40
Bacteria|Firmicutes|Clostridia|Clostridiales|Lachnospiraceae|Dorea|unclassified	Red Colobus	3.16021	1.84108e-68
Bacteria|Verrucomicrobia|Opitutae|[Cerasicoccales]|[Cerasicoccaceae]	Red Colobus	3.11827	2.0831e-34
Bacteria|Verrucomicrobia|Opitutae|[Cerasicoccales]|[Cerasicoccaceae]|unclassified	Red Colobus	3.1134	2.0831e-34
Bacteria|Verrucomicrobia|Opitutae|[Cerasicoccales]	Red Colobus	3.09549	2.0831e-34
Bacteria|Bacteroidetes|Bacteroidia|Bacteroidales|Bacteroidaceae|5_7N15|unclassified	Red Colobus	3.08167	3.40427e-111
Bacteria|Bacteroidetes|Bacteroidia|Bacteroidales|Bacteroidaceae|5_7N15	Red Colobus	3.06715	3.40427e-111
Bacteria|Firmicutes|Clostridia|Clostridiales|Clostridiaceae|Clostridium|unclassified	Red Colobus	2.84676	9.33409e-11
Bacteria|Synergistetes|Synergistia|Synergistales|unclassified	Red Colobus	2.79478	3.10071e-47
Bacteria|Bacteroidetes|Bacteroidia|Bacteroidales|[Odoribacteraceae]|Odoribacter|unclassified	Red Colobus	2.68613	1.17515e-59
Bacteria|Bacteroidetes|Bacteroidia|Bacteroidales|[Odoribacteraceae]|Odoribacter	Red Colobus	2.67587	1.17515e-59
Bacteria|Verrucomicrobia|Verruco_5|unclassified	Red Colobus	2.53426	2.71429e-123
Bacteria|Firmicutes|Clostridia|Clostridiales|Lachnospiraceae|Anaerostipes	Red Colobus	2.42603	8.42387e-34
Bacteria|Firmicutes|Clostridia|Clostridiales|Lachnospiraceae|Anaerostipes|unclassified	Red Colobus	2.42426	8.42387e-34
Bacteria|Firmicutes|Clostridia|Clostridiales|Peptococcaceae	Red Colobus	2.406	6.88233e-15
Bacteria|Firmicutes|Clostridia|Clostridiales|Peptococcaceae|rc4_4|unclassified	Red Colobus	2.40426	1.26808e-22
Bacteria|Firmicutes|Clostridia|Clostridiales|Peptococcaceae|rc4_4	Red Colobus	2.38085	1.26808e-22
Bacteria|Bacteroidetes|Bacteroidia|Bacteroidales|Bacteroidaceae|unclassified	Red Colobus	2.27523	7.92406e-149
Bacteria|Bacteroidetes|unclassified	Red Colobus	2.27008	1.3731e-08
Bacteria|Firmicutes|Clostridia|Clostridiales|Lachnospiraceae|[Ruminococcus]|gnavus	Red Colobus	2.26517	2.90376e-22
Bacteria|Bacteroidetes|Bacteroidia|Bacteroidales|[Paraprevotellaceae]|YRC22	Red Colobus	2.21637	7.60558e-81
Bacteria|Bacteroidetes|Bacteroidia|Bacteroidales|[Paraprevotellaceae]|YRC22|unclassified	Red Colobus	2.20248	7.60558e-81
Bacteria|Firmicutes|Clostridia|Clostridiales|Lachnospiraceae|Shuttleworthia|unclassified	Red Colobus	2.16429	2.96577e-77
Bacteria|Firmicutes|Clostridia|Clostridiales|Lachnospiraceae|Clostridium|piliforme	Red Colobus	2.15547	4.25986e-72
Bacteria|Proteobacteria|Epsilonproteobacteria|Campylobacterales|Campylobacteraceae	Red Colobus	2.08336	1.07896e-84
Bacteria|Proteobacteria|Epsilonproteobacteria|Campylobacterales|Campylobacteraceae|Campylobacter|unclassified	Red Colobus	2.08313	1.22985e-85
Bacteria|Proteobacteria|Epsilonproteobacteria|Campylobacterales|Campylobacteraceae|Campylobacter	Red Colobus	2.0735	3.78813e-85
Bacteria|Firmicutes|Clostridia|Clostridiales|Lachnospiraceae|Shuttleworthia	Red Colobus	2.04187	8.95124e-64
Bacteria|Firmicutes|Clostridia|Clostridiales|Lachnospiraceae	Red-Tailed Guenon	3.96792	1.98064e-09
Bacteria|Firmicutes|Clostridia|Clostridiales|Ruminococcaceae|Faecalibacterium	Red-Tailed Guenon	3.73177	8.59164e-54
Bacteria|Firmicutes|Clostridia|Clostridiales|Ruminococcaceae|Faecalibacterium|prausnitzii	Red-Tailed Guenon	3.72222	1.44029e-54
Bacteria|Firmicutes|Clostridia|Clostridiales|Ruminococcaceae|Oscillospira	Red-Tailed Guenon	3.67036	8.68096e-43
Bacteria|Firmicutes|Clostridia|Clostridiales|Ruminococcaceae|Oscillospira|unclassified	Red-Tailed Guenon	3.63063	5.7235e-43
Bacteria|Firmicutes|Clostridia|Clostridiales|Ruminococcaceae|Ruminococcus	Red-Tailed Guenon	3.62883	1.63495e-07
Bacteria|Firmicutes|Clostridia|Clostridiales|Ruminococcaceae|Ruminococcus|unclassified	Red-Tailed Guenon	3.60501	5.79595e-11
Bacteria|Bacteroidetes|Bacteroidia|Bacteroidales|RF16	Red-Tailed Guenon	3.5656	2.60989e-99
Bacteria|Bacteroidetes|Bacteroidia|Bacteroidales|RF16|unclassified	Red-Tailed Guenon	3.54156	2.60989e-99
Bacteria|Firmicutes|Clostridia|Clostridiales|Lachnospiraceae|Blautia	Red-Tailed Guenon	3.44805	3.66684e-06
Bacteria|Firmicutes|Clostridia|Clostridiales|Lachnospiraceae|Coprococcus	Red-Tailed Guenon	3.33674	4.91191e-10
Bacteria|WPS_2	Red-Tailed Guenon	3.32983	1.67097e-70
Bacteria|Firmicutes|Clostridia|Clostridiales|Lachnospiraceae|Coprococcus|unclassified	Red-Tailed Guenon	3.2969	4.85588e-17
Bacteria|WPS_2||unclassified	Red-Tailed Guenon	3.29342	1.67097e-70
Bacteria|Firmicutes|Clostridia|Clostridiales|Lachnospiraceae|Blautia|unclassified	Red-Tailed Guenon	3.27696	6.92323e-10
Bacteria|Firmicutes|Clostridia|Clostridiales|Clostridiaceae|Clostridium|cellulovorans	Red-Tailed Guenon	3.15641	3.10071e-47
Bacteria|Firmicutes|Clostridia|Clostridiales|Lachnospiraceae|Roseburia	Red-Tailed Guenon	3.11847	1.54352e-36
Bacteria|Proteobacteria|Deltaproteobacteria|Myxococcales|Polyangiaceae	Red-Tailed Guenon	3.06273	3.10071e-47
Bacteria|Firmicutes|Clostridia|Clostridiales|Christensenellaceae|unclassified	Red-Tailed Guenon	3.05544	2.06072e-37
Bacteria|Firmicutes|Clostridia|Clostridiales|Christensenellaceae	Red-Tailed Guenon	3.04546	3.65232e-37
Bacteria|Firmicutes|Clostridia|Clostridiales|Ruminococcaceae|Ruminococcus|flavefaciens	Red-Tailed Guenon	2.94146	6.89873e-51
Bacteria|Proteobacteria|Deltaproteobacteria|Myxococcales|Polyangiaceae|Sorangium	Red-Tailed Guenon	2.80917	3.10071e-47
Bacteria|Proteobacteria|Deltaproteobacteria|Myxococcales|Polyangiaceae|Sorangium|unclassified	Red-Tailed Guenon	2.80308	3.10071e-47
Bacteria|Firmicutes|Clostridia|Clostridiales|Lachnospiraceae|Blautia|obeum	Red-Tailed Guenon	2.78989	2.47997e-14
Bacteria|Proteobacteria|Alphaproteobacteria|Rhizobiales|Rhizobiaceae|Rhizobium|unclassified	Red-Tailed Guenon	2.63984	4.30106e-47
Bacteria|Firmicutes|Clostridia|Clostridiales|Ruminococcaceae|Butyricicoccus|pullicaecorum	Red-Tailed Guenon	2.62046	2.16108e-27
Bacteria|Firmicutes|Clostridia|Clostridiales|Ruminococcaceae|Butyricicoccus	Red-Tailed Guenon	2.61888	2.16108e-27
Bacteria|Proteobacteria|Alphaproteobacteria|Rhizobiales|Rhizobiaceae|Rhizobium	Red-Tailed Guenon	2.5964	4.30106e-47
Bacteria|Firmicutes|Clostridia|Clostridiales|Lachnospiraceae|Blautia|producta	Red-Tailed Guenon	2.53647	5.13263e-44
Bacteria|Actinobacteria|Coriobacteriia|Coriobacteriales|Coriobacteriaceae|Coriobacterium|unclassified	Red-Tailed Guenon	2.52555	5.06158e-28
Bacteria|Actinobacteria|Coriobacteriia|Coriobacteriales|Coriobacteriaceae|Coriobacterium	Red-Tailed Guenon	2.36739	5.06158e-28
Bacteria|Proteobacteria|Alphaproteobacteria|Caulobacterales|Caulobacteraceae|Phenylobacterium|unclassified	Red-Tailed Guenon	2.34387	3.10071e-47
Bacteria|Proteobacteria|Alphaproteobacteria|Ellin329|unclassified	Red-Tailed Guenon	2.34007	3.10071e-47
Bacteria|Actinobacteria|Thermoleophilia|Solirubrobacterales|unclassified	Red-Tailed Guenon	2.25351	1.69224e-14
Bacteria|Proteobacteria|Alphaproteobacteria|Ellin329	Red-Tailed Guenon	2.22088	3.10071e-47
Bacteria|Gemmatimonadetes|Gemmatimonadetes|KD8_87	Red-Tailed Guenon	2.21856	3.10071e-47
Bacteria|Proteobacteria|Alphaproteobacteria|Rhodobacterales|Hyphomonadaceae|unclassified	Red-Tailed Guenon	2.19841	3.10071e-47
Bacteria|Proteobacteria|Alphaproteobacteria|Rhizobiales|Hyphomicrobiaceae|Devosia	Red-Tailed Guenon	2.18094	2.5362e-31
Bacteria|Proteobacteria|Alphaproteobacteria|Rhizobiales|Hyphomicrobiaceae|Devosia|unclassified	Red-Tailed Guenon	2.17693	2.5362e-31
Bacteria|Proteobacteria|Alphaproteobacteria|Caulobacterales|Caulobacteraceae|Phenylobacterium	Red-Tailed Guenon	2.14198	3.10071e-47
Bacteria|Gemmatimonadetes|Gemmatimonadetes|KD8_87|unclassified	Red-Tailed Guenon	2.13373	3.10071e-47
Bacteria|Actinobacteria|Thermoleophilia|Solirubrobacterales|unclassified	Red-Tailed Guenon	2.08705	1.69224e-14
Bacteria|Firmicutes|Clostridia|Clostridiales|Lachnospiraceae|Coprococcus|catus	Red-Tailed Guenon	2.05964	3.12171e-21
Bacteria|Bacteroidetes|[Saprospirae]|[Saprospirales]|Chitinophagaceae|Niastella|unclassified	Red-Tailed Guenon	2.05285	4.96089e-23
Bacteria|Synergistetes|Synergistia|Synergistales|Dethiosulfovibrionaceae|unclassified	Red-Tailed Guenon	2.0139	3.10071e-47
Bacteria|Bacteroidetes|Bacteroidia	Human (US)	4.70084	1.82407e-93
Bacteria|Bacteroidetes|Bacteroidia|Bacteroidales	Human (US)	4.69829	1.82407e-93
Bacteria|Bacteroidetes	Human (US)	4.69803	1.74507e-93
Bacteria|Bacteroidetes|Bacteroidia|Bacteroidales|Bacteroidaceae	Human (US)	4.61643	5.15627e-118
Bacteria|Bacteroidetes|Bacteroidia|Bacteroidales|Bacteroidaceae|Bacteroides	Human (US)	4.61643	2.00476e-118
Bacteria|Bacteroidetes|Bacteroidia|Bacteroidales|Bacteroidaceae|Bacteroides|unclassified	Human (US)	4.41554	6.25307e-117
Bacteria|Bacteroidetes|Bacteroidia|Bacteroidales|Bacteroidaceae|Bacteroides|uniformis	Human (US)	3.8344	2.95737e-96
Bacteria|Bacteroidetes|Bacteroidia|Bacteroidales|Rikenellaceae	Human (US)	3.74555	3.68139e-83
Bacteria|Bacteroidetes|Bacteroidia|Bacteroidales|Rikenellaceae|unclassified	Human (US)	3.70176	5.53752e-81
Bacteria|Bacteroidetes|Bacteroidia|Bacteroidales|Bacteroidaceae|Bacteroides|ovatus	Human (US)	3.69853	1.49943e-96
Bacteria|Bacteroidetes|Bacteroidia|Bacteroidales|Porphyromonadaceae|Parabacteroides	Human (US)	3.53371	2.75171e-77
Bacteria|Bacteroidetes|Bacteroidia|Bacteroidales|Porphyromonadaceae	Human (US)	3.53102	2.70346e-64
Bacteria|Proteobacteria|Betaproteobacteria	Human (US)	3.32894	2.67628e-23
Bacteria|Proteobacteria|Betaproteobacteria|Burkholderiales	Human (US)	3.32375	7.93601e-27
Bacteria|Proteobacteria|Betaproteobacteria|Burkholderiales|Alcaligenaceae|Sutterella	Human (US)	3.31677	6.36937e-38
Bacteria|Proteobacteria|Betaproteobacteria|Burkholderiales|Alcaligenaceae	Human (US)	3.31665	6.00233e-38
Bacteria|Proteobacteria|Betaproteobacteria|Burkholderiales|Alcaligenaceae|Sutterella|unclassified	Human (US)	3.31606	6.36937e-38
Bacteria|Bacteroidetes|Bacteroidia|Bacteroidales|Porphyromonadaceae|Parabacteroides|unclassified	Human (US)	3.27711	7.57815e-60
Bacteria|Bacteroidetes|Bacteroidia|Bacteroidales|Porphyromonadaceae|Parabacteroides|distasonis	Human (US)	3.17268	9.32418e-69
Bacteria|Bacteroidetes|Bacteroidia|Bacteroidales|Bacteroidaceae|Bacteroides|plebeius	Human (US)	3.05655	5.28579e-42
Bacteria|Bacteroidetes|Bacteroidia|Bacteroidales|[Barnesiellaceae]	Human (US)	3.01093	4.17283e-32
Bacteria|Bacteroidetes|Bacteroidia|Bacteroidales|[Barnesiellaceae]|unclassified	Human (US)	2.9705	6.599e-31
Bacteria|Verrucomicrobia|Verrucomicrobiae|Verrucomicrobiales	Human (US)	2.88891	1.108e-27
Bacteria|Verrucomicrobia|Verrucomicrobiae	Human (US)	2.88891	1.108e-27
Bacteria|Verrucomicrobia|Verrucomicrobiae|Verrucomicrobiales|Verrucomicrobiaceae	Human (US)	2.88891	1.108e-27
Bacteria|Verrucomicrobia|Verrucomicrobiae|Verrucomicrobiales|Verrucomicrobiaceae|Akkermansia	Human (US)	2.88865	1.12942e-27
Bacteria|Verrucomicrobia|Verrucomicrobiae|Verrucomicrobiales|Verrucomicrobiaceae|Akkermansia|muciniphila	Human (US)	2.88805	1.13303e-27
Bacteria|Proteobacteria|Alphaproteobacteria|RF32|unclassified	Human (US)	2.77182	7.52982e-18
Bacteria|Bacteroidetes|Bacteroidia|Bacteroidales|[Odoribacteraceae]	Human (US)	2.75174	6.77394e-68
Bacteria|Proteobacteria|Alphaproteobacteria|RF32	Human (US)	2.74131	7.52982e-18
Bacteria|Firmicutes|Clostridia|Clostridiales|Lachnospiraceae|[Ruminococcus]	Human (US)	2.68732	1.6655e-71
Bacteria|Bacteroidetes|Bacteroidia|Bacteroidales|Rikenellaceae|Alistipes	Human (US)	2.68094	1.14064e-78
Bacteria|Bacteroidetes|Bacteroidia|Bacteroidales|Bacteroidaceae|Bacteroides|caccae	Human (US)	2.64637	3.26995e-32
Bacteria|Bacteroidetes|Bacteroidia|Bacteroidales|Bacteroidaceae|Bacteroides|eggerthii	Human (US)	2.62002	4.9482e-42
Bacteria|Bacteroidetes|Bacteroidia|Bacteroidales|[Paraprevotellaceae]|Paraprevotella	Human (US)	2.5351	6.95749e-07
Bacteria|Bacteroidetes|Bacteroidia|Bacteroidales|[Paraprevotellaceae]|Paraprevotella|unclassified	Human (US)	2.5339	6.95749e-07
Bacteria|Bacteroidetes|Bacteroidia|Bacteroidales|Rikenellaceae|Alistipes|massiliensis	Human (US)	2.46633	3.20725e-88
Bacteria|Bacteroidetes|Bacteroidia|Bacteroidales|[Odoribacteraceae]|Butyricimonas|unclassified	Human (US)	2.30562	5.14651e-44
Bacteria|Bacteroidetes|Bacteroidia|Bacteroidales|[Odoribacteraceae]|Butyricimonas	Human (US)	2.29781	5.14651e-44
Bacteria|Firmicutes|Clostridia|Clostridiales|Lachnospiraceae|[Ruminococcus]|torques	Human (US)	2.18529	2.57632e-47
Bacteria|Firmicutes|Clostridia|Clostridiales|Ruminococcaceae|Faecalibacterium|unclassified	Human (US)	2.16053	1.11119e-35
Bacteria|Bacteroidetes|Bacteroidia|Bacteroidales|Rikenellaceae|Alistipes|indistinctus	Human (US)	2.02445	2.33411e-44
Bacteria|Bacteroidetes|Bacteroidia|Bacteroidales|unclassified	Western Lowland Gorilla	3.99946	1.19767e-74
Bacteria|Spirochaetes	Western Lowland Gorilla	3.96952	6.17504e-118
Bacteria|Spirochaetes|Spirochaetes	Western Lowland Gorilla	3.96936	6.94175e-118
Bacteria|Chloroflexi	Western Lowland Gorilla	3.96902	2.43485e-138
Bacteria|Chloroflexi|Anaerolineae|Anaerolineales|Anaerolinaceae	Western Lowland Gorilla	3.96902	2.46094e-144
Bacteria|Chloroflexi|Anaerolineae|Anaerolineales	Western Lowland Gorilla	3.96902	2.46094e-144
Bacteria|Chloroflexi|Anaerolineae	Western Lowland Gorilla	3.96902	7.35893e-142
Bacteria|Chloroflexi|Anaerolineae|Anaerolineales|Anaerolinaceae|SHD_231	Western Lowland Gorilla	3.969	1.15573e-145
Bacteria|Chloroflexi|Anaerolineae|Anaerolineales|Anaerolinaceae|SHD_231|unclassified	Western Lowland Gorilla	3.969	1.15573e-145
Bacteria|Spirochaetes|Spirochaetes|Spirochaetales|Spirochaetaceae	Western Lowland Gorilla	3.80502	3.13644e-111
Bacteria|Spirochaetes|Spirochaetes|Spirochaetales	Western Lowland Gorilla	3.80502	3.13644e-111
Bacteria|Spirochaetes|Spirochaetes|Spirochaetales|Spirochaetaceae|Treponema	Western Lowland Gorilla	3.80463	3.425e-111
Bacteria|Spirochaetes|Spirochaetes|Spirochaetales|Spirochaetaceae|Treponema|unclassified	Western Lowland Gorilla	3.80448	5.5886e-111
Bacteria|Actinobacteria|Coriobacteriia	Western Lowland Gorilla	3.7512	6.77893e-109
Bacteria|Actinobacteria|Coriobacteriia|Coriobacteriales|Coriobacteriaceae	Western Lowland Gorilla	3.75119	6.77893e-109
Bacteria|Actinobacteria|Coriobacteriia|Coriobacteriales	Western Lowland Gorilla	3.75116	6.77893e-109
Bacteria|Actinobacteria|Coriobacteriia|Coriobacteriales|Coriobacteriaceae|unclassified	Western Lowland Gorilla	3.68971	8.14531e-102
Bacteria|Firmicutes|Bacilli|Bacillales	Western Lowland Gorilla	3.49656	8.12109e-26
Bacteria|Firmicutes|Erysipelotrichi|Erysipelotrichales|Erysipelotrichaceae|p_75_a5	Western Lowland Gorilla	3.43792	3.40121e-91
Bacteria|Firmicutes|Erysipelotrichi|Erysipelotrichales|Erysipelotrichaceae|p_75_a5|unclassified	Western Lowland Gorilla	3.43792	3.40121e-91
Bacteria|Firmicutes|Clostridia|Clostridiales|Veillonellaceae|Dialister|unclassified	Western Lowland Gorilla	3.25256	1.92128e-30
Bacteria|Firmicutes|Clostridia|Clostridiales|Veillonellaceae|Dialister	Western Lowland Gorilla	3.25256	1.92128e-30
Bacteria|Firmicutes|Bacilli|Bacillales|Planococcaceae	Western Lowland Gorilla	3.24047	5.29682e-51
Bacteria|Firmicutes|Clostridia|Clostridiales|[Mogibacteriaceae]	Western Lowland Gorilla	3.23644	4.44754e-56
Bacteria|Firmicutes|Bacilli|Bacillales|Staphylococcaceae|Staphylococcus|unclassified	Western Lowland Gorilla	3.13943	1.48779e-18
Bacteria|Firmicutes|Bacilli|Bacillales|Planococcaceae|Solibacillus	Western Lowland Gorilla	3.0704	2.63892e-44
Bacteria|Firmicutes|Bacilli|Bacillales|Planococcaceae|Solibacillus|unclassified	Western Lowland Gorilla	3.06599	2.63892e-44
Bacteria|Firmicutes|Clostridia|Clostridiales|Veillonellaceae|Phascolarctobacterium|unclassified	Western Lowland Gorilla	3.03316	2.66997e-22
Bacteria|Firmicutes|Clostridia|Clostridiales|Veillonellaceae|Phascolarctobacterium	Western Lowland Gorilla	3.03316	2.66997e-22
Bacteria|Lentisphaerae|[Lentisphaeria]|Z20|R4_45B|unclassified	Western Lowland Gorilla	2.76138	9.10533e-142
Bacteria|Lentisphaerae|[Lentisphaeria]|Z20	Western Lowland Gorilla	2.76138	9.10533e-142
Bacteria|Lentisphaerae|[Lentisphaeria]|Z20|R4_45B	Western Lowland Gorilla	2.76138	9.10533e-142
Bacteria|Firmicutes|Clostridia|Clostridiales|[Mogibacteriaceae]|Mogibacterium|unclassified	Western Lowland Gorilla	2.6803	7.81142e-82
Bacteria|Firmicutes|Clostridia|Clostridiales|[Mogibacteriaceae]|Mogibacterium	Western Lowland Gorilla	2.6803	7.81142e-82
Bacteria|Firmicutes|Erysipelotrichi|Erysipelotrichales|Erysipelotrichaceae|L7A_E11	Western Lowland Gorilla	2.60625	1.08126e-147
Bacteria|Firmicutes|Erysipelotrichi|Erysipelotrichales|Erysipelotrichaceae|L7A_E11|unclassified	Western Lowland Gorilla	2.60624	1.08126e-147
Bacteria|Bacteroidetes|Flavobacteriia|Flavobacteriales	Western Lowland Gorilla	2.55197	2.41772e-07
Bacteria|Bacteroidetes|Flavobacteriia	Western Lowland Gorilla	2.50857	2.41772e-07
Bacteria|Firmicutes|Bacilli|Bacillales|Planococcaceae|Staphylococcus|saprophyticus	Western Lowland Gorilla	2.50731	7.46687e-15
Bacteria|Actinobacteria|Coriobacteriia|Coriobacteriales|Coriobacteriaceae|Adlercreutzia|unclassified	Western Lowland Gorilla	2.50564	1.34892e-93
Bacteria|Actinobacteria|Coriobacteriia|Coriobacteriales|Coriobacteriaceae|Adlercreutzia	Western Lowland Gorilla	2.50562	1.34892e-93
Bacteria|Firmicutes|Bacilli|Bacillales|Planococcaceae|Staphylococcus	Western Lowland Gorilla	2.48874	7.46687e-15
Bacteria|Firmicutes|Bacilli|Bacillales|Planococcaceae|Rummeliibacillus|unclassified	Western Lowland Gorilla	2.48039	9.39963e-32
Bacteria|Firmicutes|Bacilli|Bacillales|Planococcaceae|Rummeliibacillus	Western Lowland Gorilla	2.47553	9.39963e-32
Bacteria|Fibrobacteres	Western Lowland Gorilla	2.17545	3.7072e-103
Bacteria|Fibrobacteres|Fibrobacteria|Fibrobacterales|Fibrobacteraceae|Fibrobacter|unclassified	Western Lowland Gorilla	2.17506	5.05624e-103
Bacteria|Fibrobacteres|Fibrobacteria	Western Lowland Gorilla	2.17481	1.12704e-101
Bacteria|Fibrobacteres|Fibrobacteria|Fibrobacterales|Fibrobacteraceae	Western Lowland Gorilla	2.17472	1.12704e-101
Bacteria|Fibrobacteres|Fibrobacteria|Fibrobacterales|Fibrobacteraceae|Fibrobacter	Western Lowland Gorilla	2.1747	1.12704e-101
Bacteria|Fibrobacteres|Fibrobacteria|Fibrobacterales	Western Lowland Gorilla	2.17469	1.12704e-101
Bacteria|Bacteroidetes|Flavobacteriia|Flavobacteriales|[Weeksellaceae]	Western Lowland Gorilla	2.14906	1.42318e-07
Bacteria|Bacteroidetes|Flavobacteriia|Flavobacteriales|[Weeksellaceae]|Wautersiella|unclassified	Western Lowland Gorilla	2.13701	5.62302e-22
Bacteria|Bacteroidetes|Flavobacteriia|Flavobacteriales|[Weeksellaceae]|Wautersiella	Western Lowland Gorilla	2.13582	5.62302e-22
Bacteria|Firmicutes|Erysipelotrichi|Erysipelotrichales|Erysipelotrichaceae|[Eubacterium]|unclassified	Western Lowland Gorilla	2.09379	1.18493e-72
