# Supplementary material for: Gut microbiomes of wild great apes fluctuate seasonally in response to diet
Source: Nat Commun. 2018 May 3;9:1786. doi: 10.1038/s41467-018-04204-w (PMC5934369; doi:10.1038/s41467-018-04204-w)
Supplement: Supplementary file 11 — Supplementary Data 8 [file 41467_2018_4204_MOESM11_ESM.xlsx]

## Sheet: Sheet1
Supplementary Data 8. Percent abundance of all archaea identified by MetaPhlAn2.
	Enterotype 1	Enterotype 1	Enterotype 1	Enterotype 1	Enterotype 1	Enterotype 2	Enterotype 2	Enterotype 2	Enterotype 2	Enterotype 2	Enterotype 3	Enterotype 3	Enterotype 3	Enterotype 3	Enterotype 3	Enterotype 4	Enterotype 4	Enterotype 4	Enterotype 4
k__Archaea	1.38806	2.03459	2.12367	3.10474	0.83519	1.40212	1.56963	1.50593	0.93555	1.98654	0.58533	0.82574	1.08274	0.48214	0.46712	0.62135	0.18506	1.95918	0.47855
k__Archaea|p__Crenarchaeota	0.00202	0	0	0	0	0	0	0.00022	0	0	0.00043	0.00025	0	0	0.00011	0	0	0.00139	0
k__Archaea|p__Crenarchaeota|c__Thermoprotei	0.00202	0	0	0	0	0	0	0.00022	0	0	0.00043	0.00025	0	0	0.00011	0	0	0.00139	0
k__Archaea|p__Crenarchaeota|c__Thermoprotei|o__Desulfurococcales	0	0	0	0	0	0	0	0.00022	0	0	0.00029	0.00025	0	0	0.00011	0	0	0.00139	0
k__Archaea|p__Crenarchaeota|c__Thermoprotei|o__Desulfurococcales|f__Desulfurococcaceae	0	0	0	0	0	0	0	0.00022	0	0	0.00029	0.00025	0	0	0.00011	0	0	0.00139	0
k__Archaea|p__Crenarchaeota|c__Thermoprotei|o__Desulfurococcales|f__Desulfurococcaceae|g__Desulfurococcus	0	0	0	0	0	0	0	0	0	0	0.00029	0.00025	0	0	0.00011	0	0	0.00069	0
k__Archaea|p__Crenarchaeota|c__Thermoprotei|o__Desulfurococcales|f__Desulfurococcaceae|g__Desulfurococcus|s__Desulfurococcus_unclassified	0	0	0	0	0	0	0	0	0	0	0.00029	0.00025	0	0	0.00011	0	0	0.00069	0
k__Archaea|p__Crenarchaeota|c__Thermoprotei|o__Desulfurococcales|f__Desulfurococcaceae|g__Ignicoccus	0	0	0	0	0	0	0	0.00022	0	0	0	0	0	0	0	0	0	0.0007	0
k__Archaea|p__Crenarchaeota|c__Thermoprotei|o__Desulfurococcales|f__Desulfurococcaceae|g__Ignicoccus|s__Ignicoccus_hospitalis	0	0	0	0	0	0	0	0.00022	0	0	0	0	0	0	0	0	0	0.0007	0
k__Archaea|p__Crenarchaeota|c__Thermoprotei|o__Sulfolobales	0.00202	0	0	0	0	0	0	0	0	0	0	0	0	0	0	0	0	0	0
k__Archaea|p__Crenarchaeota|c__Thermoprotei|o__Sulfolobales|f__Sulfolobaceae	0.00202	0	0	0	0	0	0	0	0	0	0	0	0	0	0	0	0	0	0
k__Archaea|p__Crenarchaeota|c__Thermoprotei|o__Sulfolobales|f__Sulfolobaceae|g__Sulfolobaceae_unclassified	0.00202	0	0	0	0	0	0	0	0	0	0	0	0	0	0	0	0	0	0
k__Archaea|p__Crenarchaeota|c__Thermoprotei|o__Thermoproteales	0	0	0	0	0	0	0	0	0	0	0.00013	0	0	0	0	0	0	0	0
k__Archaea|p__Crenarchaeota|c__Thermoprotei|o__Thermoproteales|f__Thermofilaceae	0	0	0	0	0	0	0	0	0	0	0.00013	0	0	0	0	0	0	0	0
k__Archaea|p__Crenarchaeota|c__Thermoprotei|o__Thermoproteales|f__Thermofilaceae|g__Thermofilum	0	0	0	0	0	0	0	0	0	0	0.00013	0	0	0	0	0	0	0	0
k__Archaea|p__Crenarchaeota|c__Thermoprotei|o__Thermoproteales|f__Thermofilaceae|g__Thermofilum|s__Thermofilum_pendens	0	0	0	0	0	0	0	0	0	0	0.00013	0	0	0	0	0	0	0	0
k__Archaea|p__Euryarchaeota	1.38547	2.03459	2.1235	3.10381	0.83519	1.40212	1.56963	1.50384	0.93555	1.98554	0.58413	0.82454	1.08252	0.48214	0.46679	0.62118	0.18494	1.95588	0.47855
k__Archaea|p__Euryarchaeota|c__Archaeoglobi	0.00726	0.02414	0.00882	0.0034	0	0	0.03866	0.00606	0	0.00513	0.00332	0.00059	0.00368	0.01801	0	0.00016	0.00015	0.03692	0.00034
k__Archaea|p__Euryarchaeota|c__Archaeoglobi|o__Archaeoglobales	0.00726	0.02414	0.00882	0.0034	0	0	0.03866	0.00606	0	0.00513	0.00332	0.00059	0.00368	0.01801	0	0.00016	0.00015	0.03692	0.00034
k__Archaea|p__Euryarchaeota|c__Archaeoglobi|o__Archaeoglobales|f__Archaeoglobaceae	0.00726	0.02414	0.00882	0.0034	0	0	0.03866	0.00606	0	0.00513	0.00332	0.00059	0.00368	0.01801	0	0.00016	0.00015	0.03692	0.00034
k__Archaea|p__Euryarchaeota|c__Archaeoglobi|o__Archaeoglobales|f__Archaeoglobaceae|g__Archaeoglobaceae_unclassified	0.007	0.02414	0.0085	0.0034	0	0	0.03866	0.00528	0	0.00513	0.00283	0	0.00368	0.01801	0	0	0	0.03566	0
k__Archaea|p__Euryarchaeota|c__Archaeoglobi|o__Archaeoglobales|f__Archaeoglobaceae|g__Archaeoglobus	0.00026	0	0.00031	0	0	0	0	0.00054	0	0	0.00049	0.00059	0	0	0	0.00016	0.00015	0.00126	0.00034
k__Archaea|p__Euryarchaeota|c__Archaeoglobi|o__Archaeoglobales|f__Archaeoglobaceae|g__Archaeoglobus|s__Archaeoglobus_fulgidus	0.00026	0	0.00031	0	0	0	0	0.00054	0	0	0.00029	0.00059	0	0	0	0.00016	0.00015	0.00126	0.00034
k__Archaea|p__Euryarchaeota|c__Archaeoglobi|o__Archaeoglobales|f__Archaeoglobaceae|g__Archaeoglobus|s__Archaeoglobus_profundus	0	0	0	0	0	0	0	0	0	0	0.00019	0	0	0	0	0	0	0	0
k__Archaea|p__Euryarchaeota|c__Archaeoglobi|o__Archaeoglobales|f__Archaeoglobaceae|g__Ferroglobus	0	0	0	0	0	0	0	0.00024	0	0	0	0	0	0	0	0	0	0	0
k__Archaea|p__Euryarchaeota|c__Archaeoglobi|o__Archaeoglobales|f__Archaeoglobaceae|g__Ferroglobus|s__Ferroglobus_placidus	0	0	0	0	0	0	0	0.00024	0	0	0	0	0	0	0	0	0	0	0
k__Archaea|p__Euryarchaeota|c__Halobacteria	1.04683	1.66234	1.80708	2.81058	0.79738	1.02578	1.14997	1.27964	0.65539	1.55012	0.4305	0.57125	0.867	0.25141	0.42986	0.46761	0.10889	1.52583	0.29244
k__Archaea|p__Euryarchaeota|c__Halobacteria|o__Halobacteriales	1.04683	1.66234	1.80708	2.81058	0.79738	1.02578	1.14997	1.27964	0.65539	1.55012	0.4305	0.57125	0.867	0.25141	0.42986	0.46761	0.10889	1.52583	0.29244
k__Archaea|p__Euryarchaeota|c__Halobacteria|o__Halobacteriales|f__Halobacteriaceae	0	0	0	0	0	0	0	0.00173	0	0	7e-05	0	0	0	0.00094	0	0	0.001	0.00038
k__Archaea|p__Euryarchaeota|c__Halobacteria|o__Halobacteriales|f__Halobacteriaceae|g__Halalkalicoccus	0	0	0	0	0	0	0	0.00041	0	0	0	0	0	0	0.00034	0	0	0	0
k__Archaea|p__Euryarchaeota|c__Halobacteria|o__Halobacteriales|f__Halobacteriaceae|g__Halalkalicoccus|s__Halalkalicoccus_jeotgali	0	0	0	0	0	0	0	0.00041	0	0	0	0	0	0	0.00034	0	0	0	0
k__Archaea|p__Euryarchaeota|c__Halobacteria|o__Halobacteriales|f__Halobacteriaceae|g__Haloferax	0	0	0	0	0	0	0	0.00133	0	0	7e-05	0	0	0	0.0006	0	0	0.0007	0.00038
k__Archaea|p__Euryarchaeota|c__Halobacteria|o__Halobacteriales|f__Halobacteriaceae|g__Haloferax|s__Haloferax_volcanii	0	0	0	0	0	0	0	0.00133	0	0	7e-05	0	0	0	0.0006	0	0	0.0007	0.00038
k__Archaea|p__Euryarchaeota|c__Halobacteria|o__Halobacteriales|f__Halobacteriaceae|g__Halomicrobium	0	0	0	0	0	0	0	0	0	0	0	0	0	0	0	0	0	0.00031	0
k__Archaea|p__Euryarchaeota|c__Halobacteria|o__Halobacteriales|f__Halobacteriaceae|g__Halomicrobium|s__Halomicrobium_mukohataei	0	0	0	0	0	0	0	0	0	0	0	0	0	0	0	0	0	0.00031	0
k__Archaea|p__Euryarchaeota|c__Halobacteria|o__Halobacteriales|f__Halobacteriales_unclassified	1.04683	1.66234	1.80708	2.81058	0.79738	1.02578	1.14997	1.27791	0.65539	1.55012	0.43044	0.57125	0.867	0.25141	0.42892	0.46761	0.10889	1.52483	0.29205
k__Archaea|p__Euryarchaeota|c__Methanobacteria	0.05451	0.05096	0.01685	0.01514	0.00441	0.01209	0.01851	0.01054	0.04149	0.01276	0.00846	0.00715	0.00747	0.05472	0.00227	0.00607	0.03779	0.01523	0.09632
k__Archaea|p__Euryarchaeota|c__Methanobacteria|o__Methanobacteriales	0.05451	0.05096	0.01685	0.01514	0.00441	0.01209	0.01851	0.01054	0.04149	0.01276	0.00846	0.00715	0.00747	0.05472	0.00227	0.00607	0.03779	0.01523	0.09632
k__Archaea|p__Euryarchaeota|c__Methanobacteria|o__Methanobacteriales|f__Methanobacteriaceae	0.05269	0.05011	0.01685	0.01514	0.00441	0.01209	0.01851	0.01054	0.03975	0.01276	0.00846	0.00715	0.00747	0.05094	0.00227	0.00607	0.03509	0.01523	0.09129
k__Archaea|p__Euryarchaeota|c__Methanobacteria|o__Methanobacteriales|f__Methanobacteriaceae|g__Methanobrevibacter	0.04352	0.03882	0.01111	0.00558	0.00254	0.00711	0.00638	0.00227	0.02843	0.00471	0.00403	0.00266	0.00269	0.04415	0.00196	0.00281	0.03111	0.00433	0.07409
k__Archaea|p__Euryarchaeota|c__Methanobacteria|o__Methanobacteriales|f__Methanobacteriaceae|g__Methanobrevibacter|s__Methanobrevibacter_ruminantium	0.00388	0.00154	0.00012	0	0	0.00099	0.00011	0.00065	0.00685	0	0.00138	0.0009	0.00069	0.0055	0.00062	0.00055	0.00262	0.00064	0.00523
k__Archaea|p__Euryarchaeota|c__Methanobacteria|o__Methanobacteriales|f__Methanobacteriaceae|g__Methanobrevibacter|s__Methanobrevibacter_smithii	0.03506	0.02708	0.01099	0.00102	0.002	0.00611	0.00627	0.00069	0.02077	0.00192	0.00266	0.00177	0.00199	0.02994	0.00121	0.00144	0.02669	0.00288	0.06708
k__Archaea|p__Euryarchaeota|c__Methanobacteria|o__Methanobacteriales|f__Methanobacteriaceae|g__Methanobrevibacter|s__Methanobrevibacter_unclassified	0.00457	0.0102	0	0.00455	0.00053	0	0	0.00093	0.0008	0.00279	0	0	0	0.00871	0.00013	0.00082	0.0018	0.00081	0.00177
k__Archaea|p__Euryarchaeota|c__Methanobacteria|o__Methanobacteriales|f__Methanobacteriaceae|g__Methanosphaera	0.00396	0.00473	0	0	0.00187	0.00059	0.00302	0	0.00958	0	0.00031	0	0	0.00545	0	0.00011	0.00246	0	0.01437
k__Archaea|p__Euryarchaeota|c__Methanobacteria|o__Methanobacteriales|f__Methanobacteriaceae|g__Methanosphaera|s__Methanosphaera_stadtmanae	0.00396	0.00473	0	0	0.00187	0.00059	0.00302	0	0.00958	0	0.00031	0	0	0.00545	0	0.00011	0.00246	0	0.01437
k__Archaea|p__Euryarchaeota|c__Methanobacteria|o__Methanobacteriales|f__Methanobacteriaceae|g__Methanothermobacter	0.00521	0.00656	0.00573	0.00957	0	0.00439	0.00911	0.00826	0.00175	0.00805	0.00412	0.00449	0.00479	0.00135	0.00031	0.00315	0.00153	0.01089	0.00283
k__Archaea|p__Euryarchaeota|c__Methanobacteria|o__Methanobacteriales|f__Methanobacteriaceae|g__Methanothermobacter|s__Methanothermobacter_unclassified	0.00521	0.00656	0.00573	0.00957	0	0.00439	0.00911	0.00826	0.00175	0.00805	0.00412	0.00449	0.00479	0.00135	0.00031	0.00315	0.00153	0.01089	0.00283
k__Archaea|p__Euryarchaeota|c__Methanobacteria|o__Methanobacteriales|f__Methanothermaceae	0.00183	0.00085	0	0	0	0	0	0	0.00173	0	0	0	0	0.00378	0	0	0.00269	0	0.00503
k__Archaea|p__Euryarchaeota|c__Methanobacteria|o__Methanobacteriales|f__Methanothermaceae|g__Methanothermus	0.00183	0.00085	0	0	0	0	0	0	0.00173	0	0	0	0	0.00378	0	0	0.00269	0	0.00503
k__Archaea|p__Euryarchaeota|c__Methanobacteria|o__Methanobacteriales|f__Methanothermaceae|g__Methanothermus|s__Methanothermus_fervidus	0.00183	0.00085	0	0	0	0	0	0	0.00173	0	0	0	0	0.00378	0	0	0.00269	0	0.00503
k__Archaea|p__Euryarchaeota|c__Methanococci	0.05849	0.06389	0.02116	0.02719	0.00424	0.11452	0.06882	0.03025	0.0728	0.06352	0.03693	0.02875	0.02975	0.02569	0.00396	0.01085	0.01135	0.03913	0.03955
k__Archaea|p__Euryarchaeota|c__Methanococci|o__Methanococcales	0.05849	0.06389	0.02116	0.02719	0.00424	0.11452	0.06882	0.03025	0.0728	0.06352	0.03693	0.02875	0.02975	0.02569	0.00396	0.01085	0.01135	0.03913	0.03955
k__Archaea|p__Euryarchaeota|c__Methanococci|o__Methanococcales|f__Methanocaldococcaceae	0.00339	0.00126	0	0	0	0.00048	0.00069	0	0.00519	0	0.00116	0.00128	0.00033	0.00385	0	0.00039	0.00222	0.00052	0.00381
k__Archaea|p__Euryarchaeota|c__Methanococci|o__Methanococcales|f__Methanocaldococcaceae|g__Methanocaldococcus	0.00339	0.00126	0	0	0	0.00048	0.00069	0	0.00519	0	0.00116	0.00128	0.00033	0.00385	0	0.00039	0.00222	0.00052	0.00381
k__Archaea|p__Euryarchaeota|c__Methanococci|o__Methanococcales|f__Methanocaldococcaceae|g__Methanocaldococcus|s__Methanocaldococcus_unclassified	0.00339	0.00126	0	0	0	0.00048	0.00069	0	0.00519	0	0.00116	0.00128	0.00033	0.00385	0	0.00039	0.00222	0.00052	0.00381
k__Archaea|p__Euryarchaeota|c__Methanococci|o__Methanococcales|f__Methanococcaceae	0.0551	0.06264	0.02116	0.02719	0.00424	0.11404	0.06813	0.03025	0.06761	0.06352	0.03578	0.02746	0.02943	0.02184	0.00396	0.01046	0.00913	0.03861	0.03574
k__Archaea|p__Euryarchaeota|c__Methanococci|o__Methanococcales|f__Methanococcaceae|g__Methanococcaceae_unclassified	0.0381	0.04476	0.01883	0.02719	0.00424	0.10608	0.06048	0.03025	0.06761	0.0534	0.03078	0.02015	0.02296	0.01874	0	0.00739	0.00317	0.03329	0.02843
k__Archaea|p__Euryarchaeota|c__Methanococci|o__Methanococcales|f__Methanococcaceae|g__Methanococcus	0.017	0.01788	0.00233	0	0	0.00796	0.00765	0	0	0.01012	0.00499	0.00732	0.00647	0.0031	0.00396	0.00306	0.00596	0.00531	0.00731
k__Archaea|p__Euryarchaeota|c__Methanococci|o__Methanococcales|f__Methanococcaceae|g__Methanococcus|s__Methanococcus_aeolicus	0	0	0	0	0	0	0	0	0	0	0	0	0	0	0	0	0.00024	0	0
k__Archaea|p__Euryarchaeota|c__Methanococci|o__Methanococcales|f__Methanococcaceae|g__Methanococcus|s__Methanococcus_maripaludis	0	0	0	0	0	0	0	0	0	0	0	0	0	0	0	0	0	0	0.00013
k__Archaea|p__Euryarchaeota|c__Methanococci|o__Methanococcales|f__Methanococcaceae|g__Methanococcus|s__Methanococcus_unclassified	0.0168	0.01788	0.00233	0	0	0.00796	0.00765	0	0	0.01012	0.00499	0.00732	0.00647	0.0031	0.00396	0.00306	0.00478	0.00531	0.00704
k__Archaea|p__Euryarchaeota|c__Methanococci|o__Methanococcales|f__Methanococcaceae|g__Methanococcus|s__Methanococcus_vannielii	0.00019	0	0	0	0	0	0	0	0	0	0	0	0	0	0	0	0.00071	0	0.00013
k__Archaea|p__Euryarchaeota|c__Methanococci|o__Methanococcales|f__Methanococcaceae|g__Methanococcus|s__Methanococcus_voltae	0	0	0	0	0	0	0	0	0	0	0	0	0	0	0	0	0.00023	0	0
k__Archaea|p__Euryarchaeota|c__Methanomicrobia	0.19815	0.20679	0.23989	0.22998	0.02916	0.22177	0.26673	0.16596	0.15257	0.30923	0.09721	0.20796	0.155	0.12849	0.03024	0.12641	0.02432	0.3069	0.04877
k__Archaea|p__Euryarchaeota|c__Methanomicrobia|o__Methanocellales	0.0094	0.01416	0.0169	0.01482	0.00174	0.00617	0.0123	0.01623	0.00455	0.02019	0.00619	0.00707	0.008	0.00079	0.00296	0.00528	0.00159	0.02514	0.00216
k__Archaea|p__Euryarchaeota|c__Methanomicrobia|o__Methanocellales|f__Methanocellaceae	0.0094	0.01416	0.0169	0.01482	0.00174	0.00617	0.0123	0.01623	0.00455	0.02019	0.00619	0.00707	0.008	0.00079	0.00296	0.00528	0.00159	0.02514	0.00216
k__Archaea|p__Euryarchaeota|c__Methanomicrobia|o__Methanocellales|f__Methanocellaceae|g__Methanocella	0.0094	0.01416	0.0169	0.01482	0.00174	0.00617	0.0123	0.01623	0.00455	0.02019	0.00619	0.00707	0.008	0.00079	0.00296	0.00528	0.00159	0.02514	0.00216
k__Archaea|p__Euryarchaeota|c__Methanomicrobia|o__Methanocellales|f__Methanocellaceae|g__Methanocella|s__Methanocella_paludicola	0.0094	0.01416	0.0169	0.01482	0.00174	0.00617	0.0123	0.01623	0.00455	0.02019	0.00619	0.00707	0.008	0.00079	0.00296	0.00528	0.00159	0.02514	0.00216
k__Archaea|p__Euryarchaeota|c__Methanomicrobia|o__Methanomicrobiales	0.16638	0.16858	0.20592	0.19155	0.02374	0.19415	0.2285	0.12914	0.13085	0.2559	0.07595	0.18606	0.1313	0.12272	0.02458	0.11316	0.01981	0.25077	0.04215
k__Archaea|p__Euryarchaeota|c__Methanomicrobia|o__Methanomicrobiales|f__Methanocorpusculaceae	0.0047	0.00596	0.00468	0.00459	0.00121	0.00609	0.00579	0.00479	0.00099	0.00617	0.00404	0.0022	0.00396	0.00096	0.00145	0.00144	5e-05	0.00791	0.00093
k__Archaea|p__Euryarchaeota|c__Methanomicrobia|o__Methanomicrobiales|f__Methanocorpusculaceae|g__Methanocorpusculum	0.0047	0.00596	0.00468	0.00459	0.00121	0.00609	0.00579	0.00479	0.00099	0.00617	0.00404	0.0022	0.00396	0.00096	0.00145	0.00144	5e-05	0.00791	0.00093
k__Archaea|p__Euryarchaeota|c__Methanomicrobia|o__Methanomicrobiales|f__Methanocorpusculaceae|g__Methanocorpusculum|s__Methanocorpusculum_labreanum	0.0047	0.00596	0.00468	0.00459	0.00121	0.00609	0.00579	0.00479	0.00099	0.00617	0.00404	0.0022	0.00396	0.00096	0.00145	0.00144	5e-05	0.00791	0.00093
k__Archaea|p__Euryarchaeota|c__Methanomicrobia|o__Methanomicrobiales|f__Methanocullaceae	0.0016	0	0.00032	0.00187	0.00013	0.00134	0.00128	0.00475	0	0.00131	0.00097	0.00115	0.00128	0	0.00049	0.00091	0	0.00339	0.00053
k__Archaea|p__Euryarchaeota|c__Methanomicrobia|o__Methanomicrobiales|f__Methanocullaceae|g__Methanoculleus	0.0016	0	0.00032	0.00187	0.00013	0.00134	0.00128	0.00475	0	0.00131	0.00097	0.00115	0.00128	0	0.00049	0.00091	0	0.00339	0.00053
k__Archaea|p__Euryarchaeota|c__Methanomicrobia|o__Methanomicrobiales|f__Methanocullaceae|g__Methanoculleus|s__Methanoculleus_marisnigri	0.0016	0	0.00032	0.00187	0.00013	0.00134	0.00128	0.00475	0	0.00131	0.00097	0.00115	0.00128	0	0.00049	0.00091	0	0.00339	0.00053
k__Archaea|p__Euryarchaeota|c__Methanomicrobia|o__Methanomicrobiales|f__Methanomicrobiaceae	0.00084	0	0.00085	0.00105	0	0.0002	0.00075	0.00185	0	0.00059	0.0007	0.0004	0.00036	0	0	0.00029	0	0.00099	0.00019
k__Archaea|p__Euryarchaeota|c__Methanomicrobia|o__Methanomicrobiales|f__Methanomicrobiaceae|g__Methanoplanus	0.00084	0	0.00085	0.00105	0	0.0002	0.00075	0.00185	0	0.00059	0.0007	0.0004	0.00036	0	0	0.00029	0	0.00099	0.00019
k__Archaea|p__Euryarchaeota|c__Methanomicrobia|o__Methanomicrobiales|f__Methanomicrobiaceae|g__Methanoplanus|s__Methanoplanus_petrolearius	0.00084	0	0.00085	0.00105	0	0.0002	0.00075	0.00185	0	0.00059	0.0007	0.0004	0.00036	0	0	0.00029	0	0.00099	0.00019
k__Archaea|p__Euryarchaeota|c__Methanomicrobia|o__Methanomicrobiales|f__Methanoregulaceae	0.15899	0.16262	0.20007	0.18405	0.02241	0.18632	0.22069	0.1173	0.12986	0.24746	0.06958	0.1817	0.12571	0.12175	0.02264	0.11014	0.01976	0.23826	0.04026
k__Archaea|p__Euryarchaeota|c__Methanomicrobia|o__Methanomicrobiales|f__Methanoregulaceae|g__Methanoregula	0	0	0	0	0	0	0	0.00139	0	0	0	0	0	0	0	6e-05	0	0.00052	0
k__Archaea|p__Euryarchaeota|c__Methanomicrobia|o__Methanomicrobiales|f__Methanoregulaceae|g__Methanoregulaceae_unclassified	0.15899	0.16262	0.20007	0.18392	0.02241	0.18632	0.22069	0.11536	0.12986	0.24636	0.06958	0.1817	0.12571	0.12175	0.02264	0.11003	0.01976	0.23597	0.04026
k__Archaea|p__Euryarchaeota|c__Methanomicrobia|o__Methanomicrobiales|f__Methanoregulaceae|g__Methanoregula|s__Methanoregula_boonei	0	0	0	0	0	0	0	0.00139	0	0	0	0	0	0	0	6e-05	0	0.00052	0
k__Archaea|p__Euryarchaeota|c__Methanomicrobia|o__Methanomicrobiales|f__Methanoregulaceae|g__Methanosphaerula	0	0	0	0.00012	0	0	0	0.00055	0	0.0011	0	0	0	0	0	5e-05	0	0.00177	0
k__Archaea|p__Euryarchaeota|c__Methanomicrobia|o__Methanomicrobiales|f__Methanoregulaceae|g__Methanosphaerula|s__Methanosphaerula_Methanosphaerula	0	0	0	0.00012	0	0	0	0.00055	0	0.0011	0	0	0	0	0	5e-05	0	0.00177	0
k__Archaea|p__Euryarchaeota|c__Methanomicrobia|o__Methanomicrobiales|f__Methanospirillaceae	0.00027	0	0	0	0	0.0002	0	0.00044	0	0.00037	0.00066	0.00061	0	0	0	0.00038	0	0.00022	0.00024
k__Archaea|p__Euryarchaeota|c__Methanomicrobia|o__Methanomicrobiales|f__Methanospirillaceae|g__Methanospirillum	0.00027	0	0	0	0	0.0002	0	0.00044	0	0.00037	0.00066	0.00061	0	0	0	0.00038	0	0.00022	0.00024
k__Archaea|p__Euryarchaeota|c__Methanomicrobia|o__Methanomicrobiales|f__Methanospirillaceae|g__Methanospirillum|s__Methanospirillum_hungatei	0.00027	0	0	0	0	0.0002	0	0.00044	0	0.00037	0.00066	0.00061	0	0	0	0.00038	0	0.00022	0.00024
k__Archaea|p__Euryarchaeota|c__Methanomicrobia|o__Methanosarcinales	0.02237	0.02405	0.01707	0.02362	0.00368	0.02145	0.02592	0.02058	0.01718	0.03314	0.01507	0.01483	0.0157	0.00499	0.0027	0.00798	0.00293	0.031	0.00446
k__Archaea|p__Euryarchaeota|c__Methanomicrobia|o__Methanosarcinales|f__Methanosaetaceae	0.00412	0.00304	0.00359	0.0049	0.00066	0.0041	0.00481	0.00623	0.00143	0.00637	0.00289	0.00242	0.00215	0.00024	0.00082	0.00132	0.00056	0.01086	0.00082
k__Archaea|p__Euryarchaeota|c__Methanomicrobia|o__Methanosarcinales|f__Methanosaetaceae|g__Methanosaeta	0.00412	0.00304	0.00359	0.0049	0.00066	0.0041	0.00481	0.00623	0.00143	0.00637	0.00289	0.00242	0.00215	0.00024	0.00082	0.00132	0.00056	0.01086	0.00082
k__Archaea|p__Euryarchaeota|c__Methanomicrobia|o__Methanosarcinales|f__Methanosaetaceae|g__Methanosaeta|s__Methanosaeta_thermophila	0.00412	0.00304	0.00359	0.0049	0.00066	0.0041	0.00481	0.00623	0.00143	0.00637	0.00289	0.00242	0.00215	0.00024	0.00082	0.00132	0.00056	0.01086	0.00082
k__Archaea|p__Euryarchaeota|c__Methanomicrobia|o__Methanosarcinales|f__Methanosarcinaceae	0.01825	0.02101	0.01348	0.01871	0.00302	0.01735	0.02112	0.01435	0.01575	0.02677	0.01219	0.01241	0.01355	0.00475	0.00188	0.00666	0.00237	0.02013	0.00365
k__Archaea|p__Euryarchaeota|c__Methanomicrobia|o__Methanosarcinales|f__Methanosarcinaceae|g__Methanococcoides	0.00097	0	0.00032	0.00037	0	0	0.00028	0.00077	0	0.00019	0.00067	0.00083	0.00047	0.00034	0	0.00086	0.00035	0.00108	0.00082
k__Archaea|p__Euryarchaeota|c__Methanomicrobia|o__Methanosarcinales|f__Methanosarcinaceae|g__Methanococcoides|s__Methanococcoides_burtonii	0.00097	0	0.00032	0.00037	0	0	0.00028	0.00077	0	0.00019	0.00067	0.00083	0.00047	0.00034	0	0.00086	0.00035	0.00108	0.00082
k__Archaea|p__Euryarchaeota|c__Methanomicrobia|o__Methanosarcinales|f__Methanosarcinaceae|g__Methanohalobium	0.00036	0	0	0	0	0	0	0	0	0	0	0	0	0	0	0	0.00027	0	0
k__Archaea|p__Euryarchaeota|c__Methanomicrobia|o__Methanosarcinales|f__Methanosarcinaceae|g__Methanohalobium|s__Methanohalobium_evestigatum	0.00036	0	0	0	0	0	0	0	0	0	0	0	0	0	0	0	0.00027	0	0
k__Archaea|p__Euryarchaeota|c__Methanomicrobia|o__Methanosarcinales|f__Methanosarcinaceae|g__Methanohalophilus	0.00168	0	0	0	0	0	0	0.00067	0	0	0.00068	0.00033	0.00069	0	0	5e-05	0.00027	0.0005	0
k__Archaea|p__Euryarchaeota|c__Methanomicrobia|o__Methanosarcinales|f__Methanosarcinaceae|g__Methanohalophilus|s__Methanohalophilus_mahii	0.00168	0	0	0	0	0	0	0.00067	0	0	0.00068	0.00033	0.00069	0	0	5e-05	0.00027	0.0005	0
k__Archaea|p__Euryarchaeota|c__Methanomicrobia|o__Methanosarcinales|f__Methanosarcinaceae|g__Methanosarcina	0.01524	0.02101	0.01315	0.01834	0.00302	0.01735	0.02083	0.01292	0.01575	0.02658	0.01083	0.01124	0.01238	0.00441	0.00188	0.00575	0.00149	0.01856	0.00282
k__Archaea|p__Euryarchaeota|c__Methanomicrobia|o__Methanosarcinales|f__Methanosarcinaceae|g__Methanosarcina|s__Methanosarcina_acetivorans	0	0	0	0	0	0	0	0	0	0	0	0.00033	0	0	0	0	0	0.00016	0
k__Archaea|p__Euryarchaeota|c__Methanomicrobia|o__Methanosarcinales|f__Methanosarcinaceae|g__Methanosarcina|s__Methanosarcina_barkeri	0	0	0	0	0	0	0	0	0	0	6e-05	0	0	0	0	0	0	0	0
k__Archaea|p__Euryarchaeota|c__Methanomicrobia|o__Methanosarcinales|f__Methanosarcinaceae|g__Methanosarcina|s__Methanosarcina_unclassified	0.01524	0.02101	0.01315	0.01834	0.00302	0.01735	0.02083	0.01292	0.01575	0.02658	0.01078	0.01092	0.01238	0.00441	0.00188	0.00575	0.00149	0.0184	0.00282
k__Archaea|p__Euryarchaeota|c__Methanopyri	0	0	0	0	0	0	0	0	0	0	0	0	0	0	0	0	0	0.00167	0
k__Archaea|p__Euryarchaeota|c__Methanopyri|o__Methanopyrales	0	0	0	0	0	0	0	0	0	0	0	0	0	0	0	0	0	0.00167	0
k__Archaea|p__Euryarchaeota|c__Methanopyri|o__Methanopyrales|f__Methanopyraceae	0	0	0	0	0	0	0	0	0	0	0	0	0	0	0	0	0	0.00167	0
k__Archaea|p__Euryarchaeota|c__Methanopyri|o__Methanopyrales|f__Methanopyraceae|g__Methanopyrus	0	0	0	0	0	0	0	0	0	0	0	0	0	0	0	0	0	0.00167	0
k__Archaea|p__Euryarchaeota|c__Methanopyri|o__Methanopyrales|f__Methanopyraceae|g__Methanopyrus|s__Methanopyrus_kandleri	0	0	0	0	0	0	0	0	0	0	0	0	0	0	0	0	0	0.00167	0
k__Archaea|p__Euryarchaeota|c__Thermoplasmata	0.02022	0.02647	0.02971	0.0175	0	0.02797	0.02693	0.0114	0.01331	0.04479	0.0077	0.00883	0.01961	0.00382	0.00046	0.01008	0.00245	0.03021	0.00113
k__Archaea|p__Euryarchaeota|c__Thermoplasmata|o__Aciduliprofundales	0.00074	0.00082	0	0	0	0.00121	0.00059	0	0	0.0002	0.0007	0.00048	0.00049	0	0	0.00011	0.00012	0.00053	0
k__Archaea|p__Euryarchaeota|c__Thermoplasmata|o__Aciduliprofundales|f__Aciduloprofundaceae	0.00074	0.00082	0	0	0	0.00121	0.00059	0	0	0.0002	0.0007	0.00048	0.00049	0	0	0.00011	0.00012	0.00053	0
k__Archaea|p__Euryarchaeota|c__Thermoplasmata|o__Aciduliprofundales|f__Aciduloprofundaceae|g__Aciduliprofundum	0.00074	0.00082	0	0	0	0.00121	0.00059	0	0	0.0002	0.0007	0.00048	0.00049	0	0	0.00011	0.00012	0.00053	0
k__Archaea|p__Euryarchaeota|c__Thermoplasmata|o__Aciduliprofundales|f__Aciduloprofundaceae|g__Aciduliprofundum|s__Aciduliprofundum_boonei	0.00074	0.00082	0	0	0	0.00121	0.00059	0	0	0.0002	0.0007	0.00048	0.00049	0	0	0.00011	0.00012	0.00053	0
k__Archaea|p__Euryarchaeota|c__Thermoplasmata|o__Thermoplasmatales	0.01948	0.02565	0.02971	0.0175	0	0.02676	0.02634	0.0114	0.01331	0.04459	0.007	0.00835	0.01912	0.00382	0.00046	0.00997	0.00233	0.02969	0.00113
k__Archaea|p__Euryarchaeota|c__Thermoplasmata|o__Thermoplasmatales|f__Thermoplasmataceae	0.01948	0.02565	0.02971	0.0175	0	0.02676	0.02634	0.0114	0.01331	0.04459	0.007	0.00835	0.01912	0.00382	0.00046	0.00997	0.00233	0.02969	0.00113
k__Archaea|p__Euryarchaeota|c__Thermoplasmata|o__Thermoplasmatales|f__Thermoplasmataceae|g__Thermoplasma	0.01948	0.02565	0.02971	0.0175	0	0.02676	0.02634	0.0114	0.01331	0.04459	0.007	0.00835	0.01912	0.00382	0.00046	0.00997	0.00233	0.02969	0.00113
k__Archaea|p__Euryarchaeota|c__Thermoplasmata|o__Thermoplasmatales|f__Thermoplasmataceae|g__Thermoplasma|s__Thermoplasma_acidophilum	9e-05	0	0	0	0	0	0	0	0	0	0	0	0	0	0	0	0	8e-05	0
k__Archaea|p__Euryarchaeota|c__Thermoplasmata|o__Thermoplasmatales|f__Thermoplasmataceae|g__Thermoplasma|s__Thermoplasma_unclassified	0.01939	0.02565	0.02971	0.0175	0	0.02676	0.02634	0.0114	0.01331	0.04459	0.007	0.00835	0.01912	0.00382	0.00046	0.00997	0.00233	0.02961	0.00113
k__Archaea|p__Thaumarchaeota	0.00056	0	0.00017	0.00093	0	0	0	0.00188	0	0.001	0.00077	0.00096	0.00021	0	0.00022	0.00017	0.00012	0.0019	0
k__Archaea|p__Thaumarchaeota|c__Cenarchaea	0.00056	0	0.00017	0.00093	0	0	0	0.00188	0	0.001	0.00077	0.00096	0.00021	0	0.00022	0.00017	0.00012	0.0019	0
k__Archaea|p__Thaumarchaeota|c__Cenarchaea|o__Cenarchaeales	0.00056	0	0.00017	0.00093	0	0	0	0.00188	0	0.001	0.00077	0.00096	0.00021	0	0.00022	0.00017	0	0.0019	0
k__Archaea|p__Thaumarchaeota|c__Cenarchaea|o__Cenarchaeales|f__Cenarchaeaceae	0.00056	0	0.00017	0.00093	0	0	0	0.00188	0	0.001	0.00077	0.00096	0.00021	0	0.00022	0.00017	0	0.0019	0
k__Archaea|p__Thaumarchaeota|c__Cenarchaea|o__Cenarchaeales|f__Cenarchaeaceae|g__Cenarchaeum	0.00056	0	0.00017	0.00093	0	0	0	0.00188	0	0.001	0.00077	0.00096	0.00021	0	0.00022	0.00017	0	0.0019	0
k__Archaea|p__Thaumarchaeota|c__Cenarchaea|o__Cenarchaeales|f__Cenarchaeaceae|g__Cenarchaeum|s__Cenarchaeum_symbiosum	0.00056	0	0.00017	0.00093	0	0	0	0.00188	0	0.001	0.00077	0.00096	0.00021	0	0.00022	0.00017	0	0.0019	0
k__Archaea|p__Thaumarchaeota|c__Cenarchaea|o__Nitrosopumilales	0	0	0	0	0	0	0	0	0	0	0	0	0	0	0	0	0.00012	0	0
k__Archaea|p__Thaumarchaeota|c__Cenarchaea|o__Nitrosopumilales|f__Nitrosopumilaceae	0	0	0	0	0	0	0	0	0	0	0	0	0	0	0	0	0.00012	0	0
k__Archaea|p__Thaumarchaeota|c__Cenarchaea|o__Nitrosopumilales|f__Nitrosopumilaceae|g__Nitrosopumilus	0	0	0	0	0	0	0	0	0	0	0	0	0	0	0	0	0.00012	0	0
k__Archaea|p__Thaumarchaeota|c__Cenarchaea|o__Nitrosopumilales|f__Nitrosopumilaceae|g__Nitrosopumilus|s__Nitrosopumilus_maritimus	0	0	0	0	0	0	0	0	0	0	0	0	0	0	0	0	0.00012	0	0
