# Supplementary material for: Gut microbiomes of wild great apes fluctuate seasonally in response to diet
Source: Nat Commun. 2018 May 3;9:1786. doi: 10.1038/s41467-018-04204-w (PMC5934369; doi:10.1038/s41467-018-04204-w)
Supplement: Supplementary file 12 — Supplementary Data 9 [file 41467_2018_4204_MOESM12_ESM.xlsx]

## Sheet: Sheet1
Supplementary Data 9. Plants identified by a plant marker gene analysis in the 19 shotgun metagenomic sequenced WLG samples.
Family	% of Total Sequences: Family	Genera	% of Family: Genera	Species	% of Family: Species
Acanthaceae	0.3	Mendoncia	0	unclassified	0
Annonaceae	5.7	Anonidium	6.97674	Anonidium sp. Cheek 7896	6.97674
		Artabotrys	2.32558	Artabotrys sp. Wieringa 4018	2.32558
		Asimina	4.65116	Asimina triloba	4.65116
		Brieya	6.97674	Brieya fasciculata	6.97674
		Duguetia	16.2791	Duguetia confinis	4.65116
				Duguetia staudtii	6.97674
		Polyceratocarpus	4.65116	Polyceratocarpus parviflorus	4.65116
Apocynaceae	0.3	Baissea	50	Baissea multiflora	50
		unclassified	50	unclassified	50
Aptandraceae	0.1	Ongokea	100	Ongokea gore	100
Cannabaceae	0.7	Celtis	100	unclassified	0
Combretaceae	1.6	Combretum	41.6667	Combretum elaeagnoides	16.6667
				Combretum farinosum	8.33333
				Combretum hereroense	8.33333
				Combretum coccineum	8.33333
		Terminalia	8.33333	Terminalia franchetii	8.33333
Commelinaceae	0.5	Weldenia	25	Weldenia candida	25
		Palisota	50	Palisota ambigua	25
				Palisota mannii	25
Dioscoreaceae	9.3	Dioscorea	61.9718	Dioscorea sansibarensis	2.8169
				Dioscorea yunnanensis	11.2676
Ebenaceae	0.7	Diospyros	100	unclassified	0
Euphorbiaceae	0.7	Bernardia	20	unclassified	0
		Romanoa	20	Romanoa tamnoides	20
		Dalechampia	20	Dalechampia spathulata	20
Fabaceae	1.6	Erythrophleum	50	Erythrophleum ivorense	8.33333
		Mora	8.33333	Mora excelsa	8.33333
		Poincianella	16.6667	Poincianella pannosa	16.6667
Heliconiaceae	0.8	Heliconia	100	Heliconia stricta	16.6667
Irvingiaceae	0.3	unclassified	0	unclassified	0
Juglandaceae	0.1	Platycarya	100	Platycarya strobilacea	100
Lauraceae	0.1	unclassified	0	unclassified	0
Loganiaceae	0.1	Strychnos	100	unclassified	0
Malpighiaceae	0.1	Galphimia	100	Galphimia brasiliensis	100
Malvaceae	0.3	Microcos	100	Microcos coriacea	50
				Microcos paniculata	50
Marantaceae	19.4	Calathea	1.36054	Calathea marantina	1.36054
		Goeppertia	2.72109	Goeppertia straminea	2.72109
		Haumania	47.619	Haumania sp. Harris 6672	47.619
		Maranta	0.680272	Maranta bicolor	0.680272
		Megaphrynium	29.932	Megaphrynium macrostachyum	29.932
Menispermaceae	5	Beirnaertia	2.63158	Beirnaertia cabindensis	2.63158
		Odontocarya	5.26316	unclassified	0
		Perichasma	2.63158	Perichasma laetificata	2.63158
		Syntriandrium	5.26316	Syntriandrium preussii	5.26316
Moraceae	21.3	Ficus	33.3333	Ficus carica	1.85185
		Milicia	13.5802	Milicia excelsa	6.79012
				Milicia cf. excelsa GD-AB1	0.617284
				Milicia cf. regia GM-AM5	0.617284
		Morus	3.08642	Morus insignis	0.617284
		Prainea	0.617284	Prainea limpato	0.617284
		Trophis	0.617284	Trophis racemosa	0.617284
Myrtaceae	0.1	unclassified	0	unclassified	0
Piperaceae	0.3	unclassified	0	unclassified	0
Pontederiaceae	0.1	Pontederia	100	Pontederia cordata	100
Rubiaceae	0.3	Uncaria	50	Uncaria tomentosa	50
Sapotaceae	2.1	Chrysophyllum	12.5	Chrysophyllum boivinianum	6.25
				Chrysophyllum brenesii	6.25
		Ecclinusa	6.25	Ecclinusa ramiflora	6.25
		Pouteria	6.25	Pouteria singularis	6.25
Smilacaceae	0.8	Smilax	66.6667	Smilax anceps	16.6667
				Smilax aculeatissima	16.6667
Solanaceae	0.4	Solanum	66.6667	unclassified	0
Strombosiaceae	0.1	Strombosia	100	unclassified	0
Urticaceae	8.8	Cecropia	8.95522	unclassified	0
		Poikilospermum	35.8209	Poikilospermum suaveolens	2.98507
		Pourouma	2.98507	unclassified	0
		Urera	41.791	Urera trinervis	17.9104
				Urera hypselodendron	4.47761
Vitaceae	0.7	Cissus	20	unclassified	0
		Vitis	40	Vitis rotundifolia	20
Zingiberaceae	17.4	Aframomum	37.8788	Aframomum angustifolium	0.757576
				Aframomum laxiflorum	0.757576
				Aframomum longiligulatum	9.84848
				Aframomum sceptrum	3.78788
		Pleuranthodium	4.54545	Pleuranthodium schlechteri	4.54545
		Renealmia	3.78788	Renealmia battenbergiana	3.78788
		Riedelia	0.757576	Riedelia aff. wrayii SBG 83-203	0.757576
